# Supplementary material for: Substitution Models of Protein Evolution with Selection on Enzymatic Activity
Source: Mol Biol Evol. 2024 Feb 5;41(2):msae026. doi: 10.1093/molbev/msae026 (PMC10873502; doi:10.1093/molbev/msae026)
Supplement: msae026_Supplementary_Data [file msae026_supplementary_data.zip]

Archive with 2 entries (2 files):
- SACS_SupMat_R2.pdf
- SI_Appendix.xlsx
