# Supplementary material for: Substitution Models of Protein Evolution with Selection on Enzymatic Activity
Source: Mol Biol Evol. 2024 Feb 5;41(2):msae026. doi: 10.1093/molbev/msae026 (PMC10873502; doi:10.1093/molbev/msae026)
Supplement: msae026_Supplementary_Data [file msae026_supplementary_data.zip › SI_Appendix.xlsx]

## Sheet: Binding-free energy
AA \ Site	1	2	3	4	5	6	7	8	9	10	11	12	13	14	15	16	17	18	19	20	21	22	23	24	25	26	27	28	29	30	31	32	33	34	35	36	37	38	39	40	41	42	43	44	45	46	47	48	49
ALA	-96.6103	-94.8211	-91.117	-94.1289	-93.5076	-90.7813	-97.2015	-81.9823	-90.5039	-92.1665	-94.2438	-94.3865	-94.0553	-97.0142	-95.7509	-92.804	-95.9814	-92.3599	-93.1667	-95.7496	-92.8735	-94.5809	-87.8919	-94.9917	-83.5016	-92.1002	-94.6368	-94.5809	-83.2086	-94.4791	-84.0795	-94.6272	-91.9743	-89.545	-94.1778	-98.8076	-88.759	-90.7404	-93.0998	-92.0992	-92.8731	-92.7848	-92.1157	-93.4032	-98.3314	-90.8824	-89.002	-96.5935	-81.56
ARG	-93.1766	-93.8961	-91.0347	-90.7143	-85.6407	-96.527	-95.2805	-94.5809	-79.7224	-92.3261	-94.6585	-88.4554	-95.5994	-94.5809	-95.0303	-95.0722	-95.1164	-93.4075	-97.699	-96.1832	-97.6656	-86.7931	-74.4642	-84.972	-67.2657	-73.2833	-59.4583	-69.3996	-82.7948	-92.7812	-93.1218	-90.1123	-88.4332	-93.0294	-97.0351	-97.4519	-93.9122	-92.2808	-95.7881	-94.2148	-93.6886	-97.6321	-90.9691	-92.8221	-94.651	-92.1017	-82.7736	-93.2621	-78.7697
ASN	-92.3061	-93.3701	-97.5544	-97.4234	-92.6995	-90.6124	-94.957	-76.8096	-88.9037	-91.8843	-92.7474	-92.5642	-91.5125	-95.999	-95.549	-93.1569	-89.701	-95.466	-92.0185	-97.6522	-93.9698	-97.1025	-81.9306	-93.4109	-85.4919	-79.2352	-90.7474	-86.2744	-88.607	-97.8243	-93.4652	-93.107	-93.4092	-93.9993	-95.4225	-99.8434	-94.5809	-89.1244	-93.1007	-87.4853	-97.6359	-93.7094	-94.3479	-93.9908	-86.8246	-93.9576	-95.4906	-92.7558	-91.1293
ASP	-95.6789	-95.0308	-87.4229	-94.4018	-90.398	-89.0474	-93.7277	-81.3131	-92.6875	-89.2032	-94.5521	-96.013	-96.8708	-90.1581	-94.8587	-96.3188	-95.8028	-92.1726	-92.2581	-98.2173	-95.4225	-89.5315	-89.5341	-85.3934	-94.5809	-80.7479	-70.1378	-75.4918	-94.5809	-94.5809	-99.7209	-82.8622	-97.0688	-92.7086	-94.3191	-92.2367	-93.7991	-94.6387	-94.1715	-96.135	-88.3627	-94.3527	-96.0723	-92.3097	-95.1542	-84.9665	-89.117	-93.8802	-70.7991
CYS	-91.4186	-92.3908	-91.2826	-88.4294	-94.268	-92.0325	-94.1989	-82.6322	-95.1558	-94.7383	-97.7434	-95.6615	-93.2343	-98.4833	-97.714	-90.9188	-96.3696	-94.1782	-88.6893	-93.3003	-95.7126	-95.1562	-89.0224	-94.2614	-87.3141	-89.3457	-88.1927	-86.9507	-83.9466	-94.8488	-94.266	-97.5668	-95.8857	-88.7953	-92.2577	-89.974	-94.9714	-89.9276	-92.9377	-96.9587	-92.1921	-95.6355	-95.7747	-94.2722	-93.0804	-95.2065	-94.8547	-91.9837	-84.9512
GLN	-95.9151	-94.5809	-87.6616	-97.9059	-90.8235	-97.5659	-93.7946	-87.9393	-89.9804	-92.3421	-92.2524	-90.7228	-98.6687	-91.0561	-94.922	-95.8128	-94.6974	-94.5809	-97.9102	-91.4396	-97.3941	-93.0077	-79.5512	-90.9784	-76.912	-82.1939	-77.1139	-75.7919	-83.2552	-99.2514	-92.2367	-94.049	-95.011	-94.1367	-90.6277	-91.7383	-95.4536	-94.4107	-92.0793	-92.7662	-92.9779	-95.1619	-98.6611	-91.5253	-94.5363	-93.3724	-93.1578	-90.4216	-89.5752
GLU	-95.1616	-95.6505	-95.8339	-90.5839	-89.8378	-94.6693	-95.68	-82.3777	-98.8697	-91.2656	-93.0436	-92.0357	-92.4395	-95.2909	-96.4363	-92.3867	-94.6979	-94.3237	-90.5486	-93.2327	-94.5809	-87.3307	-90.342	-95.4022	-88.6039	-86.5532	-67.0561	-88.1255	-88.3033	-98.7851	-96.7212	-90.1395	-90.5986	-94.5809	-94.5809	-94.2809	-97.9052	-97.075	-96.0161	-96.5225	-93.2436	-98.1496	-91.5353	-93.1084	-93.0442	-93.3928	-89.5973	-85.3578	-75.0828
GLY	-90.5008	-93.223	-96.7472	-93.3135	-86.3868	-91.7181	-88.6654	-81.6794	-89.3214	-90.9971	-89.1556	-93.6928	-95.2946	-96.2652	-93.6229	-94.5809	-94.5809	-94.6267	-97.0053	-94.3214	-95.9065	-89.5246	-82.3841	-92.405	-78.9611	-90.9397	-94.5809	-90.9389	-76.6061	-95.9448	-95.6779	-95.0264	-96.3695	-87.9936	-90.6988	-94.4895	-91.2146	-92.3858	-91.5515	-94.5809	-93.9088	-87.9269	-92.3622	-90.9594	-87.5089	-95.9529	-91.7687	-94.5809	-94.5809
HID	-95.5133	-95.7087	-93.3073	-99.5387	-92.5727	-93.2711	-98.1792	-85.9945	-85.4398	-94.5125	-90.834	-91.2692	-98.2492	-94.781	-92.7006	-92.0844	-94.3846	-90.2034	-90.7906	-98.7785	-94.9286	-95.6736	-82.7715	-92.2111	-85.3283	-82.0934	-80.3663	-67.299	-76.6469	-94.9356	-96.4045	-93.0542	-90.4654	-93.5397	-94.657	-97.4579	-94.9354	-91.4671	-96.42	-91.8517	-93.6134	-93.4744	-91.7525	-93.8023	-93.1855	-89.0636	-89.6704	-94.4895	-84.6697
HIE	-95.6226	-92.0961	-97.2463	-91.9417	-93.0633	-92.081	-94.3515	-78.7126	-94.8119	-91.4089	-95.6307	-96.9864	-93.7212	-88.9162	-92.7353	-93.7866	-91.3211	-93.4112	-92.749	-98.8951	-95.5309	-92.2632	-92.3418	-90.7449	-75.6095	-80.4274	-87.5073	-69.7932	-78.3023	-97.5133	-93.5202	-94.327	-96.0233	-94.4478	-92.0621	-96.6066	-95.4816	-93.2538	-99.2849	-95.3028	-95.4508	-86.215	-93.7888	-93.2581	-90.2819	-92.1106	-95.6206	-85.5832	-91.5299
ILE	-90.3308	-91.6082	-94.5809	-94.2071	-93.0876	-95.8784	-93.42	-83.1098	-84.2402	-92.2107	-91.0297	-95.6861	-94.5809	-97.1435	-94.5809	-90.3587	-95.1094	-93.387	-95.1946	-95.5129	-95.2727	-95.4552	-92.5474	-95.3359	-79.0031	-86.1255	-81.3587	-71.945	-84.9155	-93.805	-94.6416	-96.3852	-98.1742	-90.4458	-95.0916	-93.4502	-93.3574	-93.5134	-92.6193	-93.7966	-91.6004	-86.7552	-92.5413	-92.0141	-90.4826	-91.9236	-94.5809	-87.3872	-91.7672
LEU	-93.0544	-93.8822	-91.2742	-96.6648	-94.5809	-92.4543	-92.8359	-85.7886	-93.2095	-94.5809	-92.8348	-93.9261	-88.3388	-92.6429	-93.5496	-95.5545	-98.2149	-92.1327	-94.5809	-94.1412	-95.0657	-94.9733	-94.5809	-94.5809	-77.1795	-83.6238	-80.4773	-73.7825	-80.4182	-95.6266	-93.6434	-96.8549	-94.5809	-95.4957	-91.3248	-91.6094	-91.7709	-94.5809	-94.3865	-97.4674	-89.4124	-92.9126	-95.5009	-91.1189	-87.1712	-91.311	-82.4237	-92.6427	-86.8287
LYS	-98.1898	-91.1793	-95.0389	-94.7158	-88.9743	-96.8622	-94.5809	-90.8964	-94.5683	-94.7408	-92.117	-92.5462	-96.7692	-97.2922	-92.5641	-97.0201	-91.6662	-91.0868	-91.6496	-94.5809	-92.5252	-91.1227	-69.9743	-86.4918	-53.529	-82.336	-68.3442	-62.3163	-81.072	-98.9884	-91.3766	-89.8574	-90.8085	-92.3194	-96.3996	-91.5339	-94.833	-92.8588	-90.8121	-96.2817	-94.5809	-91.7556	-94.5809	-92.3846	-94.5809	-88.7316	-86.0726	-91.5619	-73.0986
MET	-91.3753	-94.9117	-91.1805	-91.6278	-96.8347	-94.8106	-95.1435	-87.2333	-90.718	-90.3965	-92.3043	-90.0257	-94.5758	-96.0286	-94.8105	-94.7468	-92.3026	-92.3608	-89.4312	-98.0592	-95.1637	-93.1863	-93.1378	-96.3268	-81.5494	-77.0234	-76.3486	-75.8277	-76.4473	-97.3206	-94.1718	-95.3427	-95.3264	-96.3888	-94.9091	-94.5809	-91.1297	-94.8647	-95.798	-94.1872	-91.0895	-93.0138	-93.1554	-91.9516	-84.467	-94.5809	-94.2744	-96.9832	-87.1343
PHE	-96.3134	-95.7498	-98.0553	-95.5635	-91.4103	-87.6224	-97.3407	-82.8032	-93.547	-95.1583	-95.9366	-84.175	-92.9182	-92.3647	-86.625	-86.0806	-91.0212	-94.366	-93.8908	-93.0871	-90.4058	-99.0022	-91.7209	-93.4027	-66.6554	-81.4948	-85.2347	-71.6524	-82.985	-96.1647	-97.9613	-92.7816	-96.3613	-93.353	-94.9992	-97.0475	-95.6321	-94.4235	-93.7151	-96.335	-88.4554	-93.3958	-93.3263	-93.8538	-91.5841	-92.8637	-92.337	-85.6957	-80.0726
PRO	-94.5809	-88.6824	-89.6054	-90.9254	-90.0983	-92.0466	-93.987	-80.3251	-94.5809	-94.5726	-95.2803	-88.1522	-96.213	-92.1482	-92.9016	-95.3809	-95.0648	-92.5152	-93.3015	-93.9071	-97.0344	-94.2751	-79.5538	-95.5104	-79.0107	-90.9508	-82.5626	-82.6694	-77.8559	-101.493	-92.2019	-95.3943	-93.4229	-93.0977	-93.1117	-91.8697	-95.042	-91.4856	-94.5809	-96.2522	-97.7804	-99.6821	-92.6346	-94.5809	-89.8871	-92.1144	-91.4707	-79.5621	-85.8847
SER	-93.0272	-94.9081	-96.902	-94.4024	-89.5925	-92.1147	-92.9125	-82.3044	-88.6644	-92.5954	-93.1389	-93.3382	-94.1016	-88.8848	-94.3269	-89.5093	-94.6737	-94.8179	-95.1222	-93.8035	-97.4508	-92.1343	-91.6437	-91.6264	-88.0422	-93.4873	-82.1033	-92.0907	-82.857	-95.9359	-93.1444	-97.5599	-94.7176	-96.1836	-95.3251	-99.92	-91.8529	-93.8527	-95.5454	-93.946	-95.8384	-91.5754	-90.4425	-93.4136	-91.2693	-90.7439	-85.134	-93.4283	-90.8763
THR	-98.4305	-95.5243	-90.4608	-94.5809	-90.4491	-88.0812	-92.5111	-80.4497	-89.8654	-94.0148	-92.9496	-94.5809	-94.2694	-95.3329	-95.5495	-93.8235	-95.7379	-99.3282	-92.3347	-91.5113	-96.6665	-93.7908	-85.9553	-89.1763	-84.9061	-94.5809	-83.6848	-85.578	-86.8663	-93.9126	-94.5809	-94.427	-92.2006	-96.6908	-91.935	-93.7441	-90.2904	-91.6068	-95.503	-92.8967	-89.2421	-93.15	-95.1956	-94.9718	-90.922	-89.0038	-97.5103	-90.3195	-82.2466
TRP	-96.7718	-93.1247	-94.8262	-96.8187	-86.6761	-94.5809	-93.0405	-83.6247	-91.9824	-93.3068	-94.6022	-89.0591	-94.217	-90.5332	-97.4829	-92.646	-92.6227	-95.1336	-94.1045	-91.8912	-97.2159	-78.06	-91.4279	-88.6899	-73.4213	-90.8552	-92.9843	-75.8442	-77.0859	-95.6701	-96.6907	-71.6215	-94.932	-93.729	-94.0469	-92.5597	-94.651	-90.9282	-91.4158	-95.6329	-97.2779	-94.5809	-94.8932	-96.2911	-84.4316	-89.5326	-88.2937	-97.0648	-81.2961
TYR	-98.0134	-95.3502	-97.039	-92.0207	-92.6722	-89.5052	-89.599	-85.214	-92.2215	-86.9141	-94.9738	-94.3442	-95.1767	-94.2308	-93.9403	-89.3703	-90.8867	-97.7252	-91.6809	-95.7326	-94.502	-78.105	-84.9801	-93.1506	-72.0177	-81.8034	-81.5953	-63.7495	-74.8239	-95.9719	-96.1716	-87.4637	-95.1275	-88.7301	-91.7389	-95.2056	-90.5345	-97.5626	-92.8237	-93.8593	-90.2138	-93.7704	-91.5373	-89.5725	-96.8028	-87.9244	-78.3955	-92.6332	-94.1754
VAL	-92.8744	-97.9666	-97.5591	-97.4485	-93.6673	-96.766	-92.0271	-82.9639	-89.4413	-96.0453	-94.5809	-85.106	-96.2265	-90.9114	-97.4933	-92.7972	-95.8659	-88.6961	-90.4269	-90.1955	-96.1798	-89.1726	-93.1372	-92.3033	-75.1347	-84.3073	-73.2579	-75.895	-83.8313	-98.8547	-90.867	-94.5809	-94.9859	-96.8508	-93.4123	-91.3904	-93.7589	-95.5902	-91.2131	-94.3348	-90.8851	-95.5354	-95.3056	-88.1567	-89.4114	-88.7308	-93.5741	-88.5166	-76.3425
Mean	-94.5174	-93.9836	-93.6062	-94.1599	-91.2972	-92.8109	-93.9731	-83.7493	-90.8779	-92.6372	-93.5528	-92.0346	-94.6206	-93.8123	-94.4355	-93.0576	-94.0866	-93.6324	-93.074	-94.7711	-95.308	-91.4401	-86.614	-91.9698	-78.7628	-84.929	-80.8452	-77.9046	-82.1624	-96.4137	-94.0317	-92.2448	-94.0894	-93.1458	-93.7206	-94.5618	-93.5174	-93.1701	-93.9458	-94.4241	-92.8725	-93.389	-93.6425	-92.7505	-91.3147	-91.3556	-90.2438	-91.1764	-84.3986
SD	2.51524	2.02818	3.43013	2.87172	2.86078	2.96265	2.27919	4.03782	4.22607	2.20228	1.97212	3.50437	2.30712	2.9308	2.3769	2.68648	2.20083	2.35633	2.55424	2.54087	1.80567	5.42018	6.71911	3.35488	9.16892	5.75804	9.3965	9.4753	4.92058	2.19031	3.16867	5.90884	2.5052	2.68031	1.84066	2.98128	2.2475	2.22052	2.11889	2.25852	2.90056	3.37437	2.0445	1.84847	3.80534	2.70861	5.00781	4.45763	6.96953
[truncated: 50 more columns]

## Sheet: HBs
Variant \ Site	1	2	3	4	5	6	7	8	9	10	11	12	13	14	15	16	17	18	19	20	21	22	23	24	25	26	27	28	29	30	31	32	33	34	35	36	37	38	39	40	41	42	43	44	45	46	47	48	49
WT	0	0	0	0	0	0	0	2080	0	0	0	0	0	0	0	0	0	0	0	0	0	0	0	0	955.333	0	87	0	1098.33	313.333	0	0	0	1	0	0	0	0	0	0	0	0	0	0	544.667	36.3333	0	1737	4.66667
1ALA	0	0	0	0	0	0	0	2256.33	0	0	0	0	0	0	0	0	0	0	0	0	0	0	0	0	982.333	0	27.3333	0	1182.67	378.667	0	0	0	0	0	0	0	0	0	0	0	0	0	0	486.333	7.33333	0	1640.33	0
1ARG	0	0	0	0	0	0	0	1591	0	0	0	0	0	0	0	0	0	0	0	0	0	0	0	0	995.667	0	42.6667	0	1309.33	196	0	0	0	0.666667	0	0	0	0	0	0	0	0	0	0	525.333	6	0	1888.33	0
1ASN	0	0	0	0	0	0	0	1448.33	0	0	0	0	0	0	0	0	0	0	0	0	0	0	0	0	853.667	0	40.3333	0	1245.33	306	0	0	0	0	0	0	0	0	0	0	0	0	0	0	612.333	3.33333	0	1977	0
1ASP	0	0	0	0	0	0	0	1767.67	0	0	0	0	0	0	0	0	0	0	0	0	0	0	0	0	1041	0	45	0	1283	216.667	0	0	0	0.333333	0	0	0	0	0	0	0	0	0	0	705	11.6667	0	1679.33	0.333333
1CYS	0	0	0	0	0	0	0	2002	0	0	0	0	0	0	0	0	0	0	0	0	0	0	0	0	927.333	0	89.6667	0	894.333	367.333	0	0	0	0	0	0	0	0	0	0	0	0	0	0	382	42.3333	0	1721.33	19
1GLN	0	0	0	0	0	0	0	1870.67	0	0	0	0	0	0	0	0	0	0	0	0	0	0	0	0	972.333	0	37.6667	0	1315.33	234.333	0	0	0	0	0	0	0	0	0	0	0	0	0	0	476.667	25.3333	0	1711	8
1GLU	0	0	0	0	0	0	0	1677	0	0	0	0	0	0	0	0	0	0	0	0	0	0	0	0	874.333	0	46.6667	0	1177.67	295.333	0	0	0	0	0	0	0	0	0	0	0	0	0	0	687	8.66667	0	1947	96
1GLY	0	0	0	0	0	0	0	2004.33	0	0	0	0	0	0	0	0	0	0	0	0	0	0	0	0	863	0	87.6667	0	1130.33	425	0	0	0	0	0	0	0	0	0	0	0	0	0	0	460.667	19	0	1553	49
1HID	0	0	0	0	0	0	0	1654	0	0	0	0	0	0	0	0	0	0	0	0	0	0	0	0	998.333	0	32.3333	0	1089.67	349.667	0	0	0	0	0	0	0	0	0	0	0	0	0	0	665.333	5	0	1941.33	27.6667
1HIE	0	0	0	0	0	0	0	1900.67	0	0	0	0	0	0	0	0	0	0	0	0	0	0	0	0	1001.33	0	81.3333	0	1163	198	0	0	0	0	0	0	0	0	0	0	0	0	0	0	565.333	17.3333	0	1960.33	0
1ILE	0	0	0	0	0	0	0	1946.33	0	0	0	0	0	0	0	0	0	0	0	0	0	0	0	0	910.667	0	15	0	1032	305.333	0	0	0	0	0	0	0	0	0	0	0	0	0	0	401.667	11.6667	0	1875.67	0
1LEU	0	0	0	0	0	0	0	1455	0	0	0	0	0	0	0	0	0	0	0	0	0	0	0	0	923.667	0	74.6667	0	1001	475	0	0	0	0	0	0	0	0	0	0	0	0	0	0	600	49	0	2071.33	102.333
1LYS	0	0	0	0	0	0	0	1909	0	0	0	0	0	0	0	0	0	0	0	0	0	0	0	0	957.667	0	52.3333	0	1307	348.667	0	0	0	0	0	0	0	0	0	0	0	0	0	0	649.667	5	0	1852.33	0
1MET	0	0	0	0	0	0	0	1992	0	0	0	0	0	0	0	0	0	0	0	0	0	0	0	0	919.667	0	63.6667	0	1058.33	293.667	0	0	0	0	0	0	0	0	0	0	0	0	0	0	575.667	35.6667	0	1698.67	0
1PHE	0	0	0	0	0	0	0	1737.67	0	0	0	0	0	0	0	0	0	0	0	0	0	0	0	0	1028.33	0	47.6667	0	1083	453.333	0	0	0	0	0	0	0	0	0	0	0	0	0	0	681.333	59.6667	0	1898.67	87.6667
1SER	0	0	0	0	0	0	0	2018	0	0	0	0	0	0	0	0	0	0	0	0	0	0	0	0	1026	0	144	0	957.333	382.333	0	0	0	0	0	0	0	0	0	0	0	0	0	0	515	33.3333	0	1763	167
1THR	0	0	0	0	0	0	0	1622	0	0	0	0	0	0	0	0	0	0	0	0	0	0	0	0	947	0	30	0	1227.67	446.333	0	0	0	0	0	0	0	0	0	0	0	0	0	0	686	3.66667	0	2060	1
1TRP	0	0	0	0	0	0	0	1855	0	0	0	0	0	0	0	0	0	0	0	0	0	0	0	0	932	0	69	0	1050.33	428.333	0	0	0	0	0	0	0	0	0	0	0	0	0	0	509	6.33333	0	1955.33	164
1TYR	0	0	0	0	0	0	0	1583.33	0	0	0	0	0	0	0	0	0	0	0	0	0	0	0	0	863	0	62.6667	0	1211.33	362.667	0	0	0	0	0	0	0	0	0	0	0	0	0	0	647.667	13.3333	0	2034.33	188.333
1VAL	0	0	0	0	0	0	0	1509.33	0	0	0	0	0	0	0	0	0	0	0	0	0	0	0	0	964.667	0	85.6667	0	1236	502.333	0	0	0	0.333333	0	0	0	0	0	0	0	0	0	0	511.333	29.3333	0	1919	35
2ALA	0	0	0	0	0	0	0	1411.33	0	0	0	0	0	0	0	0	0	0	0	0	0	0	0	0	862.333	0	120.333	0	1061	521.667	0	0	0	0	0	0	0	0	0	0	0	0	0	0	449	49.6667	0	2236	124.667
2ARG	0	0	0	0	0	0	0	1913	0	0	0	0	0	0	0	0	0	0	0	0	0	0	0	0	914.333	0	88.6667	0	931	497.667	0	0	0	0	0	0	0	0	0	0	0	0	0	0	510.667	25	0	1503	247
2ASN	0	0	0	0	0	0	0	1621.67	0	0	0	0	0	0	0	0	0	0	0	0	0	0	0	0	977.667	0	32.6667	0	1123	346.667	0	0	0	0	0	0	0	0	0	0	0	0	0	0	585.667	6	0	1932.67	101.667
2ASP	0	0	0	0	0	0	0	1731.67	0	0	0	0	0	0	0	0	0	0	0	0	4	0	0	0	993.667	0	22.6667	0	1227	190.333	0	0	0	0	0	0	0	0	0	0	0	0	0	0	612.667	26.3333	0	1693.33	0.333333
2CYS	0	0	0	0	0	0	0	1302.67	0	0	0	0	0	0	0	0	0	0	0	0	0	0	0	0	908.667	0	56.3333	0	1170.33	177	0	0	0	0.666667	0	0	0	0	0	0	0	0	0	0	648	10.6667	0	2122.67	46.6667
2GLU	0	0	0	0	0	0	0	1652	0	0	0	0	0	0	0	0	0	0	0	0	0	0	0	0	986	0	32	0	1227.67	255.667	0	0	0	0.333333	0	0	0	0	0	0	0	0	0	0	661	32.3333	0	1805	32.6667
2GLY	0	0	0	0	0	0	0	1456.33	0	0	0	0	0	0	0	0	0	0	0	0	0	0	0	0	724	0	45	0	1289	315.333	0	0	0	0	0	0	0	0	0	0	0	0	0	0	633	7.66667	0	1822	0
2HID	0	0	0	0	0	0	0	1960	0	0	0	0	0	0	0	0	0	0	0	0	0	0	0	0	943	0	25.3333	0	1208.33	354.667	0	0	0	0.333333	0	0	0	0	0	0	0	0	0	0	649	5.66667	0	1566.67	0
2HIE	0	0	0	0	0	0	0	1738.67	0	0	0	0	0	0	0	0	0	0	0	0	0	0	0	0	937.667	0	40.3333	0	1007.33	435	0	0	0	0.333333	0	0	0	0	0	0	0	0	0	0	442	59.3333	0	1594	4.33333
2ILE	0	0	0	0	0	0	0	1648.33	0	0	0	0	0	0	0	0	0	0	0	0	0	0	0	0	971.667	0	102.333	0	1141	357.333	0	0	0	0	0	0	0	0	0	0	0	0	0	0	566	14	0	1755.67	0.333333
2LEU	0	0	0	0	0	0	0	2185.33	0	0	0	0	0	0	0	0	0	0	0	0	8	0	0	0	892.667	0	77.3333	0	898.667	485.333	0	0	0	3.66667	0	0	0	0	0	0	0	0	0	0	556	7	0	1567.33	40.3333
2LYS	0	0	0	0	0	0	0	1707.33	0	0	0	0	0	0	0	0	0	0	0	0	0	0	0	0	851	0	26	0	938	376.333	0	0	0	0	0	0	0	0	0	0	0	0	0	0	578.667	37.6667	0	1980.33	24
2MET	0	0	0	0	0	0	0	1785	0	0	0	0	0	0	0	0	0	0	0	0	0	0	0	0	1024.67	0	40.3333	0	1368	193	0	0	0	0	0	0	0	0	0	0	0	0	0	0	563.333	6.66667	0	1724.33	0
2PHE	0	0	0	0	0	0	0	1899	0	0	0	0	0	0	0	0	0	0	0	0	0	0	0	0	1016	0	37.3333	0	1151	306.667	0	0	0	0	0	0	0	0	0	0	0	0	0	0	656	21.3333	0	1641.33	0
2PRO	0	0	0	0	0	0	0	1824	0	0	0	0	0	0	0	0	0	0	0	0	0	0	0	0	982.667	0	225.667	0	993	169.333	0	0	0	0	0	0	0	0	0	0	0	0	0	0	295	20.3333	0	1982	81.3333
2SER	0	0	0	0	0	0	0	1553.33	0	0	0	0	0	0	0	0	0	0	0	0	0	0	0	0	810.333	0	53.3333	0	1185.67	451.333	0	0	0	0	0	0	0	0	0	0	0	0	0	0	538	52.3333	0	2161.33	6.33333
2THR	0	0	0	0	0	0	0	1632.33	0	0	0	0	0	0	0	0	0	0	0	0	0	0	0	0	949	0	43.3333	0	1268.67	363	0	0	0	0	0	0	0	0	0	0	0	0	0	0	497	17	0	1796	2.33333
2TRP	0	0	0	0	0	0	0	1482.67	0	0	0	0	0	0	0	0	0	0	0	0	0	0	0	0	1052.67	0	48.3333	0	1255	266	0	0	0	0	0	0	0	0	0	0	0	0	0	0	666.667	8.66667	0	1822.33	1
2TYR	0	0	0	0	0	0	0	1713	0	0	0	0	0	0	0	0	0	0	0	0	0	0	0	0	963.333	0	79.3333	0	1223.67	332.667	0	0	0	0	0	0	0	0	0	0	0	0	0	0	531	21	0	2003.67	69
2VAL	0	0	0	0	0	0	0	1849	0	0	0	0	0	0	0	0	0	0	0	0	0	0	0	0	933.333	0	62.6667	0	1208.33	380.333	0	0	0	5	0	0	0	0	0	0	0	0	0	0	680.333	12.3333	0	1811	82.6667
3ALA	0	0	0	0	0	0	0	1893.33	0	0	0	0	0	0	0	0	0	0	0	0	0	0	0	0	996.333	0	69	0	1031.67	129.667	0	0	0	0	0	0	0	0	0	0	0	0	0	0	448.667	28.6667	0	1806.33	0
3ARG	0	0	0	0	0	0	0	1840.33	0	0	0	0	0	0	0	0	0	0	0	0	0	0	0	0	984.333	0	207	0	933.333	272	0	0	0	2.66667	0	0	0	0	0	0	0	0	0	0	362	5	0	2017.33	8.33333
3ASN	0	0	0	0	0	0	0	1920.67	0	0	0	0	0	0	0	0	0	0	0	0	0	0	0	0	836.333	0	50.3333	0	1150	510.333	0	0	0	2.66667	0	0	0	0	0	0	0	0	0	0	596.667	14.3333	0	1756	17.3333
3ASP	0	0	0	0	0	0	0	1588.67	0	0	0	0	0	0	0	0	0	0	0	0	0	0	0	0	1017.33	0	76.3333	0	973.333	325	0	0	0	0	0	0	0	0	0	0	0	0	0	0	324.333	29	0	1646	46.3333
3CYS	0	0	0	0	0	0	0	1764.67	0	0	0	0	0	0	0	0	0	0	0	0	0	0	0	0	959	0	118.333	0	1079.67	204	0	0	0	0	0	0	0	0	0	0	0	0	0	0	491	16.3333	0	1465.33	1.33333
3GLN	0	0	0	0	0	0	0	1333.67	0	0	0	0	0	0	0	0	0	0	0	0	0	0	0	0	1001.33	0	176.667	0	781.667	232	0	0	0	0	0	0	0	0	0	0	0	0	0	0	439	73.6667	0	2119.33	69
3GLU	0	0	0	0	0	0	0	1664.67	0	0	0	0	0	0	0	0	0	0	0	0	0	0	0	0	1015	0	40	0	968.333	491.667	0	0	0	0	0	0	0	0	0	0	0	0	0	0	576.333	13.6667	0	1811	98.6667
3GLY	0	0	0	0	0	0	0	1692	0	0	0	0	0	0	0	0	0	0	0	0	7.66667	0	0	0	944.333	0	55.3333	0	1320.67	229.333	0	0	0	0.333333	0	0	0	0	0	0	0	0	0	0	574	11.3333	0	1816	20.6667
3HID	0	0	0	0	0	0	0	2163.33	0	0	0	0	0	0	0	0	0	0	0	0	0	0	0	0	907.333	0	147	0	950.333	475.333	0	0	0	0	0	0	0	0	0	0	0	0	0	0	472.667	5.66667	0	1742.67	0
3HIE	0	0	0	0	0	0	0	1723.33	0	0	0	0	0	0	0	0	0	0	0	0	0	0	0	0	989.333	0	56.3333	0	1314	264.667	0	0	0	0	0	0	0	0	0	0	0	0	0	0	605.667	7	0	1928.33	0
3LEU	0	0	0	0	0	0	0	1744.33	0	0	0	0	0	0	0	0	0	0	0	0	0	0	0	0	914.333	0	72.3333	0	1012.67	481.667	0	0	0	0	0	0	0	0	0	0	0	0	0	0	427.333	39.6667	0	1662.33	102.667
3LYS	0	0	0	0	0	0	0	1852.67	0	0	0	0	0	0	0	0	0	0	0	0	0	0	0	0	977.333	0	18.3333	0	870.333	615	0	0	0	0	0	0	0	0	0	0	0	0	0	0	508.667	11.6667	0	1920.33	1.66667
3MET	0	0	0	0	0	0	0	1523	0	0	0	0	0	0	0	0	0	0	0	0	0	0	0	0	844.333	0	46.3333	0	958.667	423.333	0	0	0	1.33333	0	0	0	0	0	0	0	0	0	0	576	45.3333	0	1736.67	0
3PHE	0	0	0	0	0	0	0	1632.67	0	0	0	0	0	0	0	0	0	0	0	0	0	0	0	0	798.333	0	55.6667	0	1039.67	509.667	0	0	0	0	0	0	0	0	0	0	0	0	0	0	713	5.33333	0	1898	161.667
3PRO	0	0	0	0	0	0	0	1961	0	0	0	0	0	0	0	0	0	0	0	0	0	0	0	0	820	0	133	0	931	417.667	0	0	0	0	0	0	0	0	0	0	0	0	0	0	288	46.3333	0	1871.33	0
3SER	0	0	0	0	0	0	0	1790.67	0	0	0	0	0	0	0	0	0	0	0	0	0	0	0	0	915.667	0	54.6667	0	880.667	515.333	0	0	0	110.667	0	0	0	0	0	0	0	0	0	0	638.667	0.666667	0	1743.33	203
3THR	0	0	0	0	0	0	0	1464	0	0	0	0	0	0	0	0	0	0	0	0	0	0	0	0	1013.67	0	27.6667	0	924.333	254.667	0	0	0	0	0	0	0	0	0	0	0	0	0	0	533	84.3333	0	1879	0
3TRP	0	0	0	0	0	0	0	2121	0	0	0	0	0	0	0	0	0	0	0	0	0	0	0	0	969.333	0	75.6667	0	1161	246.667	0	0	0	0	0	0	0	0	0	0	0	0	0	0	661	77.3333	0	1690	0
3TYR	0	0	0	0	0	0	0	1664.67	0	0	0	0	0	0	0	0	0	0	0	0	0	0	0	0	877	0	118	0	918.333	513	0	0	0	0	0	0	0	0	0	0	0	0	0	0	632	51.3333	0	1945	88
3VAL	0	0	0	0	0	0	0	1563.67	0	0	0	0	0	0	0	0	0	0	0	0	0	0	0	0	926	0	50.3333	0	1200.33	388.667	0	0	0	0	0	0	0	0	0	0	0	0	0	0	586	3.33333	0	2120.67	47.3333
4ALA	0	0	0	0	0	0	0	1479.33	0	0	0	0	0	0	0	0	0	0	0	0	0	0	0	0	994	0	24	0	890	409.333	0	0	0	0	0	0	0	0	0	0	0	0	0	0	563.333	29	0	2252.33	0.333333
4ARG	0	0	0	0	0	0	0	1800.67	0	0	0	0	0	0	0	0	0	0	0	0	0	0	0	0	969.667	0	147.333	0	1054.67	306	0	0	0	0	0	0	0	0	0	0	0	0	0	0	408.333	4	0	1643.33	2.66667
4ASN	0	0	0	0	0	0	0	1672.33	0	0	0	0	0	0	0	0	0	0	0	0	0	0	0	0	791.333	0	80.6667	0	989.333	609.333	0	0	0	0	0	0	0	0	0	0	0	0	0	0	577	9	0	1870	152.667
4ASP	0	0	0	0	0	0	0	1502	0	0	0	0	0	0	0	0	0	0	0	0	0	0	0	0	1050	0	63.6667	0	1305.67	167.667	0	0	0	0	0	0	0	0	0	0	0	0	0	0	434.333	36.6667	0	2273.67	0
4CYS	0	0	0	0	0	0	0	1323	0	0	0	0	0	0	0	0	0	0	0	0	0	0	0	0	693.333	0	90.6667	0	1098.33	417	0	0	0	0	0	0	0	0	0	0	0	0	0	0	409.667	44	0	1869	0
4GLN	0	0	0	0	0	0	0	1806.67	0	0	0	0	0	0	0	0	0	0	0	0	0	0	0	0	910.333	0	34	0	1146.67	435.333	0	0	0	0	0	0	0	0	0	0	0	0	0	0	617.333	20.3333	0	1903.33	3
4GLU	0	0	0	0	0	0	0	1963	0	0	0	0	0	0	0	0	0	0	0	0	0	0	0	0	995.667	0	162	0	1063	228	0	0	0	0	0	0	0	0	0	0	0	0	0	0	307	46.6667	0	1774	3
4GLY	0	0	0	0	0	0	0	1738.67	0	0	0	0	0	0	0	0	0	0	0	0	0	0	0	0	1044.67	0	20	0	1100	149.333	0	0	0	1	0	0	0	0	0	0	0	0	0	0	527.333	15.6667	0	1682.33	0
4HID	0	0	0	0	0	0	0	1995.33	0	0	0	0	0	0	0	0	0	0	0	0	0	0	0	0	923	0	38.3333	0	1112.67	457.333	0	0	0	0	0	0	0	0	0	0	0	0	0	0	707	7.33333	0	1902.67	0.666667
4HIE	0	0	0	0	0	0	0	1917	0	0	0	0	0	0	0	0	0	0	0	0	0	0	0	0	945	0	63	0	1004.33	242.333	0	0	0	0	0	0	0	0	0	0	0	0	0	0	340.667	31.3333	0	1830.33	0.333333
4ILE	0	0	0	0	0	0	0	1739.67	0	0	0	0	0	0	0	0	0	0	0	0	0	0	0	0	895	0	70.3333	0	1088.33	392	0	0	0	0	0	0	0	0	0	0	0	0	0	0	719.667	8.66667	0	1707	241
4LEU	0	0	0	0	0	0	0	2055.67	0	0	0	0	0	0	0	0	0	0	0	0	0	0	0	0	953.667	0	20.6667	0	1083	360	0	0	0	0	0	0	0	0	0	0	0	0	0	0	587	14	0	1820.33	2
4LYS	0	0	0	0	0	0	0	2038.33	0	0	0	0	0	0	0	0	0	0	0	0	0	0	0	0	963	0	40.6667	0	1100	273.667	0	0	0	0	0	0	0	0	0	0	0	0	0	0	576.667	48.3333	0	1666.33	55.3333
4MET	0	0	0	0	0	0	0	1918.67	0	0	0	0	0	0	0	0	0	0	0	0	0	0	0	0	1006.67	0	28.6667	0	1029	310	0	0	0	0	0	0	0	0	0	0	0	0	0	0	623	3	0	1487	222.333
4PHE	0	0	0	0	0	0	0	1936.33	0	0	0	0	0	0	0	0	0	0	0	0	0	0	0	0	990	0	26.6667	0	974.667	263.333	0	0	0	0	0	0	0	0	0	0	0	0	0	0	632.333	34.3333	0	1856.67	0
4PRO	0	0	0	0	0	0	0	2029.33	0	0	0	0	0	0	0	0	0	0	0	0	0	0	0	0	955.667	0	140	0	940.667	353.667	0	0	0	0	0	0	0	0	0	0	0	0	0	0	445	28.3333	0	1641.67	0
4SER	0	0	0	0	0	0	0	1769.67	0	0	0	0	0	0	0	0	0	0	0	0	0	0	0	0	1010.33	0	30.6667	0	1231	265	0	0	0	0	0	0	0	0	0	0	0	0	0	0	515.667	18.6667	0	1800	153.667
4TRP	0	0	0	0	0	0	0	1694.33	0	0	0	0	0	0	0	0	0	0	0	0	0	0	0	0	945	0	33.6667	0	1085.67	424.333	0	0	0	0	0	0	0	0	0	0	0	0	0	0	631.667	2.33333	0	1851	10.6667
4TYR	0	0	0	0	0	0	0	1926.67	0	0	0	0	0	0	0	0	0	0	0	0	0	0	0	0	820	0	83.3333	0	1135.67	441.333	0	0	0	0	0	0	0	0	0	0	0	0	0	0	468.333	59	0	1801	43
4VAL	0	0	0	0	0	0	0	1889	0	0	0	0	0	0	0	0	0	0	0	0	0	0	0	0	886.667	0	57.6667	0	1205.33	356	0	0	0	0.333333	0	0	0	0	0	0	0	0	0	0	785.667	13.6667	0	1693	0
5ALA	0	0	0	0	0	0	0	1997	0	0	0	0	0	0	0	0	0	0	0	0	0	0	0	0	1023.33	0	120.667	0	1156.67	277	0	0	0	0	0	0	0	0	0	0	0	0	0	0	546	10.6667	0	1463	0.333333
5ARG	0	0	0	0	0	0	2	1411.67	0	0	0	0	0	0	0	0	0	0	0	0	0	0	0	0	185.667	0	189	0	967.333	593.333	0	0	0	0	0	0	0	0	0	0	0	0	0	0	328.667	55.6667	0	1765	0.333333
5ASN	0	0	0	0	0	0	0	1605.67	0	0	0	0	0	0	0	0	0	0	0	0	0	0	0	0	1062.67	0	97	0	1085.67	318.333	0	0	0	0	0	0	0	0	0	0	0	0	0	0	604	34.6667	0	1720	72
5ASP	0	0	0	0	0	0	0	1761.67	0	0	0	0	0	0	0	0	0	0	0	0	0	0	0	0	1157.33	0	80.6667	0	1476.67	75.3333	0	0	0	0	0	0	0	0	0	0	0	0	0	0	449.333	34	0	1319.67	0
5CYS	0	0	0	0	0	0	0	1878.33	0	0	0	0	0	0	0	0	0	0	0	0	0	0	0	0	957.333	0	61.6667	0	1162.67	210.333	0	0	0	1.33333	0	0	0	0	0	0	0	0	0	0	413	8.33333	0	1732.67	11.6667
5GLN	0	0	0	0	0	0	0	2062.67	0	0	0	0	0	0	0	0	0	0	0	0	0	0	0	0	948	0	137.667	0	1116.33	338.667	0	0	0	0.333333	0	0	0	0	0	0	0	0	0	0	561.667	57.6667	0	1552.33	0
5GLU	0	0	0	0	0	0	0	1699	0	0	0	0	0	0	0	0	0	0	0	0	3	0	0	0	969.667	0	65.6667	0	1035	306.333	0	0	0	0	0	0	0	0	0	0	0	0	0	0	498.667	78	0	1756.33	2
5GLY	0	0	0	0	0	0	0	1498.33	0	0	0	0	0	0	0	0	0	0	0	0	0	0	0	0	1007.33	0	295.667	0	831	396	0	0	0	0	0	0	0	0	0	0	0	0	0	0	242.333	8	0	1967.67	224
5HID	0	0	0	0	0	0	0	2296	0	0	0	0	0	0	0	0	0	0	0	0	0	0	0	0	1071.67	0	143.333	0	966	312.333	0	0	0	1	0	0	0	0	0	0	0	0	0	0	530.333	2	0	1377.33	0.333333
5HIE	0	0	0	0	0	0	0	1254.67	0	0	0	0	0	0	0	0	0	0	0	0	0	0	0	0	1021.33	0	76.6667	0	1017	629.333	0	0	0	0	0	0	0	0	0	0	0	0	0	0	414.667	67.6667	0	1868	2.33333
5ILE	0	0	0	0	0	0	0	1934.67	0	0	0	0	0	0	0	0	0	0	0	0	0	0	0	0	852.667	0	59	0	1106	393.333	0	0	0	0	0	0	0	0	0	0	0	0	0	0	579.333	5	0	1596.33	0
5LYS	0	0	0	0	0	0	0	1650	0	0	0	0	0	0	0	0	0	0	0	0	0	0	0	0	245.667	0	237	174	1169.33	635.667	0	0	0	0	0	0	0	0	0	0	0	0	0	0	323	13	0	1880.33	100.333
5MET	0	0	0	0	0	0	0	1679.67	0	0	0	0	0	0	0	0	0	0	0	0	0	0	0	0	938	0	70.6667	0	1188.67	448.333	0	0	0	0	0	0	0	0	0	0	0	0	0	0	608.333	9.66667	0	1857.67	21.6667
5PHE	0	0	0	0	0	0	0	2031.67	0	0	0	0	0	0	0	0	0	0	0	0	0	0	0	0	754.333	0	26.6667	0	1417.33	460.667	0	0	0	0.666667	0	0	0	0	0	0	0	0	0	0	423.667	9	0	1638.67	0.333333
5PRO	0	0	0	0	0	0	0	1518.67	0	0	0	0	0	0	0	0	0	0	0	0	0	0	0	0	1014.67	0	160	0	1141.33	358.667	0	0	0	0	0	0	0	0	0	0	0	0	0	0	441	39.3333	0	1678	0
5SER	0	0	0	0	0	0	0	1993.67	0	0	0	0	0	0	0	0	0	0	0	0	0	0	0	0	1169	0	99	0	933.667	211	0	0	0	0	0	0	0	0	0	0	0	0	0	0	382.667	26	0	1427.33	162.333
5THR	0	0	0	0	0	0	0	1737.67	0	0	0	0	0	0	0	0	0	0	0	0	0	0	0	0	922.333	0	107.333	0	802	502	0	0	0	0.333333	0	0	0	0	0	0	0	0	0	0	279	24.3333	0	1882.67	57.6667
5TRP	0	0	0	0	0	0	0	1798	0	0	0	0	0	0	0	0	0	0	0	0	0	0	0	0	1089.33	0	145.667	0	757.667	252	0	0	0	0.333333	0	0	0	0	0	0	0	0	0	0	259.333	72	0	1785.67	247.333
5TYR	0	0	0	0	0	0	0	1619	0	0	0	0	0	0	0	0	0	0	0	0	0	0	0	0	774	0	126	0	1097.67	368	0	0	0	2	0	0	0	0	0	0	0	0	0	0	480	92.6667	0	2051.67	6
5VAL	0	0	0	0	0	0	0	1900	0	0	0	0	0	0	0	0	0	0	0	0	0	0	0	0	927.667	0	148	0	1093.67	452.667	0	0	0	0	0	0	0	0	0	0	0	0	0	0	453.333	36	0	1726	96.3333
6ALA	0	0	0	0	0	0	0	2009	0	0	0	0	0	0	0	0	0	0	0	0	0.333333	0	0	0	877.667	0	130	0	1091.67	364.333	0	0	0	0	0	0	0	0	0	0	0	0	0	0	359.333	37.6667	0	1633.67	0.333333
6ARG	0	0	0	0	0	0	0	1504.67	0	0	0	0	0	0	0	0	0	0	0	0	0	0	0	0	831	0	40.6667	0	1208	471.667	0	0	0	0	0	0	0	0	0	0	0	0	0	0	611.333	46.3333	0	2081.33	0
6ASN	0	0	0	0	0	0	0	1855.33	0	0	0	0	0	0	0	0	0	0	0	0	0	0	0	0	857.667	0	89.6667	0	883	278	0	0	0	1.66667	0	0	0	0	0	0	0	0	0	0	336.667	42.3333	0	1600.33	0
6ASP	0	0	0	0	0	0	0	1984	0	0	0	0	0	0	0	0	0	0	0	0	10.6667	0	0	0	724.667	0	179.333	0	825	327.333	0	0	0	0	0	0	0	0	0	0	0	0	0	0	427.333	23	0	1758.67	28.3333
6CYS	0	0	0	0	0	0	0	1094	0	0	0	0	0	0	0	0	0	0	0	0	0	0	0	0	756.333	0	59.3333	0	1153.67	507.333	0	0	0	0	0	0	0	0	0	0	0	0	0	0	535	9.66667	0	2087	5.33333
6GLN	0	0	0	0	0	0	0	1836.33	0	0	0	0	0	0	0	0	0	0	0	0	0	0	0	0	923.333	0	74.3333	0	1300.67	376.667	0	0	0	0	0	0	0	0	0	0	0	0	0	0	619.333	6.66667	0	1811.33	0
6GLU	0	0	0	0	0	0	0	1168.33	0	0	0	0	0	0	0	0	0	0	0	0	0	0	0	0	757.333	0	61	0	1365	476.333	0	0	0	0	0	0	0	0	0	0	0	0	0	0	714.333	43	0	2264.67	0
6GLY	0	0	0	0	0	0	0	1956	0	0	0	0	0	0	0	0	0	0	0	0	0	0	0	0	980	0	101	0	1051.33	224.333	0	0	0	0	0	0	0	0	0	0	0	0	0	0	480.333	30.3333	0	1575.33	6
6HID	0	0	0	0	0	0	0	1606.33	0	0	0	0	0	0	0	0	0	0	0	0	0	0	0	0	960.333	0	64	0	1362	304.667	0	0	0	0	0	0	0	0	0	0	0	0	0	0	480	14.3333	0	1748	0
6HIE	0	0	0	0	0	0	0	1798	0	0	0	0	0	0	0	0	0	0	0	0	0	0	0	0	972	0	73.3333	0	964.333	420.667	0	0	0	0	0	0	0	0	0	0	0	0	0	0	574.333	15	0	1859	0
6ILE	0	0	0	0	0	0	0	1679.33	0	0	0	0	0	0	0	0	0	0	0	0	0	0	0	0	1054.33	0	22.3333	0	1139.67	183.667	0	0	0	0	0	0	0	0	0	0	0	0	0	0	606	8.33333	0	1800	79
6LEU	0	0	0	0	0	0	0	1741.33	0	0	0	0	0	0	0	0	0	0	0	0	0	0	0	0	916	0	54	0	967.333	413.333	0	0	0	0	0	0	0	0	0	0	0	0	0	0	510.333	88.6667	0	1985.67	23
6LYS	0	0	0	0	0	0	0	1774.33	0	0	0	0	0	0	0	0	0	0	0	0	0	0	0	0	963.333	0	75	0	1372.33	296	0	0	0	0	0	0	0	0	0	0	0	0	0	0	626.667	6	0	1907.33	37
6MET	0	0	0	0	0	0	0	2223.33	0	0	0	0	0	0	0	0	0	0	0	0	0	0	0	0	994.333	0	63.3333	0	1164.33	240.333	0	0	0	0.333333	0	0	0	0	0	0	0	0	0	0	514.667	150	0	1480.67	1.33333
6PHE	0	0	0	0	0	0	0	1427.67	0	0	0	0	0	0	0	0	0	0	0	0	2.66667	0	0	0	496	0	180.333	0	1233	348	0	0	0	0	0	0	0	0	0	0	0	0	0	0	472.333	3.66667	0	1964.33	0
6PRO	0	0	0	0	0	0	0	1427.33	0	0	0	0	0	0	0	0	0	0	0	0	0	0	0	0	917.333	0	34.3333	0	1197	287.667	0	0	0	0	0	0	0	0	0	0	0	0	0	0	613	14.6667	0	1724	1.33333
6SER	0	0	0	0	0	0	0	1118	0	0	0	0	0	0	0	0	0	0	0	0	0	0	0	0	952.333	0	15.3333	0	1273	254.667	0	0	0	0	0	0	0	0	0	0	0	0	0	0	677.333	28.3333	0	1842	0
6THR	0	0	0	0	0	0	0	1909.33	0	0	0	0	0	0	0	0	0	0	0	0	0	0	0	0	998.667	0	247	0	606.667	530	0	0	0	0.333333	0	0	0	0	0	0	0	0	0	0	187	27.3333	0	1967.67	17
6TYR	0	0	0	0	0	0	0	1933.67	0	0	0	0	0	0	0	0	0	0	0	0	0	0	0	0	956.333	0	143.333	0	893	228.667	0	0	0	0	0	0	0	0	0	0	0	0	0	0	286.667	9	0	1816.67	8.33333
6VAL	0	0	0	0	0	0	0	2015.33	0	0	0	0	0	0	0	0	0	0	0	0	0	0	0	0	1011.67	0	49.6667	0	1010	311	0	0	0	0	0	0	0	0	0	0	0	0	0	0	482.333	29.6667	0	1897.67	28.3333
7ALA	0	0	0	0	0	0	0	1806.67	0	0	0	0	0	0	0	0	0	0	0	0	0.333333	0	0	0	847	0	65.3333	0	1363.67	314.667	0	0	0	0	0	0	0	0	0	0	0	0	0	0	641.667	18.6667	0	1886.67	0
7ARG	0	0	0	0	0	0	0	1727.33	0	0	0	0	0	0	0	0	0	0	0	0	0	0	0	0	903	0	77.3333	0	1259.67	324.333	0	0	0	0.333333	0	0	0	0	0	0	0	0	0	0	519	9.33333	0	1787.67	120.333
7ASN	0	0	0	0	0	0	0	1882.67	0	0	0	0	0	0	0	0	0	0	0	0	0	0	0	0	894.667	0	42.6667	0	1133.33	490	0	0	0	0	0	0	0	0	0	0	0	0	0	0	562	3	0	1888	5.33333
7ASP	0	0	0	0	0	0	0	2082	0	0	0	0	0	0	0	0	0	0	0	0	0	0	0	0	975.333	0	84.3333	0	1238.33	392.667	0	0	0	0	0	0	0	0	0	0	0	0	0	0	580.667	6.33333	0	1603.33	0
7CYS	0	0	0	0	0	0	0	2004.33	0	0	0	0	0	0	0	0	0	0	0	0	0	0	0	0	974.667	0	36.3333	0	1296.67	267	0	0	0	0	0	0	0	0	0	0	0	0	0	0	526	37.3333	0	1812.67	0
7GLN	0	0	0	0	0	0	0	1632.33	0	0	0	0	0	0	0	0	0	0	0	0	0	0	0	0	942	0	21.3333	0	1049	456.333	0	0	0	2.66667	0	0	0	0	0	0	0	0	0	0	462	2.66667	0	2002.33	1.66667
7GLU	0	0	0	0	0	0	0	1766.67	0	0	0	0	0	0	0	0	0	0	0	0	0	0	0	0	934.333	0	58.6667	0	1282.33	318.333	0	0	0	0	0	0	0	0	0	0	0	0	0	0	657.667	1.33333	0	1938	0
7GLY	0	0	0	0	0	0	0	1375.67	0	0	0	0	0	0	0	0	0	0	0	0	0	0	0	0	903.333	0	101.667	0	1127.33	227.333	0	0	0	0	0	0	0	0	0	0	0	0	0	0	534.667	28.6667	0	1741.33	0
7HID	0	0	0	0	0	0	0	2119.67	0	0	0	0	0	0	0	0	0	0	0	0	0	0	0	0	944	0	28.3333	0	1195	280.333	0	0	0	0	0	0	0	0	0	0	0	0	0	0	582.333	10	0	1747	0
7HIE	0	0	0	0	0	0	0	1540	0	0	0	0	0	0	0	0	0	0	0	0	0	0	0	0	922.667	0	20.3333	0	1039.67	521.333	0	0	0	0	0	0	0	0	0	0	0	0	0	0	684.333	78.6667	0	1900.67	0
7ILE	0	0	0	0	0	0	0	1512	0	0	0	0	0	0	0	0	0	0	0	0	0	0	0	0	1024.33	0	34	0	1391.67	209	0	0	0	0	0	0	0	0	0	0	0	0	0	0	577.667	37.3333	0	1756.33	1.66667
7LEU	0	0	0	0	0	0	0	1813.33	0	0	0	0	0	0	0	0	0	0	0	0	0	0	0	0	964.667	0	35	0	1071.33	287.333	0	0	0	0	0	0	0	0	0	0	0	0	0	0	628	10	0	1636	0
7MET	0	0	0	0	0	0	0	2159	0	0	0	0	0	0	0	0	0	0	0	0	0	0	0	0	1036	0	42	0	1232.67	129.667	0	0	0	0	0	0	0	0	0	0	0	0	0	0	542.667	39.3333	0	1549	0
7PHE	0	0	0	0	0	0	0	1954	0	0	0	0	0	0	0	0	0	0	0	0	0	0	0	0	969.333	0	42.3333	0	1087.33	349	0	0	0	3.33333	0	0	0	0	0	0	0	0	0	0	613.667	9.33333	0	1571.33	224
7PRO	0	0	0	0	0	0	0	1661	0	0	0	0	0	0	0	0	0	0	0	0	1.33333	0	0	0	827.333	0	118	0	1275.67	294.667	0	0	0	0	0	0	0	0	0	0	0	0	0	0	698.667	27.3333	0	1624.67	16.6667
7SER	0	0	0	0	0	0	0	1618.67	0	0	0	0	0	0	0	0	0	0	0	0	0	0	0	0	998.667	0	60.6667	0	1386.67	221	0	0	0	0.333333	0	0	0	0	0	0	0	0	0	0	432.667	9.66667	0	1801.67	0
7THR	0	0	0	0	0	0	0	1629.67	0	0	0	0	0	0	0	0	0	0	0	0	0	0	0	0	1034	0	22	0	996.333	214	0	0	0	0	0	0	0	0	0	0	0	0	0	0	486.667	74.6667	0	1610.67	251.333
7TRP	0	0	0	0	0	0	0	1627.67	0	0	0	0	0	0	0	0	0	0	0	0	0	0	0	0	1047.67	0	61.3333	0	1401.67	123	0	0	0	0	0	0	0	0	0	0	0	0	0	0	490.667	3.33333	0	1830.33	0
7TYR	0	0	0	0	0	0	0	1495	0	0	0	0	0	0	0	0	0	0	0	0	0	0	0	0	787	0	101.667	0	887.667	400.667	0	0	0	0	0	0	0	0	0	0	0	0	0	0	398	20.3333	0	2099	168
7VAL	0	0	0	0	0	0	0	1279.33	0	0	0	0	0	0	0	0	0	0	0	0	0	0	0	0	931.333	0	43.3333	0	1005.33	350.667	0	0	0	1.33333	0	0	0	0	0	0	0	0	0	0	436.667	27.3333	0	1912	23.3333
8ALA	0	0	0	0	0	0	0	0	0	0	0	0	0	0	0	0	0	0	0	0	0	0	0	0	955.333	0	44.6667	0	1456.67	358.667	0	0	0	0	0	0	0	0	0	0	0	0	0	0	495	28.3333	0	2292	0
8ASN	0	0	0	0	0	0	0	122	0	0	0	0	0	0	0	0	0	0	0	0	0	0	0	0	1054	0	61.3333	0	1014.33	160.333	0	0	0	0	0	0	0	0	0	0	0	0	0	0	162	41.3333	0	1967	0
8ASP	0	0	0	0	0	0	0	847	0	0	0	0	0	0	0	0	0	0	0	0	0	0	0	0	941.333	0	63.6667	0	1222.67	333.333	0	0	0	0	0	0	0	0	0	0	0	0	0	0	225.333	45	0	1762.33	0
8CYS	0	0	0	0	0	0	0	0	0	0	0	0	0	0	0	0	0	0	0	0	0	0	0	0	1010	0	39	0	1576.67	165.333	0	0	0	0	0	0	0	0	0	0	0	0	0	0	644.667	3.33333	0	2160.67	0
8GLN	0	0	0	0	0	0	0	395.667	0	0	0	0	0	0	0	0	0	0	0	0	0	0	0	0	991	0	77	0	1355.33	467.333	0	0	0	0	0	0	0	0	0	0	0	0	0	0	677	13.6667	0	2285.67	0
8GLU	0	0	0	0	0	0	0	1238	0	0	0	0	0	0	0	0	0	0	0	0	0	0	0	0	925.333	0	73	0	1459.67	350.333	0	0	0	0	0	0	0	0	0	0	0	0	0	0	226	60.3333	0	1579	2.33333
8GLY	0	0	0	0	0	0	0	0	0	0	0	0	0	0	0	0	0	0	0	0	0	0	0	0	991	0	48.6667	0	1054	424.667	0	0	0	0	0	0	0	0	0	0	0	0	0	0	319.333	89	0	2201.67	0
8HID	0	0	0	0	0	0	0	129.333	0	0	0	0	0	0	0	0	0	0	0	0	0	0	0	0	915	0	70.3333	0	1418.33	321.333	0	0	0	0	0	0	0	0	0	0	0	0	0	0	608.667	59.3333	0	2045.67	0
8HIE	0	0	0	0	0	0	0	72.3333	0	0	0	0	0	0	0	0	0	0	0	0	0	0	0	0	960.667	0	97.3333	0	1262.67	303	0	0	0	0	0	0	0	0	0	0	0	0	0	0	212	46	0	2012	0
8ILE	0	0	0	0	0	0	0	0	0	0	0	0	0	0	0	0	0	0	0	0	0	0	0	0	1060.33	0	54.3333	0	1619.33	215	0	0	0	0	0	0	0	0	0	0	0	0	0	0	525.333	2	0	2216	0
8LEU	0	0	0	0	0	0	0	0	0	0	0	0	0	0	0	0	0	0	0	0	0	0	0	0	972.333	0	66.3333	0	1536.33	263	0	0	0	0	0	0	0	0	0	0	0	0	0	0	626.667	29.3333	0	1989.67	135
8LYS	0	0	0	0	0	0	0	961.667	0	0	0	0	0	0	0	0	0	0	0	0	0	0	0	0	965.667	0	51	0	1057.67	504.333	0	0	0	0	0	0	0	0	0	0	0	0	0	0	301	23	0	2359	6.33333
8MET	0	0	0	0	0	0	0	0	0	0	0	0	0	0	0	0	0	0	0	0	0	0	0	0	1049	0	55	0	1637	185.667	0	0	0	0	0	0	0	0	0	0	0	0	0	0	514.333	58.6667	0	2099.67	0
8PHE	0	0	0	0	0	0	0	0	0	0	0	0	0	0	0	0	0	0	0	0	0	0	0	0	1066	0	87.3333	0	1368.67	190.333	0	0	0	0	0	0	0	0	0	0	0	0	0	0	448.333	3	0	1845	0
8PRO	0	0	0	0	0	0	0	0	0	0	0	0	0	0	0	0	0	0	0	0	0	0	0	0	946.667	0	48.6667	0	977.667	529.333	0	0	0	0	0	0	0	0	0	0	0	0	0	0	375	93	0	2145	16
8SER	0	0	0	0	0	0	0	12.6667	0	0	0	0	0	0	0	0	0	0	0	0	0	0	0	0	939	0	37	0	1250	284.333	0	0	0	0	0	0	0	0	0	0	0	0	0	0	537.333	40.6667	0	2055.33	86
8THR	0	0	0	0	0	0	0	15.3333	0	0	0	0	0	0	0	0	0	0	0	0	0	0	0	0	1016.67	0	55	0	1160.33	252.333	0	0	0	0	0	0	0	0	0	0	0	0	0	0	408	56.3333	0	2045	0
8TRP	0	0	0	0	0	0	0	1.66667	0	0	0	0	0	0	0	0	0	0	0	0	0	0	0	0	830.667	0	107.333	0	1530.33	576.333	0	0	0	0	0	0	0	0	0	0	0	0	0	0	349.667	72	0	1896	6.33333
8TYR	0	0	0	0	0	0	0	193	0	0	0	0	0	0	0	0	0	0	0	0	0	0	0	0	981	0	93.6667	0	1507.67	253	0	0	0	0	0	0	0	0	0	0	0	0	0	0	344	103	0	1941.33	0
8VAL	0	0	0	0	0	0	0	0	0	0	0	0	0	0	0	0	0	0	0	0	0	0	0	0	985.667	0	59.6667	0	1444.67	318.333	0	0	0	0	0	0	0	0	0	0	0	0	0	0	540	49	0	2238	0
9ALA	0	0	0	0	0	0	0	1636.33	0	0	0	0	0	0	0	0	0	0	0	0	3.66667	0	0	0	922.333	0	143.667	0	809.667	448	0	0	0	0	0	0	0	0	0	0	0	0	0	0	372	10.6667	0	1719.67	153.333
9ARG	0	0	0	0	0	0	0	1817.67	0	0	0	0	0	0	0	0	0	0	0	0	7.66667	0	0	0	2	0	692	0	436.667	361.333	0	0	0	4.33333	0	0	0	0	0	0	0	0	0	0	300.333	43.6667	0	1845	162.667
9ASN	0	0	0	0	0	0	0	1850.67	0	0	0	0	0	0	0	0	0	0	0	0	0	0	0	0	353.667	0	185.333	0	1036.33	608.333	0	0	0	0	0	0	0	0	0	0	0	0	0	0	558	4.66667	0	1697.33	201.333
9ASP	0	0	0	0	0	0	0	2066.67	0	0	0	0	0	0	0	0	0	0	0	0	0	0	0	0	1237.67	0	92.3333	0	1215.67	173.667	0	0	0	0	0	0	0	0	0	0	0	0	0	0	464.667	53	0	1330	0.666667
9CYS	0	0	0	0	0	0	0	1742.33	0	0	0	0	0	0	0	0	0	0	0	0	0	0	0	0	854.667	0	137.667	0	1106.33	303.333	0	0	0	0.666667	0	0	0	0	0	0	0	0	0	0	606.667	13	0	1878.67	2.66667
9GLN	0	0	0	0	0	0	0	1996.67	0	0	0	0	0	0	0	0	0	0	0	0	0	0	0	0	871	0	406.333	0	948.667	282	0	0	0	100.667	0	0	0	0	0	0	0	0	0	0	291.333	8	0	1917.33	3
9GLU	0	0	0	0	0	0	0	1859.33	0	0	0	0	0	0	0	0	0	0	0	0	0	0	0	0	996.333	0	127.333	0	1407	450	0	0	0	0	0	0	0	0	0	0	0	0	0	0	697	13.6667	0	2015	0
9GLY	0	0	0	0	0	0	0	1458.33	0	0	0	0	0	0	0	0	0	0	0	0	0	0	0	0	1042	0	75	0	953	354.667	0	0	0	0	0	0	0	0	0	0	0	0	0	0	481	24.6667	0	2090.33	47.6667
9HID	0	0	0	0	0	0	0	2149.33	0	0	0	0	0	0	0	0	0	0	0	0	0	0	0	0	864.333	0	177	0	660.333	334	0	0	0	0.333333	0	0	0	0	0	0	0	0	0	0	199.667	64	0	1880	24.6667
9HIE	0	0	0	0	0	0	0	2179.67	0	0	0	0	0	0	0	0	0	0	0	0	0	0	0	0	972.333	0	117	0	1161.67	352.333	0	0	0	0	0	0	0	0	0	0	0	0	0	0	471	44.6667	0	1767	0
9ILE	0	0	0	0	0	0	0	1536.67	0	0	0	0	0	0	0	0	0	0	0	0	0	0	0	0	594.333	0	88.3333	0	669	552.333	0	0	0	0	0	0	0	0	0	0	0	0	0	0	118.667	94.3333	0	2069.33	86
9LEU	0	0	0	0	0	0	0	1507	0	0	0	0	0	0	0	0	0	0	0	0	1	0	0	0	543	0	132.667	0	1201.33	433.667	0	0	0	12.6667	0	0	0	0	0	0	0	0	0	0	695.667	23.6667	0	1977	14
9LYS	0	0	0	0	0	0	0	1980.67	0	0	0	0	0	0	0	0	0	0	0	0	0	0	0	0	643.333	0	118.333	0	1359.67	395.333	0	0	0	0	0	0	0	0	0	0	0	0	0	0	578	4.66667	0	1613.33	0
9MET	0	0	0	0	0	0	0	1956	0	0	0	0	0	0	0	0	0	0	0	0	28	0	0	0	603.667	0	209.667	0	1044	323.333	0	0	0	0	0	0	0	0	0	0	0	0	0	0	588.333	7.33333	0	1576.67	1.33333
9PHE	0	0	0	0	0	0	0	1698	0	0	0	0	0	0	0	0	0	0	0	0	0	0	0	0	1028.33	0	110.667	0	1099.33	540.333	0	0	0	0	0	0	0	0	0	0	0	0	0	0	437.667	2.33333	0	1788.67	221.333
9SER	0	0	0	0	0	0	0	1373.33	0	0	0	0	0	0	0	0	0	0	0	0	0	0	0	0	888	0	131.333	0	850	485.333	0	0	0	0	0	0	0	0	0	0	0	0	0	0	353.333	33.3333	0	2171.33	27.6667
9THR	0	0	0	0	0	0	0	1516.33	0	0	0	0	0	0	0	0	0	0	0	0	0	0	0	0	961.333	0	41.3333	0	1052.67	374.667	0	0	0	0	0	0	0	0	0	0	0	0	0	0	557	60.6667	0	1901	1.33333
9TRP	0	0	0	0	0	0	0	1751.33	0	0	0	0	0	0	0	0	0	0	0	0	0	0	0	0	705	0	74.3333	0	1347.67	829.667	0	0	0	0	0	0	0	0	0	0	0	0	0	0	322.333	85.6667	0	1545.67	119.333
9TYR	0	0	0	0	0	0	0	2113.67	0	0	0	0	0	0	0	0	0	0	0	0	0	0	0	0	1072	0	153.333	0	1112	269.667	0	0	0	5.33333	0	0	0	0	0	0	0	0	0	0	481.333	21	0	1531	0
9VAL	0	0	0	0	0	0	0	1518	0	0	0	0	0	0	0	0	0	0	0	0	0	0	0	0	729.667	0	74.6667	0	1021.33	644	0	0	0	0	0	0	0	0	0	0	0	0	0	0	544	22	0	1993.33	13.3333
10ALA	0	0	0	0	0	0	0	1422	0	0	0	0	0	0	0	0	0	0	0	0	0	0	0	0	635	0	56.3333	0	941.667	661.667	0	0	0	0	0	0	0	0	0	0	0	0	0	0	636.333	39.6667	0	2064.67	5.66667
10ARG	0	0	0	0	0	0	0	1801.33	0	0	0	0	0	0	0	0	0	0	0	0	0	0	0	0	887	0	90	0	1074	292.333	0	0	0	0	0	0	0	0	0	0	0	0	0	0	447	24	0	1973	1.33333
10ASN	0	0	0	0	0	0	0	1795.67	0	0	0	0	0	0	0	0	0	0	0	0	0	0	0	0	996	0	50.3333	0	1395.67	142	0	0	0	0	0	0	0	0	0	0	0	0	0	0	482.667	26.3333	0	1691.33	0
10ASP	0	0	0	0	0	0	0	2014.67	0	0	0	0	0	0	0	0	0	0	0	0	0	0	0	0	1117.33	0	12.6667	0	986.667	174.667	0	0	0	0	0	0	0	0	0	0	0	0	0	0	381.333	30.3333	0	1740.67	86.6667
10CYS	0	0	0	0	0	0	0	1735.33	0	0	0	0	0	0	0	0	0	0	0	0	0	0	0	0	891	0	46	0	1037	372	0	0	0	0.333333	0	0	0	0	0	0	0	0	0	0	360.333	30	0	2053.33	3
10GLN	0	0	0	0	0	0	0	1785.33	0	0	0	0	0	0	0	0	0	0	0	0	0	0	0	0	901	0	68.3333	0	1170.33	227	0	0	0	0	0	0	0	0	0	0	0	0	0	0	396	35.3333	0	1980	119
10GLU	0	0	0	0	0	0	0	1662.33	0	259.333	0	0	0	0	0	0	0	0	0	0	0	0	0	0	1025	0	148	0	979.667	379	0	0	0	0	0	0	0	0	0	0	0	0	0	0	361.667	13.3333	0	1628.67	175.333
10GLY	0	0	0	0	0	0	0	1425	0	0	0	0	0	0	0	0	0	0	0	0	0	0	0	0	840.333	0	124.667	0	992.333	463.333	0	0	0	0	0	0	0	0	0	0	0	0	0	0	441.667	32.6667	0	2185	19.3333
10HID	0	0	0	0	0	0	0	1713.33	0	0	0	0	0	0	0	0	0	0	0	0	0	0	0	0	991	0	90.3333	0	1090.67	337.667	0	0	0	0	0	0	0	0	0	0	0	0	0	0	608.667	65	0	2257.67	0.333333
10HIE	0	0	0	0	0	0	0	1826.67	0	0	0	0	0	0	0	0	0	0	0	0	0	0	0	0	989.333	0	24.6667	0	1135	293.667	0	0	0	0	0	0	0	0	0	0	0	0	0	0	445	15.6667	0	1783.33	0
10ILE	0	0	0	0	0	0	0	1678.67	0	0	0	0	0	0	0	0	0	0	0	0	0	0	0	0	880	0	35.3333	0	1046.67	365.333	0	0	0	0	0	0	0	0	0	0	0	0	0	0	389.667	98.6667	0	1793.33	21
10LYS	0	0	0	0	0	0	0	1968.67	0	0	0	0	0	0	0	0	0	0	0	0	0	0	0	0	1020.33	0	55.3333	0	1054.67	412.333	0	0	0	0	0	0	0	0	0	0	0	0	0	0	403	17.3333	0	1641	196
10MET	0	0	0	0	0	0	0	1515.67	0	0	0	0	0	0	0	0	0	0	0	0	0	0	0	0	872.333	0	35	0	1198.67	334	0	0	0	0.666667	0	0	0	0	0	0	0	0	0	0	429.667	18.3333	0	1845	3
10PHE	0	0	0	0	0	0	0	2044.67	0	0	0	0	0	0	0	0	0	0	0	0	0	0	0	0	958.667	0	32.6667	0	1067.67	396	0	0	0	0	0	0	0	0	0	0	0	0	0	0	461.333	9	0	1674.33	0
10PRO	0	0	0	0	0	0	0	1811.67	0	0	0	0	0	0	0	0	0	0	0	0	0	0	0	0	847.667	0	123	0	1079.67	390.667	0	0	0	0	0	0	0	0	0	0	0	0	0	0	467.333	21	0	1862.67	263
10SER	0	0	0	0	0	0	0	1690	0	0	0	0	0	0	0	0	0	0	0	0	0	0	0	0	986.667	0	43.3333	0	1143	313.333	0	0	0	4.66667	0	0	0	0	0	0	0	0	0	0	492	3	0	1770.67	0
10THR	0	0	0	0	0	0	0	1785	0	0	0	0	0	0	0	0	0	0	0	0	0	0	0	0	1065.33	0	38.3333	0	1130.67	265.333	0	0	0	2	0	0	0	0	0	0	0	0	0	0	432.333	6	0	1822.67	74.6667
10TRP	0	0	0	0	0	0	0	1585.33	0	0	0	0	0	0	0	0	0	0	0	0	0	0	0	0	1009	0	60	0	1252	219	0	0	0	0	0	0	0	0	0	0	0	0	0	0	419.667	15.6667	0	2108	12
10TYR	0	0	0	0	0	0	0	1502.67	0	2.33333	0	0	0	0	0	0	0	0	0	0	0	0	0	0	725.667	0	122.667	0	903	409.333	0	0	0	0	0	0	0	0	0	0	0	0	0	0	385.333	48.6667	0	2016.33	0.666667
10VAL	0	0	0	0	0	0	0	2053.67	0	0	0	0	0	0	0	0	0	0	0	0	0	0	0	0	935	0	40	0	1125.67	303	0	0	0	0	0	0	0	0	0	0	0	0	0	0	549.333	19.6667	0	1496.67	0.333333
11ALA	0	0	0	0	0	0	0	1699.33	0	0	0	0	0	0	0	0	0	0	0	0	0	0	0	0	820.667	0	63.6667	0	1095.33	369.667	0	0	0	0.333333	0	0	0	0	0	0	0	0	0	0	528	41.6667	0	1871.33	0
11ARG	0	0	0	0	0	0	0	1952.33	0	0	0	0	0	0	0	0	0	0	0	0	0	0	0	0	957	0	35.3333	0	1206.33	221	0	0	0	0	0	0	0	0	0	0	0	0	0	0	435.667	33	0	1874	0
11ASN	0	0	0	0	0	0	0	1658	0	0	0	0	0	0	0	0	0	0	0	0	0	0	0	0	807	0	53.6667	0	1128	332.667	0	0	0	0	0	0	0	0	0	0	0	0	0	0	570.333	128.333	0	2044.67	0
11ASP	0	0	0	0	0	0	0	1587	0	0	0	0	0	0	0	0	0	0	0	0	0	0	0	0	871.333	0	45	0	1183	322.667	0	0	0	0	0	0	0	0	0	0	0	0	0	0	519.333	5.66667	0	1734	21
11CYS	0	0	0	0	0	0	0	1576	0	0	0	0	0	0	0	0	0	0	0	0	0	0	0	0	843.667	0	28.6667	0	1138.33	507	0	0	0	7.33333	0	0	0	0	0	0	0	0	0	0	690.333	14.6667	0	1825.33	60.3333
11GLN	0	0	0	0	0	0	0	1804.33	0	0	0	0	0	0	0	0	0	0	0	0	0	0	0	0	986	0	19	0	1195.67	379	0	0	0	0	0	0	0	0	0	0	0	0	0	0	350.667	2	0	1492.33	0
11GLU	0	0	0	0	0	0	0	1318.33	0	0	0	0	0	0	0	0	0	0	0	0	0	0	0	0	805	0	20.6667	0	1189.33	413.667	0	0	0	0	0	0	0	0	0	0	0	0	0	0	650	6.66667	0	1910.67	0
11GLY	0	0	0	0	0	0	0	1335	0	0	0	0	0	0	0	0	0	0	0	0	0	0	0	0	888	0	48	0	799.333	488	0	0	0	0	0	0	0	0	0	0	0	0	0	0	431.333	83.6667	0	1927	21.3333
11HID	0	0	0	0	0	0	0	2061	0	0	0	0	0	0	0	0	0	0	0	0	0	0	0	0	869.333	0	94.6667	0	1020.67	328	0	0	0	0	0	0	0	0	0	0	0	0	0	0	534.667	14.6667	0	1514.67	1.33333
11HIE	0	0	0	0	0	0	0	2040.67	0	0	0	0	0	0	0	0	0	0	0	0	0	0	0	0	790.667	0	25.3333	0	1075.33	374.333	0	0	0	0	0	0	0	0	0	0	0	0	0	0	553.667	31.3333	0	1728.67	0
11ILE	0	0	0	0	0	0	0	1613	0	0	0	0	0	0	0	0	0	0	0	0	0	0	0	0	974	0	96.3333	0	894.667	555.667	0	0	0	0	0	0	0	0	0	0	0	0	0	0	365.667	72.6667	0	1941.33	167
11LEU	0	0	0	0	0	0	0	1913.67	0	0	0	0	0	0	0	0	0	0	0	0	0	0	0	0	1000.33	0	55.6667	0	698.667	503	0	0	0	0	0	0	0	0	0	0	0	0	0	0	514	92	0	1649	0.666667
11LYS	0	0	0	0	0	0	0	1705	0	0	0	0	0	0	0	0	0	0	0	0	0	0	0	0	1004.67	0	34.3333	0	1329.33	216.667	0	0	0	0	0	0	0	0	0	0	0	0	0	0	498.667	8	0	1411.33	0
11MET	0	0	0	0	0	0	0	1587	0	0	0	0	0	0	0	0	0	0	0	0	0	0	0	0	907.333	0	80.3333	0	1069.33	509.333	0	0	0	5.33333	0	0	0	0	0	0	0	0	0	0	453	25.6667	0	1982.67	129.333
11PHE	0	0	0	0	0	0	0	2148.67	0	0	0	0	0	0	0	0	0	0	0	0	0	0	0	0	938.667	0	123	0	1085.33	338.667	0	0	0	3.33333	0	0	0	0	0	0	0	0	0	0	427	18.6667	0	1704	3
11PRO	0	0	0	0	0	0	0	1498.67	0	0	0	0	0	0	0	0	0	0	0	0	0	0	0	0	866.667	0	45.6667	0	953	480	0	0	0	0	0	0	0	0	0	0	0	0	0	0	475.667	29.3333	0	2228.33	104.333
11SER	0	0	0	0	0	0	0	1619.33	0	0	0	0	0	0	0	0	0	0	0	0	11	0	0	0	861.667	0	32	0	1273.33	289.667	0	0	0	0	0	0	0	0	0	0	0	0	0	0	439	4.66667	0	2035	0
11THR	0	0	0	0	0	0	0	1759.33	0	0	0	0	0	0	0	0	0	0	0	0	0	0	0	0	600.333	0	78.3333	0	1096	393	0	0	0	0	0	0	0	0	0	0	0	0	0	0	520.333	35.6667	0	1867	15
11TRP	0	0	0	0	0	0	0	1379.67	0	0	0	0	0	0	0	0	0	0	0	0	0	0	0	0	726.333	0	40.6667	0	1081.67	564	0	0	0	0	0	0	0	0	0	0	0	0	0	0	529.667	42.3333	0	1909	195
11TYR	0	0	0	0	0	0	0	1753.67	0	0	0	0	0	0	0	0	0	0	0	0	0	0	0	0	813	0	63.3333	0	1208	552	0	0	0	1	0	0	0	0	0	0	0	0	0	0	453.667	1	0	1792	3.66667
12ALA	0	0	0	0	0	0	0	1810	0	0	0	0	0	0	0	0	0	0	0	0	0	0	0	0	992	0	65.6667	0	964	285	0	0	0	0	0	0	0	0	0	0	0	0	0	0	467.333	35	0	1967.67	121.333
12ARG	0	0	0	0	0	0	0	1848.33	0	0	0	0	0	0	0	0	0	0	0	0	0	0	0	0	800	0	56	0	1080.33	329	0	0	0	0	0	0	0	0	0	0	0	0	0	0	279.667	46	0	1715	0
12ASN	0	0	0	0	0	0	0	1506.67	0	0	0	0	0	0	0	0	0	0	0	0	0	0	0	0	955	0	81	0	937	323	0	0	0	119	0	0	0	0	0	0	0	0	0	0	395.667	14	0	2078.67	134.333
12ASP	0	0	0	0	0	0	0	1767.67	0	0	0	0	0	0	0	0	0	0	0	0	0	0	0	0	1015.67	0	48	0	1218.67	281	0	0	0	0	0	0	0	0	0	0	0	0	0	0	633	1.33333	0	1823.33	0
12CYS	0	0	0	0	0	0	0	1804.33	0	0	0	0	0	0	0	0	0	0	0	0	0	0	0	0	995	0	46.6667	0	1085.33	383	0	0	0	1	0	0	0	0	0	0	0	0	0	0	547.333	23	0	2093	22
12GLN	0	0	0	0	0	0	0	1831	0	0	0	0	0	0	0	0	0	0	0	0	0	0	0	0	991.667	0	27.3333	0	958	291	0	0	0	8	0	0	0	0	0	0	0	0	0	0	463.667	63.3333	0	1732	13.6667
12GLU	0	0	0	0	0	0	0	2155.33	0	0	0	0	0	0	0	0	0	0	0	0	0	0	0	0	868.667	0	81.3333	0	1040.33	350.667	0	0	0	0.333333	0	0	0	0	0	0	0	0	0	0	344	16.6667	0	1514.33	215.333
12GLY	0	0	0	0	0	0	0	1904.33	0	0	0	0	0	0	0	0	0	0	0	0	0	0	0	0	930.333	0	94	0	1073.33	347.667	0	0	0	0	0	0	0	0	0	0	0	0	0	0	396	8.66667	0	1758.67	0
12HID	0	0	0	0	0	0	0	1419.33	0	0	0	0	0	0	0	0	0	0	0	0	0	0	0	0	816.667	0	49.6667	0	1168	347.667	0	0	0	0	0	0	0	0	0	0	0	0	0	0	585.667	16	0	2099.33	5.33333
12HIE	0	0	0	0	0	0	0	1641	0	0	0	0	0	0	0	0	0	0	0	0	0	0	0	0	875	0	57.6667	0	1246.67	417	0	0	0	0	0	0	0	0	0	0	0	0	0	0	599.667	11.3333	0	2018.33	91.3333
12ILE	0	0	0	0	0	0	0	2006.67	0	0	0	0	0	0	0	0	0	0	0	0	0	0	0	0	959	0	26	0	1095	354.333	0	0	0	0	0	0	0	0	0	0	0	0	0	0	539	3.66667	0	1882.33	0
12LEU	0	0	0	0	0	0	0	1448.33	0	0	0	0	0	0	0	0	0	0	0	0	0	0	0	0	1027.67	0	82.6667	0	1221.67	158.333	0	0	0	0	0	0	0	0	0	0	0	0	0	0	650.667	13.6667	0	1782	0
12LYS	0	0	0	0	0	0	0	1733.33	0	0	0	0	0	0	0	0	0	0	0	0	0	0	0	0	914	0	48.3333	0	872.667	565.333	0	0	0	0	0	0	0	0	0	0	0	0	0	0	613.667	70.6667	0	1931	133.667
12MET	0	0	0	0	0	0	0	1715.33	0	0	0	0	0	0	0	0	0	0	0	0	0	0	0	0	908.333	0	68.6667	0	1109	286.333	0	0	0	0	0	0	0	0	0	0	0	0	0	0	457	8	0	1857.67	0
12PHE	0	0	0	0	0	0	0	1681.67	0	0	0	0	0	0	0	0	0	0	0	0	0	0	0	0	937.333	0	106	0	766	294.333	0	0	0	0	0	0	0	0	0	0	0	0	0	0	93	43	0	1935.67	113
12PRO	0	0	0	0	0	0	0	1399.33	0	0	0	0	0	0	0	0	0	0	0	0	0	0	0	0	748.333	0	142.667	0	1086	311.333	0	0	0	0	0	0	0	0	0	0	0	0	0	0	564	36.6667	0	1753.33	86.6667
12SER	0	0	0	0	0	0	0	1627.33	0	0	0	0	0	0	0	0	0	0	0	0	0	0	0	0	962.333	0	95	0	887	513	0	0	0	0	0	0	0	0	0	0	0	0	0	0	536.333	39.6667	0	1834.33	85
12TRP	0	0	0	0	0	0	0	1582	0	0	0	0	0	0	0	0	0	0	0	0	0	0	0	0	1003	0	57	0	735	360.333	0	0	0	0	0	0	0	0	0	0	0	0	0	0	420.333	41	0	1888	19
12TYR	0	0	0	0	0	0	0	1986.67	0	0	0	0	0	0	0	0	0	0	0	0	0	0	0	0	970.667	0	58.3333	0	1155	314	0	0	0	4.66667	0	0	0	0	0	0	0	0	0	0	518.667	14.3333	0	1587.33	0
12VAL	0	0	0	0	0	0	0.333333	2185	0	0	0	0	0	0	0	0	0	0	0	0	0	0	0	0	1028	0	355.667	0	730.333	306.333	0	0	0	0	0	0	0	0	0	0	0	0	0	0	49.6667	75	0	1710	7
13ALA	0	0	0	0	0	0	0	1824.33	0	0	0	0	0	0	0	0	0	0	0	0	0	0	0	0	975	0	32	0	1098.33	291.667	0	0	0	0	0	0	0	0	0	0	0	0	0	0	700.333	12	0	1759	0
13ARG	0	0	0	0	0	0	0	1586.67	0	0	0	0	0	0	0	0	0	0	0	0	0	0	0	0	950.667	0	55	0	1259.33	352.333	0	0	0	0	0	0	0	0	0	0	0	0	0	0	745.667	52.3333	0	1861.67	0
13ASN	0	0	0	0	0	0	0	1630.67	0	0	0	0	0	0	0	0	0	0	0	0	0	0	0	0	936	0	46.3333	0	1111.33	422.667	0	0	0	0	0	0	0	0	0	0	0	0	0	0	407.333	1.66667	0	1902.33	0
13ASP	0	0	0	0	0	0	0	1247.33	0	0	0	0	0	0	0	0	0	0	0	0	15.3333	0	0	0	949.333	0	32.6667	0	1362.33	125.333	0	0	0	0	0	0	0	0	0	0	0	0	0	0	791.667	7.33333	0	2035	0
13CYS	0	0	0	0	0	0	0	1507.67	0	0	0	0	0	0	0	0	0	0	0	0	0	0	0	0	807.667	0	92.3333	0	990	466	0	0	0	0	0	0	0	0	0	0	0	0	0	0	334	4.33333	0	2095.67	27.6667
13GLN	0	0	0	0	0	0	0	2158	0	0	0	0	0	0	0	0	0	0	0	0	0	0	0	0	943.333	0	43	0	1249	409.667	0	0	0	0.666667	0	0	0	0	0	0	0	0	0	0	667	1.66667	0	1608.67	0
13GLU	0	0	0	0	0	0	0	1846	0	0	0	0	0	0	0	0	0	0	0	0	2	0	0	0	1006	0	65	0	1143.67	151.333	0	0	0	0	0	0	0	0	0	0	0	0	0	0	424.333	26.3333	0	1884	0
13GLY	0	0	0	0	0	0	0	1944.33	0	0	0	0	0	0	0	0	0	0	0	0	0	0	0	0	931.667	0	35.6667	0	1382	317.333	0	0	0	0	0	0	0	0	0	0	0	0	0	0	504.667	25	0	1746	0
13HID	0	0	0	0	0	0	0	1484	0	0	0	0	0	0	0	0	0	0	0	0	0	0	0	0	931.333	0	60.3333	0	1225.67	303.333	0	0	0	0.333333	0	0	0	0	0	0	0	0	0	0	759	3.66667	0	2025	81.6667
13HIE	0	0	0	0	0	0	0	1258	0	0	0	0	0	0	0	0	0	0	0	0	0	0	0	0	889.667	0	54.6667	0	1062.33	484	0	0	0	0	0	0	0	0	0	0	0	0	0	0	669.333	38.3333	0	2028	126.667
13LEU	0	0	0	0	0	0	0	1083	0	0	0	0	0	0	0	0	0	0	0	0	0	0	0	0	969.667	0	71	0	798.333	512.333	0	0	0	0	0	0	0	0	0	0	0	0	0	0	577.667	33.6667	0	2192	62.3333
13LYS	0	0	0	0	0	0	0	1624.33	0	0	0	0	0	0	0	0	0	0	0	0	0	0	0	0	902	0	66	0	1047	486.333	0	0	0	0	0	0	0	0	0	0	0	0	0	0	689	37.6667	0	2042.33	13
13MET	0	0	0	0	0	0	0	1793	0	0	0	0	0	0	0	0	0	0	0	0	0	0	0	0	1034.33	0	82	0	980	378	0	0	0	0	0	0	0	0	0	0	0	0	0	0	639.667	16.6667	0	1964	45
13PHE	0	0	0	0	0	0	0	1634.67	0	0	0	0	0	0	0	0	0	0	0	0	0	0	0	0	900.333	0	107.333	0	1171.67	357	0	0	0	0	0	0	0	0	0	0	0	0	0	0	648.333	8.66667	0	1522.67	0
13PRO	0	0	0	0	0	0	0	1970	0	0	0	0	0	0	0	0	0	0	0	0	0	0	0	0	845.333	0	26.6667	0	1185.67	400.333	0	0	0	0	0	0	0	0	0	0	0	0	0	0	562.333	51	0	1794.33	59.3333
13SER	0	0	0	0	0	0	0	1941.67	0	0	0	0	0	0	0	0	0	0	0	0	0	0	0	0	1023	0	29.6667	0	1030	307	0	0	0	0	0	0	0	0	0	0	0	0	0	0	591	23.3333	0	1642.33	0
13THR	0	0	0	0	0	0	0	1955.67	0	0	0	0	0	0	0	0	0	0	0	0	0	0	0	0	997	0	23.6667	0	1146.33	351.667	0	0	0	0	0	0	0	0	0	0	0	0	0	0	361.667	9.66667	0	1598	0
13TRP	0	0	0	0	0	0	0	2011.67	0	0	0	0	0	0	0	0	0	0	0	0	0	0	0	0	1015	0	110.333	0	938.667	334	0	0	0	0	0	0	0	0	0	0	0	0	0	0	482.667	52	0	2054.33	141
13TYR	0	0	0	0	0	0	0	1717.33	0	0	0	0	0	0	0	0	0	0	0	0	0	0	0	0	989.333	0	60	0	848.667	594.667	0	0	0	0	0	0	0	0	0	0	0	0	0	0	426.333	31.6667	0	2082.33	47
13VAL	0	0	0	0	0	0	0	1442.67	0	0	0	0	0	0	0	0	0	0	0	0	0	0	0	0	970	0	39.6667	0	1203.67	439.667	0	0	0	0.666667	0	0	0	0	0	0	0	0	0	0	620.667	69	0	2100.33	0
14ALA	0	0	0	0	0	0	0	1984.33	0	0	0	0	0	0	0	0	0	0	0	0	0	0	0	0	1035.33	0	29.6667	0	1183	159.667	0	0	0	0.333333	0	0	0	0	0	0	0	0	0	0	697.333	8.66667	0	1684.67	0
14ASN	0	0	0	0	0	0	0	1632.33	0	0	0	0	0	0	0	0	0	0	0	0	0	0	0	0	869.333	0	36.3333	0	1164	403	0	0	0	0	0	0	0	0	0	0	0	0	0	0	584.333	74.3333	0	1903.33	151.333
14ASP	0	0	0	0	0	0	0	1778.67	0	0	0	0	0	0	0	0	0	0	0	0	8	0	0	0	835.333	0	129.667	0	979.667	307	0	0	0	1	0	0	0	0	0	0	0	0	0	0	287.333	49.6667	0	1798	14
14CYS	0	0	0	0	0	0	0	1540	0	0	0	0	0	0	0	0	0	0	0	0	0	0	0	0	871	0	67	0	1124	477.667	0	0	0	0	0	0	0	0	0	0	0	0	0	0	723	0.666667	0	2055	7.33333
14GLN	0	0	0	0	0	0	0	1406	0	0	0	0	0	0	0	0	0	0	0	0	19.3333	0	0	0	985	0	71.6667	0	1175.67	254.333	0	0	0	0	0	0	0	0	0	0	0	0	0	0	477.667	22.6667	0	1922	45
14GLU	0	0	0	0	0	0	0	1449	0	0	0	0	0	0	0	0	0	0	0	0	0	0	0	0	927.667	0	40	0	1053.33	457.667	0	0	0	0	0	0	0	0	0	0	0	0	0	0	451.667	12.6667	0	2030.33	185.333
14GLY	0	0	0	0	0	0	0	1943	0	0	0	0	0	0	0	0	0	0	0	0	0	0	0	0	1037.67	0	7.66667	0	1092.33	275.667	0	0	0	0	0	0	0	0	0	0	0	0	0	0	647	7	0	1784.67	129
14HID	0	0	0	0	0	0	0	1994	0	0	0	0	0	0	0	0	0	0	0	0	0	0	0	0	1000	0	18.6667	0	1144.33	148.333	0	0	0	0	0	0	0	0	0	0	0	0	0	0	572	17.3333	0	1903.67	1.66667
14HIE	0	0	0	0	0	0	0	1904.33	0	0	0	0	0	0	0	0	0	0	0	0	0	0	0	0	779.333	0	148.667	0	922.333	388	0	0	0	4	0	0	0	0	0	0	0	0	0	0	266.333	84.3333	0	1763	115.667
14ILE	0	0	0	0	0	0	0	1989.33	0	0	0	0	0	0	0	0	0	0	0	0	0	0	0	0	931	0	21	0	1154.33	302	0	0	0	0	0	0	0	0	0	0	0	0	0	0	673.333	45.3333	0	1722.67	32
14LEU	0	0	0	0	0	0	0	1892	0	0	0	0	0	0	0	0	0	0	0	0	0	0	0	0	889.333	0	53.6667	0	1124.33	414.333	0	0	0	0	0	0	0	0	0	0	0	0	0	0	533.333	6	0	1731	26.3333
14LYS	0	0	0	0	0	0	0	1936.67	0	0	0	0	0	0	0	0	0	0	0	0	0	0	0	0	964.333	0	24	0	1000	407.667	0	0	0	3	0	0	0	0	0	0	0	0	0	0	620	18.3333	0	1573	203.667
14MET	0	0	0	0	0	0	0	1854	0	0	0	0	0	0	0	0	0	0	0	0	0	0	0	0	1043.33	0	38.6667	0	1085	175	0	0	0	0	0	0	0	0	0	0	0	0	0	0	708	103.333	0	1950	122
14PHE	0	0	0	0	0	0	0	1862.33	0	0	0	0	0	0	0	0	0	0	0	0	0	0	0	0	1038.33	0	76.6667	0	1183.67	242.333	0	0	0	1.33333	0	0	0	0	0	0	0	0	0	0	424.333	16	0	1735	0
14PRO	0	0	0	0	0	0	0	1670.67	0	0	0	0	0	0	0	0	0	0	0	0	0	0	0	0	707	0	92	0	1127	264.333	0	0	0	0.333333	0	0	0	0	0	0	0	0	0	0	342.333	33	0	1972.33	0.333333
14SER	0	0	0	0	0	0	0	1795	0	0	0	0	0	0	0	0	0	0	0	0	0	0	0	0	757.667	0	175.333	0	811.333	389	0	0	0	0	0	0	0	0	0	0	0	0	0	0	272	57.6667	0	1722.67	37
14THR	0	0	0	0	0	0	0	1623.33	0	0	0	0	0	0	0	0	0	0	0	0	0	0	0	0	996.667	0	52	0	1102.67	512	0	0	0	28.3333	0	0	0	0	0	0	0	0	0	0	625.333	23	0	1801.67	172.667
14TRP	0	0	0	0	0	0	0	1832.67	0	0	0	0	0	0	0	0	0	0	0	0	0	0	0	0	503.667	0	125	0	972	544.333	0	0	0	0	0	0	0	0	0	0	0	0	0	0	526.667	44.3333	0	1902.33	30
14TYR	0	0	0	0	0	0	0	1666	0	0	0	0	0	0	0	0	0	0	0	0	0	0	0	0	957.333	0	69	0	1173.67	161	0	0	0	0	0	0	0	0	0	0	0	0	0	0	679.333	15.6667	0	1718.33	0
14VAL	0	0	0	0	0	0	0	1710.33	0	0	0	0	0	0	0	0	0	0	0	0	0	0	0	0	795.667	0	271.333	0	725.333	470	0	0	0	0	0	0	0	0	0	0	0	0	0	0	294.667	33.6667	0	2011.67	199.667
15ALA	0	0	0	0	0	0	0	2076	0	0	0	0	0	0	0	0	0	0	0	0	0	0	0	0	832	0	39.3333	0	1345.67	330	0	0	0	0	0	0	0	0	0	0	0	0	0	0	573	3	0	1529.33	0
15ARG	0	0	0	0	0	0	0	1788.33	0	0	0	0	0	0	0	0	0	0	0	0	0	0	0	0	1084.67	0	36.6667	0	1325.67	116.667	0	0	0	0	0	0	0	0	0	0	0	0	0	0	556	10.6667	0	1893	222.333
15ASN	0	0	0	0	0	0	0	1843.67	0	0	0	0	0	0	0	0	0	0	0	0	0	0	0	0	968	0	31	0	1211	422.667	0	0	0	0	0	0	0	0	0	0	0	0	0	0	524	2	0	1837.67	0
15ASP	0	0	0	0	0	0	0	1866	0	0	0	0	0	0	0	0	0	0	0	0	25	0	0	0	1024.67	0	120.333	0	1040.67	336.333	0	0	0	0	0	0	0	0	0	0	0	0	0	0	483	20.3333	0	1853	0
15CYS	0	0	0	0	0	0	0	1936.33	0	0	0	0	0	0	0	0	0	0	0	0	0	0	0	0	951.667	0	62	0	1238.33	348	0	0	0	0	0	0	0	0	0	0	0	0	0	0	791.667	6.66667	0	1755.67	0.666667
15GLN	0	0	0	0	0	0	0	2006.33	0	0	0	0	0	0	0	0	0	0	0	0	0	0	0	0	965.667	0	44.3333	0	1121.33	373.667	0	0	0	0	0	0	0	0	0	0	0	0	0	0	491.333	18.6667	0	1744.33	0
15GLU	0	0	0	0	0	0	0	1541.67	0	0	0	0	0	0	0	0	0	0	0	0	0	0	0	0	926.667	0	53.6667	0	932.333	540.333	0	0	0	0.666667	0	0	0	0	0	0	0	0	0	0	537.667	37.6667	0	2014	168.667
15GLY	0	0	0	0	0	0	0	1579	0	0	0	0	0	0	0	0	0	0	0	0	0	0	0	0	978.333	0	23.6667	0	1012	375.667	0	0	0	11.6667	0	0	0	0	0	0	0	0	0	0	508.333	19.6667	0	1956.67	0.333333
15HID	0	0	0	0	0	0	0	1984	0	0	0	0	0	0	0	0	0	0	0	0	0	0	0	0	968.667	0	39	0	1102.33	295.667	0	0	0	0	0	0	0	0	0	0	0	0	0	0	544.667	8	0	1795	0
15HIE	0	0	0	0	0	0	0	1579.67	0	0	0	0	0	0	0	0	0	0	0	0	0	0	0	0	982.333	0	85	0	1017.67	452.333	0	0	0	11	0	0	0	0	0	0	0	0	0	0	463.667	4	0	1846.33	267.667
15LEU	0	0	0	0	0	0	0	1749.33	0	0	0	0	0	0	0	0	0	0	0	0	0	0	0	0	1042.67	0	27	0	1053	325	0	0	0	0	0	0	0	0	0	0	0	0	0	0	401.667	4	0	2042.33	0
15LYS	0	0	0	0	0	0	0	1813.33	0	0	0	0	0	0	0	0	0	0	0	0	0	0	0	0	1038	0	20	0	1035.67	200.333	0	0	0	0.333333	0	0	0	0	0	0	0	0	0	0	586.333	62.3333	0	1696	182.333
15MET	0	0	0	0	0	0	0	1693.33	0	0	0	0	0	0	0	0	0	0	0	0	0	0	0	0	1040	0	22.3333	0	920.667	569.333	0	0	0	0	0	0	0	0	0	0	0	0	0	0	435.667	10.3333	0	2066.67	165.333
15PHE	0	0	0	0	0	0	0	1485.67	0	0	0	0	0	0	0	0	0	0	0	0	0	0	0	0	608.333	0	127.333	0	950	540.333	0	0	0	0.333333	0	0	0	0	0	0	0	0	0	0	409.333	38.3333	0	1803	134.333
15PRO	0	0	0	0	0	0	0	2119.67	0	0	0	0	0	0	0	0	0	0	0	0	0	0	0	0	706.667	0	105.333	0	907.667	512.667	0	0	0	0	0	0	0	0	0	0	0	0	0	0	527	57.3333	0	1754	129.667
15SER	0	0	0	0	0	0	0	1676.67	0	0	0	0	0	0	0	0	0	0	0	0	0	0	0	0	896.667	0	68.6667	0	1211.33	339.667	0	0	0	5	0	0	0	0	0	0	0	0	0	0	534	8.33333	0	1936.33	0
15THR	0	0	0	0	0	0	0	1881	0	0	0	0	0	0	0	0	0	0	0	0	0	0	0	0	950.333	0	26	0	1230	390.667	0	0	0	0	0	0	0	0	0	0	0	0	0	0	605.667	6.33333	0	1732.33	0
15TRP	0	0	0	0	0	0	0	1396.67	0	0	0	0	0	0	0	0	0	0	0	0	0	0	0	0	991.667	0	54.3333	0	1134.67	421.333	0	0	0	0	0	0	0	0	0	0	0	0	0	0	744.333	5	0	2253.67	0
15TYR	0	0	0	0	0	0	0	1917.33	0	0	0	0	0	0	0	0	0	0	0	0	0	0	0	0	1031.33	0	28.3333	0	1205.33	252.667	0	0	0	0	0	0	0	0	0	0	0	0	0	0	593.333	44.6667	0	1823.67	7.66667
15VAL	0	0	0	0	0	0	0	2074	0	0	0	0	0	0	0	0	0	0	0	0	0	0	0	0	963.333	0	43.3333	0	1125.33	428.333	0	0	0	0.333333	0	0	0	0	0	0	0	0	0	0	688.667	5.33333	0	1669	0
16ALA	0	0	0	0	0	0	0	1905.67	0	0	0	0	0	0	0	0	0	0	0	0	0	0	0	0	927.667	0	31	0	1020.67	306.333	0	0	0	0	0	0	0	0	0	0	0	0	0	0	630.667	54.3333	0	1682.67	0.666667
16ARG	0	0	0	0	0	0	0	2119.67	0	0	0	0	0	0	0	0	0	0	0	0	0	0	0	0	995.667	0	125	0	1050	317.333	0	0	0	0	0	0	0	0	0	0	0	0	0	0	464.333	18	0	1815.33	0
16ASN	0	0	0	0	0	0	0	1876	0	0	0	0	0	0	0	0	0	0	0	0	0	0	0	0	928	0	61.3333	0	1108.33	232	0	0	0	0	0	0	0	0	0	0	0	0	0	0	347.333	29.3333	0	1818.33	0
16ASP	0	0	0	0	0	0	0	1743.67	0	0	0	0	0	0	0	0	0	0	0	0	0	0	0	0	934.333	0	23.3333	0	1153.67	299.667	0	0	0	0	0	0	0	0	0	0	0	0	0	0	731	10.3333	0	1596.67	0
16CYS	0	0	0	0	0	0	0	1445	0	0	0	0	0	0	0	0	0	0	0	0	0	0	0	0	850.667	0	50.6667	0	1070	521	0	0	0	0	0	0	0	0	0	0	0	0	0	0	384	18.3333	0	1936	0
16GLN	0	0	0	0	0	0	0	1498.67	0	0	0	0	0	0	0	0	0	0	0	0	0	0	0	0	1010	0	36	0	1245	255	0	0	0	0	0	0	0	0	0	0	0	0	0	0	662.667	2.33333	0	2120	25.3333
16GLU	0	0	0	0	0	0	0	2233	0	0	0	0	0	0	0	0	0	0	0	0	0	0	0	0	908	0	39	0	1219	310.333	0	0	0	0	0	0	0	0	0	0	0	0	0	0	511.333	21	0	1386	0.333333
16HID	0	0	0	0	0	0	0	1689.67	0	0	0	0	0	0	0	0	0	0	0	0	0	0	0	0	1029.67	0	63.3333	0	1054.33	234.667	0	0	0	0	0	0	0	0	0	0	0	0	0	0	579	47.6667	0	1963.67	10.3333
16HIE	0	0	0	0	0	0	0	1472.33	0	0	0	0	0	0	0	0	0	0	0	0	0	0	0	0	871	0	60.3333	0	1245.33	340.667	0	0	0	0	0	0	0	0	0	0	0	0	0	0	607.333	30.3333	0	1925	0
16ILE	0	0	0	0	0	0	0	1980.67	0	0	0	0	0	0	0	0	0	0	0	0	0	0	0	0	852	0	86.3333	0	1026.67	315	0	0	0	0	0	0	0	0	0	0	0	0	0	0	592.333	52	0	1695	3.66667
16LEU	0	0	0	0	0	0	0	1861.67	0	0	0	0	0	0	0	0	0	0	0	0	0	0	0	0	940.333	0	32.3333	0	1256	318.667	0	0	0	0	0	0	0	0	0	0	0	0	0	0	528.333	15.6667	0	1976.67	0.333333
16LYS	0	0	0	0	0	0	0	1582.67	0	0	0	0	0	0	0	0	0	0	0	0	0	0	0	0	965	0	78.6667	0	1268.33	365.333	0	0	0	0	0	0	0	0	0	0	0	0	0	0	667.667	14	0	2070.67	21
16MET	0	0	0	0	0	0	0	1386	0	0	0	0	0	0	0	0	0	0	0	0	0	0	0	0	862.333	0	21	0	1098	419.667	0	0	0	0	0	0	0	0	0	0	0	0	0	0	598.333	14.3333	0	2105.67	125
16PHE	0	0	0	0	0	0	0	1348	0	0	0	0	0	0	0	0	0	0	0	0	0	0	0	0	918.667	0	89.6667	0	1088.67	216	0	0	0	1	0	0	0	0	0	0	0	0	0	0	437.333	32.6667	0	1666	0.333333
16PRO	0	0	0	0	0	0	0	1702.67	0	0	0	0	0	0	0	0	0	0	0	0	0	0	0	0	891	0	73.6667	0	1238.67	389	0	0	0	0	0	0	0	0	0	0	0	0	0	0	479.333	5	0	1778.33	3
16SER	0	0	0	0	0	0	0	1363.67	0	0	0	0	0	0	0	0	0	0	0	0	0	0	0	0	714	0	154.667	0	1084.67	482.333	0	0	0	0	0	0	0	0	0	0	0	0	0	0	359.667	7.66667	0	2136.33	154
16THR	0	0	0	0	0	0	0	1665.33	0	0	0	0	0	0	0	0	0	0	0	0	0	0	0	0	959.333	0	38	0	1234.33	254.333	0	0	0	0	0	0	0	0	0	0	0	0	0	0	461.333	20	0	1845.33	176.333
16TRP	0	0	0	0	0	0	0	1711.67	0	0	0	0	0	0	0	0	0	0	0	0	0	0	0	0	1012.67	0	94.3333	0	1164	225	0	0	0	11.3333	0	0	0	0	0	0	0	0	0	0	415.667	30.6667	0	1946.67	38
16TYR	0	0	0	0	0	0	0	1741.33	0	0	0	0	0	0	0	0	0	0	0	0	0	0	0	0	779.333	0	118.667	0	1083.33	369.667	0	0	0	1	0	0	0	0	0	0	0	0	0	0	324.333	41.6667	0	1925.33	23.3333
16VAL	0	0	0	0	0	0	0	2133	0	0	0	0	0	0	0	0	0	0	0	0	0	0	0	0	904	0	35	0	1130.33	269.333	0	0	0	0	0	0	0	0	0	0	0	0	0	0	385.667	44.3333	0	1442	0
17ALA	0	0	0	0	0	0	0	1876.67	0	0	0	0	0	0	0	0	0	0	0	0	0	0	0	0	925.667	0	56.3333	0	1311.33	429.667	0	0	0	0	0	0	0	0	0	0	0	0	0	0	479.667	6.66667	0	1662	51.6667
17ARG	0	0	0	0	0	0	0	1895.67	0	0	0	0	0	0	0	0	0	0	0	0	0	0	0	0	963.333	0	23.6667	0	1143	282.333	0	0	0	0	0	0	0	0	0	0	0	0	0	0	533.667	9.66667	0	1754	228
17ASN	0	0	0	0	0	0	0	1652.33	0	0	0	0	0	0	0	0	0	0	0	0	0	0	0	0	972	0	15.3333	0	1261.33	249.333	0	0	0	0	0	0	0	0	0	0	0	0	0	0	418.667	10.3333	0	1547	0
17ASP	0	0	0	0	0	0	0	1657.67	0	0	0	0	0	0	0	0	0	0	0	0	0	0	0	0	931.667	0	51.6667	0	1343	179	0	0	0	16.3333	0	0	0	0	0	0	0	0	0	0	436	1	0	1987	20
17CYS	0	0	0	0	0	0	0	2004.67	0	0	0	0	0	0	0	0	0	0	0	0	0	0	0	0	891.333	0	26.3333	0	1047.67	395.333	0	0	0	0	0	0	0	0	0	0	0	0	0	0	562.667	37	0	1658	0.666667
17GLN	0	0	0	0	0	0	0	1714.33	0	0	0	0	0	0	0	0	0	0	0	0	0	0	0	0	790.333	0	106	0	1008.67	491.667	0	0	0	7.66667	0	0	0	0	0	0	0	0	0	0	708	2.33333	0	1951.33	37
17GLU	0	0	0	0	0	0	0	1816	0	0	0	0	0	0	0	0	0	0	0	0	0	0	0	0	982.667	0	28.3333	0	1118.33	312.667	0	0	0	0	0	0	0	0	0	0	0	0	0	0	532.333	22	0	1673.33	1
17HID	0	0	0	0	0	0	0	1856	0	0	0	0	0	0	0	0	0	0	0	0	0	0	0	0	960.667	0	53.6667	0	1103	357.333	0	0	0	15.6667	0	0	0	0	0	0	0	0	0	0	487.667	3	0	1932.67	0.333333
17HIE	0	0	0	0	0	0	0	1866.67	0	0	0	0	0	0	0	0	0	0	0	0	0	0	0	0	960.333	0	99.3333	0	1062	397.667	0	0	0	0	0	0	0	0	0	0	0	0	0	0	298	28.3333	0	1792.67	3.33333
17ILE	0	0	0	0	0	0	0	1718.67	0	0	0	0	0	0	0	0	0	0	0	0	0	0	0	0	979	0	27.3333	0	1171.67	283	0	0	0	0.333333	0	0	0	0	0	0	0	0	0	0	628.667	15.3333	0	1830.67	0.333333
17LEU	0	0	0	0	0	0	0	2021.33	0	0	0	0	0	0	0	0	0	0	0	0	0	0	0	0	874.667	0	31.3333	0	1265.67	435	0	0	0	0	0	0	0	0	0	0	0	0	0	0	527.333	10.3333	0	1765.67	253.333
17LYS	0	0	0	0	0	0	0	1739	0	0	0	0	0	0	0	0	0	0	0	0	0	0	0	0	670	0	113	0	1095	551	0	0	0	0	0	0	0	0	0	0	0	0	0	0	426.333	17	0	1987.33	111
17MET	0	0	0	0	0	0	0	1840.33	0	0	0	0	0	0	0	0	0	0	0	0	0	0	0	0	940.333	0	14.6667	0	1036	377.333	0	0	0	0.666667	0	0	0	0	0	0	0	0	0	0	493.667	53	0	1665	72.6667
17PHE	0	0	0	0	0	0	0	1553.67	0	0	0	0	0	0	0	0	0	0	0	0	0	0	0	0	766.333	0	34	0	961	413.667	0	0	0	0	0	0	0	0	0	0	0	0	0	0	545.333	82	0	1844	47
17PRO	0	0	0	0	0	0	0	1702.67	0	0	0	0	0	0	0	0	0	0	0	0	0	0	0	0	1005.67	0	80.6667	0	1143.67	292.667	0	0	0	0	0	0	0	0	0	0	0	0	0	0	607.333	62.3333	0	1830	2.33333
17SER	0	0	0	0	0	0	0	1870	0	0	0	0	0	0	0	0	0	0	0	0	0	0	0	0	939	0	38.3333	0	1175.67	373.333	0	0	0	0	0	0	0	0	0	0	0	0	0	0	611.667	0.333333	0	1672	0
17THR	0	0	0	0	0	0	0	1118.33	0	0	0	0	0	0	0	0	0	0	0	0	0	0	0	0	719.667	0	115.333	0	1089.33	580	0	0	0	10	0	0	0	0	0	0	0	0	0	0	640.333	1.66667	0	2351.67	29.6667
17TRP	0	0	0	0	0	0	0	1907.67	0	0	0	0	0	0	0	0	0	0	0	0	0	0	0	0	1008	0	55.6667	0	1146.33	178	0	0	0	0	0	0	0	0	0	0	0	0	0	0	475.667	50.6667	0	1585.67	0.333333
17TYR	0	0	0	0	0	0	0	1807.33	0	0	0	0	0	0	0	0	0	0	0	0	0	0	0	0	942	0	145.667	0	923.667	433.333	0	0	0	0.666667	0	0	0	0	0	0	0	0	0	0	431	7.33333	0	1700.67	12.6667
17VAL	0	0	0	0	0	0	0	1792.67	0	0	0	0	0	0	0	0	0	0	0	0	0	0	0	0	889.667	0	31	0	1070	488.333	0	0	0	0	0	0	0	0	0	0	0	0	0	0	569.333	3.66667	0	1837.33	45
18ALA	0	0	0	0	0	0	0	1607	0	0	0	0	0	0	0	0	0	0	0	0	0	0	0	0	927	0	112	0	1215.33	296.667	0	0	0	1	0	0	0	0	0	0	0	0	0	0	529.667	6.66667	0	1804	1
18ARG	0	0	0	0	0	0	0	1778.33	0	0	0	0	0	0	0	0	0	0	0	0	13.3333	0	0	0	941.333	0	33.6667	0	1248	278	0	0	0	0	0	0	0	0	0	0	0	0	0	0	495.333	6.66667	0	1716.33	0
18ASN	0	0	0	0	0	0	0	1886.67	0	0	0	0	0	0	0	0	0	0	0	0	0	0	0	0	969.333	0	56.3333	0	1099.67	391	0	0	0	0.333333	0	0	0	0	0	0	0	0	0	0	510	5.33333	0	1712.67	0
18ASP	0	0	0	0	0	0	0	1573.33	0	0	0	0	0	0	0	0	0	0	0	0	0	0	0	0	756.667	0	62.6667	0	1054.33	419.667	0	0	0	0	0	0	0	0	0	0	0	0	0	0	507.667	7.66667	0	1960.33	5
18CYS	0	0	0	0	0	0	0	1961.33	0	0	0	0	0	0	0	0	0	0	0	0	0	0	0	0	992.333	0	22.6667	0	1199.33	295.333	0	0	0	0	0	0	0	0	0	0	0	0	0	0	595.333	16.3333	0	1751.67	1.33333
18GLU	0	0	0	0	0	0	0	2091.67	0	0	0	0	0	0	0	0	0	0	0	0	0	0	0	0	1020.67	0	14	0	1123.33	273.667	0	0	0	0.333333	0	0	0	0	0	0	0	0	0	0	479	14.3333	0	1573.67	1
18GLY	0	0	0	0	0	0	0	1864.33	0	0	0	0	0	0	0	0	0	0	0	0	0	0	0	0	902	0	68	0	998.667	286	0	0	0	0	0	0	0	0	0	0	0	0	0	0	551.333	32	0	1812.33	226.333
18HID	0	0	0	0	0	0	0	1823	0	0	0	0	0	0	0	0	0	0	0	0	0	0	0	0	954.333	0	69.3333	0	1248.33	373.667	0	0	0	2	0	0	0	0	0	0	0	0	0	0	359	6.33333	0	1516	14
18HIE	0	0	0	0	0	0	0	1752	0	0	0	0	0	0	0	0	0	0	0	0	0	0	0	0	866.333	0	71.3333	0	984	455.333	0	0	0	0	0	0	0	0	0	0	0	0	0	0	483.667	12	0	1897.67	0
18ILE	0	0	0	0	0	0	0	1602	0	0	0	0	0	0	0	0	0	0	0	0	0	0	0	0	968.667	0	25.6667	0	1263.67	274	0	0	0	0	0	0	0	0	0	0	0	0	0	0	397.667	5	0	1770	21.6667
18LEU	0	0	0	0	0	0	0	2177.67	0	0	0	0	0	0	0	0	0	0	0	0	0	0	0	0	987.667	0	98.6667	0	1023.33	424.667	0	0	0	0.666667	0	0	0	0	0	0	0	0	0	0	299.667	11.3333	0	1653	0.333333
18LYS	0	0	0	0	0	0	0	1813	0	0	0	0	0	0	0	0	0	0	0	0	0	0	0	0	1036.33	0	92.6667	0	890.667	224.333	0	0	0	0	0	0	0	0	0	0	0	0	0	0	518	54	0	1838	1.33333
18MET	0	0	0	0	0	0	0	1616.33	0	0	0	0	0	0	0	0	0	0	0	0	0	0	0	0	976.333	0	92	0	1051.67	567.333	0	0	0	0	0	0	0	0	0	0	0	0	0	0	260.667	90	0	1860	103.667
18PHE	0	0	0	0	0	0	0	1888	0	0	0	0	0	0	0	0	0	0	0	0	0	0	0	0	778	0	122.333	0	1072.33	445	0	0	0	0	0	0	0	0	0	0	0	0	0	0	571.333	6	0	1707	122.333
18PRO	0	0	0	0	0	0	0	2007	0	0	0	0	0	0	0	0	0	0	0	0	0	0	0	0	848.667	0	95.6667	0	1259.33	258	0	0	0	0	0	0	0	0	0	0	0	0	0	0	393	17.6667	0	1654.67	0
18SER	0	0	0	0	0	0	0	1442	0	0	0	0	0	0	0	0	0	0	0	0	0	0	0	0	928.667	0	28.6667	0	1009.33	547.333	0	0	0	2.66667	0	0	0	0	0	0	0	0	0	0	607.667	100.333	0	1901.33	230
18THR	0	0	0	0	0	0	0	1834.67	0	0	0	0	0	0	0	0	0	0	0	0	0	0	0	0	972.333	0	32.3333	0	1164.67	404.667	0	0	0	0	0	0	0	0	0	0	0	0	0	0	590.667	24	0	2182	48
18TRP	0	0	0	0	0	0	0	1800	0	0	0	0	0	0	0	0	0	0	0	0	0	0	0	0	982.667	0	33	0	1192.67	151	0	0	0	2.33333	0	0	0	0	0	0	0	0	0	0	513.667	5	0	1729.67	0
18TYR	0	0	0	0	0	0	0	1809.67	0	0	0	0	0	0	0	0	0	0	0	0	0	0	0	0	1020	0	40.3333	0	1233.33	370	0	0	0	0	0	0	0	0	0	0	0	0	0	0	752	9	0	1853.67	0
18VAL	0	0	0	0	0	0	0	1208.33	0	0	0	0	0	0	0	0	0	0	0	0	0	0	0	0	856.333	0	46.3333	0	889.333	377.667	0	0	0	0	0	0	0	0	0	0	0	0	0	0	483.333	71	0	1940.33	285.667
19ALA	0	0	0	0	0	0	0	1458	0	0	0	0	0	0	0	0	0	0	0	0	0	0	0	0	913.667	0	92.6667	0	942.667	365.333	0	0	0	0	0	0	0	0	0	0	0	0	0	0	591.333	38	0	1904	239
19ARG	0	0	0	0	0	0	0	1946.33	0	0	0	0	0	0	0	0	0	0	0	0	0	0	0	0	916.667	0	22.6667	0	1130.33	395.333	0	0	0	0	0	0	0	0	0	0	0	0	0	0	640	16.6667	0	1970.67	0
19ASN	0	0	0	0	0	0	0	1418	0	0	0	0	0	0	0	0	0	0	0	0	0	0	0	0	727	0	75	0	1276.67	504.667	0	0	0	0	0	0	0	0	0	0	0	0	0	0	496.333	14.3333	0	2064	201
19ASP	0	0	0	0	0	0	0	1793	0	0	0	0	0	0	0	0	0	0	0	0	0	0	0	0	836	0	68.3333	0	1152.33	426.667	0	0	0	19	0	0	0	0	0	0	0	0	0	0	509	25	0	1842.33	12
19CYS	0	0	0	0	0	0	0	1407.67	0	0	0	0	0	0	0	0	0	0	0	0	0	0	0	0	943.667	0	140.333	0	1021.67	271	0	0	0	0	0	0	0	0	0	0	0	0	0	0	365	72.6667	0	1865	1.33333
19GLN	0	0	0	0	0	0	0	2011	0	0	0	0	0	0	0	0	0	0	0	0	0	0	0	0	903.333	0	38.3333	0	1275.67	299	0	0	0	0.666667	0	0	0	0	0	0	0	0	0	0	614.667	7	0	1876.33	0
19GLU	0	0	0	0	0	0	0	1242	0	0	0	0	0	0	0	0	0	0	0	0	0	0	0	0	917	0	24.3333	0	1346	350.667	0	0	0	0	0	0	0	0	0	0	0	0	0	0	468.667	49.6667	0	1588.67	2
19GLY	0	0	0	0	0	0	0	2124	0	0	0	0	0	0	0	0	0	0	0	0	0	0	0	0	956.333	0	41.6667	0	1159.33	431.333	0	0	0	0	0	0	0	0	0	0	0	0	0	0	554.667	1.66667	0	1805.33	0.333333
19HID	0	0	0	0	0	0	0	1312	0	0	0	0	0	0	0	0	0	0	0	0	0	0	0	0	738.333	0	87	0	1148.33	448.333	0	0	0	0.666667	0	0	0	0	0	0	0	0	0	0	521.333	17	0	2175	11.3333
19HIE	0	0	0	0	0	0	0	1978.33	0	0	0	0	0	0	0	0	0	0	0	0	0	0	0	0	923.333	0	34.6667	0	1109	416.667	0	0	0	0.333333	0	0	0	0	0	0	0	0	0	0	493	0.666667	0	1566.33	0
19ILE	0	0	0	0	0	0	0	1809.33	0	0	0	0	0	0	0	0	0	0	0	0	0	0	0	0	864.333	0	61.3333	0	1165	379	0	0	0	0	0	0	0	0	0	0	0	0	0	0	627	8	0	1900.67	15
19LYS	0	0	0	0	0	0	0	1399.67	0	0	0	0	0	0	0	0	0	0	0	0	0	0	0	0	959.667	0	59.3333	0	1022.33	308.667	0	0	0	0	0	0	0	0	0	0	0	0	0	0	557	6.33333	0	1910.67	59.3333
19MET	0	0	0	0	0	0	0	1953.67	0	0	0	0	0	0	0	0	0	0	0	0	0	0	0	0	899.333	0	186.333	0	878	417.333	0	0	0	0	0	0	0	0	0	0	0	0	0	0	326	24.6667	0	1683	0.666667
19PHE	0	0	0	0	0	0	0	1836	0	0	0	0	0	0	0	0	0	0	0	0	0	0	0	0	920.667	0	33	0	1095.67	236	0	0	0	0	0	0	0	0	0	0	0	0	0	0	530.667	56.3333	0	1703.33	0
19PRO	0	0	0	0	0	0	0	1816	0	0	0	0	0	0	0	0	0	0	0	0	0	0	0	0	831	0	112.667	0	1087.33	434	0	0	0	0	0	0	0	0	0	0	0	0	0	0	485.333	55.6667	0	1818.67	222
19SER	0	0	0	0	0	0	0	1996	0	0	0	0	0	0	0	0	0	0	0	0	0	0	0	0	911	0	58.3333	0	1047.67	292	0	0	0	0	0	0	0	0	0	0	0	0	0	0	441	25.6667	0	1743.33	0
19THR	0	0	0	0	0	0	0	1975.67	0	0	0	0	0	0	0	0	0	0	0	0	0	0	0	0	879.667	0	71	0	1076.33	284.333	0	0	0	0.666667	0	0	0	0	0	0	0	0	0	0	364.333	32.6667	0	1797.67	0
19TRP	0	0	0	0	0	0	0	1691	0	0	0	0	0	0	0	0	0	0	0	0	0	0	0	0	999.667	0	16.6667	0	1125.33	230.333	0	0	0	0	0	0	0	0	0	0	0	0	0	0	704.667	25	0	1862.33	0
19TYR	0	0	0	0	0	0	0	2135.33	0	0	0	0	0	0	0	0	0	0	0	0	0	0	0	0	973	0	68.3333	0	843	291.333	0	0	0	0	0	0	0	0	0	0	0	0	0	0	423.667	46.3333	0	1747.67	89.6667
19VAL	0	0	0	0	0	0	0	1516.33	0	0	0	0	0	0	0	0	0	0	0	0	0	0	0	0	813	0	132.667	0	834.333	406.667	0	0	0	0	0	0	0	0	0	0	0	0	0	0	336.667	51	0	2072.67	201
20ALA	0	0	0	0	0	0	0	1741.67	0	0	0	0	0	0	0	0	0	0	0	0	0	0	0	0	1052	0	35	0	1211	169.333	0	0	0	0.666667	0	0	0	0	0	0	0	0	0	0	615	17.3333	0	2159.33	3.66667
20ARG	0	0	0	0	0	0	0	2103.67	0	0	0	0	0	0	0	0	0	0	0	0	0	0	0	0	920.667	0	40.6667	0	1205.67	316	0	0	0	0.666667	0	0	0	0	0	0	0	0	0	0	690.333	25.6667	0	1632.67	6
20ASN	0	0	0	0	0	0	0	1473.33	0	0	0	0	0	0	0	0	0	0	0	0	0	0	0	0	813.333	0	16	0	1121.33	545.333	0	0	0	0	0	0	0	0	0	0	0	0	0	0	511.667	5.33333	0	2002	172.333
20ASP	0	0	0	0	0	0	0	1752	0	0	0	0	0	0	0	0	0	0	0	0	0	0	0	0	986	0	68	0	1086.33	461.333	0	0	0	0	0	0	0	0	0	0	0	0	0	0	748	0	0	1885.67	5
20CYS	0	0	0	0	0	0	0	1733	0	0	0	0	0	0	0	0	0	0	0	0	0	0	0	0	806.333	0	42.3333	0	1026.67	415.667	0	0	0	0	0	0	0	0	0	0	0	0	0	0	427.667	19.6667	0	1909	170.667
20GLN	0	0	0	0	0	0	0	1796	0	0	0	0	0	0	0	0	0	0	0	0	0	0	0	0	1045.33	0	31.6667	0	828.667	419	0	0	0	0	0	0	0	0	0	0	0	0	0	0	383.667	38.3333	0	1791.33	185.333
20GLU	0	0	0	0	0	0	0	1842	0	0	0	0	0	0	0	0	0	0	0	0	0	0	0	0	1040.33	0	67	0	1028	277	0	0	0	0	0	0	0	0	0	0	0	0	0	0	392.667	64.6667	0	1938	201
20GLY	0	0	0	0	0	0	0	1895.67	0	0	0	0	0	0	0	0	0	0	0	0	0	0	0	0	984.333	0	17.6667	0	1234.67	248.333	0	0	0	0	0	0	0	0	0	0	0	0	0	0	493.667	9.33333	0	1930.67	4.66667
20HID	0	0	0	0	0	0	0	2158.67	0	0	0	0	0	0	0	0	0	0	0	0	0.333333	0	0	0	974.667	0	47.6667	0	1263.67	343.667	0	0	0	4.66667	0	0	0	0	0	0	0	0	0	0	597	0.666667	0	1709.67	0
20HIE	0	0	0	0	0	0	0	2021	0	0	0	0	0	0	0	0	0	0	0	0	0	0	0	0	964.667	0	19.6667	0	1139.67	411.667	0	0	0	2	0	0	0	0	0	0	0	0	0	0	672	20	0	1874.33	42.3333
20ILE	0	0	0	0	0	0	0	1984.67	0	0	0	0	0	0	0	0	0	0	0	0	0	0	0	0	929	0	33.3333	0	1208.33	361.667	0	0	0	0	0	0	0	0	0	0	0	0	0	0	556.333	32	0	1695.33	0
20LEU	0	0	0	0	0	0	0	1509.67	0	0	0	0	0	0	0	0	0	0	0	0	0	0	0	0	943.667	0	23.6667	0	1161.33	478.333	0	0	0	0	0	0	0	0	0	0	0	0	0	0	688	1.66667	0	1754.33	40.3333
20MET	0	0	0	0	0	0	0	1767.33	0	0	0	0	0	0	0	0	0	0	0	0	0	0	0	0	928	0	48.6667	0	1375.67	161.667	0	0	0	0	0	0	0	0	0	0	0	0	0	0	698.333	0.333333	0	1928.33	0
20PHE	0	0	0	0	0	0	0	1503	0	0	0	0	0	0	0	0	0	0	0	0	0	0	0	0	784.667	0	55	0	1296	461	0	0	0	0	0	0	0	0	0	0	0	0	0	0	493.667	14.6667	0	1970.33	0
20PRO	0	0	0	0	0	0	0	1919.67	0	0	0	0	0	0	0	0	0	0	0	0	0	0	0	0	909.333	0	30	0	1160.67	426	0	0	0	5	0	0	0	0	0	0	0	0	0	0	425.667	10	0	1523.33	0.333333
20SER	0	0	0	0	0	0	0	1786.33	0	0	0	0	0	0	0	0	0	0	0	0	0	0	0	0	1033.33	0	61.3333	0	951.667	230	0	0	0	0.666667	0	0	0	0	0	0	0	0	0	0	496.333	59.3333	0	1586	144.667
20THR	0	0	0	0	0	0	0	1800	0	0	0	0	0	0	0	0	0	0	0	0	0	0	0	0	982	0	31.3333	0	1224.67	101	0	0	0	2.66667	0	0	0	0	0	0	0	0	0	0	390	16.3333	0	1504	3.33333
20TRP	0	0	0	0	0	0	0	1436	0	0	0	0	0	0	0	0	0	0	0	0	0	0	0	0	831	0	35.6667	0	911.667	397.333	0	0	0	0	0	0	0	0	0	0	0	0	0	0	378.333	89	0	2064.33	78.6667
20TYR	0	0	0	0	0	0	0	1646.67	0	0	0	0	0	0	0	0	0	0	0	0	0	0	0	0	863.667	0	32.6667	0	1348.33	362	0	0	0	0	0	0	0	0	0	0	0	0	0	0	565.333	9	0	1848	0
20VAL	0	0	0	0	0	0	0	1639	0	0	0	0	0	0	0	0	0	0	0	0	0	0	0	0	980	0	48.6667	0	1028	184	0	0	0	0	0	0	0	0	0	0	0	0	0	0	388.333	44	0	2099	3.66667
21ALA	0	0	0	0	0	0	0	1647.33	0	0	0	0	0	0	0	0	0	0	0	0	0	0	0	0	832.667	0	142.333	0	951	381.667	0	0	0	0	0	0	0	0	0	0	0	0	0	0	386.667	36	0	2171.67	43.6667
21ARG	0	0	0	0	0	0	0	1980.67	0	0	0	0	0	0	0	0	0	0	0	0	0	0	0	0	991	0	40.6667	0	1195.67	270.667	0	0	0	1.33333	0	0	0	0	0	0	0	0	0	0	776.667	22.3333	0	1690.33	0
21ASN	0	0	0	0	0	0	0	1569.67	0	0	0	0	0	0	0	0	0	0	0	0	0	0	0	0	957.667	0	64	0	1215.67	213.333	0	0	0	0	0	0	0	0	0	0	0	0	0	0	560	9	0	2110.67	0
21ASP	0	0	0	0	0	0	0	1650.67	0	0	0	0	0	0	0	0	0	0	0	0	0	0	0	0	821.333	0	57.6667	0	1164	507.333	0	0	0	0	0	0	0	0	0	0	0	0	0	0	601.333	2	0	1942.67	0
21CYS	0	0	0	0	0	0	0	1723.33	0	0	0	0	0	0	0	0	0	0	0	0	0	0	0	0	915.333	0	43	0	1204.33	475	0	0	0	0	0	0	0	0	0	0	0	0	0	0	553.333	1.33333	0	1945	2.66667
21GLN	0	0	0	0	0	0	0	1924.33	0	0	0	0	0	0	0	0	0	0	0	0	0	0	0	0	930.333	0	29.6667	0	1273.67	383.333	0	0	0	0	0	0	0	0	0	0	0	0	0	0	630.667	7	0	1741.67	71.6667
21GLY	0	0	0	0	0	0	0	1604.33	0	0	0	0	0	0	0	0	0	0	0	0	0	0	0	0	1051.67	0	72.3333	0	1280	211.667	0	0	0	0	0	0	0	0	0	0	0	0	0	0	703	5.66667	0	1715	0
21HID	0	0	0	0	0	0	0	1658	0	0	0	0	0	0	0	0	0	0	0	0	0	0	0	0	898.667	0	71	0	973	469.667	0	0	0	2.33333	0	0	0	0	0	0	0	0	0	0	371	11	0	1984.67	67.3333
21HIE	0	0	0	0	0	0	0	1829.33	0	0	0	0	0	0	0	0	0	0	0	0	0	0	0	0	878.667	0	100	0	1109.33	464.333	0	0	0	0	0	0	0	0	0	0	0	0	0	0	651	12.3333	0	1770	29.6667
21ILE	0	0	0	0	0	0	0	1828.33	0	0	0	0	0	0	0	0	0	0	0	0	0	0	0	0	955.667	0	37.6667	0	1046.33	448	0	0	0	0	0	0	0	0	0	0	0	0	0	0	443	41.3333	0	1902.33	17.6667
21LEU	0	0	0	0	0	0	0	2148.67	0	0	0	0	0	0	0	0	0	0	0	0	0	0	0	0	1005	0	27	0	1255.33	249.333	0	0	0	0	0	0	0	0	0	0	0	0	0	0	645	17.6667	0	1508	0
21LYS	0	0	0	0	0	0	0	1575	0	0	0	0	0	0	0	0	0	0	0	0	0	0	0	0	1036.67	0	85.6667	0	1313	161	0	0	0	0	0	0	0	0	0	0	0	0	0	0	483.667	26.6667	0	2105.67	0
21MET	0	0	0	0	0	0	0	1566.67	0	0	0	0	0	0	0	0	0	0	0	0	0	0	0	0	981.667	0	41.6667	0	1252.33	255.333	0	0	0	0	0	0	0	0	0	0	0	0	0	0	568.667	25.3333	0	2043.33	104.333
21PHE	0	0	0	0	0	0	0	1347	0	0	0	0	0	0	0	0	0	0	0	0	0	0	0	0	625	0	80	0	1107	343	0	0	0	147.667	0	0	0	0	0	0	0	0	0	0	598.333	14.3333	0	2116.67	0
21PRO	0	0	0	0	0	0	0	1762.33	0	0	0	0	0	0	0	0	0	0	0	0	0	0	0	0	951.333	0	63.3333	0	1156.67	371	0	0	0	0	0	0	0	0	0	0	0	0	0	0	592.333	5	0	1976.33	23.6667
21SER	0	0	0	0	0	0	0	1748.67	0	0	0	0	0	0	0	0	0	0	0	0	0	0	0	0	896	0	78.6667	0	1061.33	550	0	0	0	0	0	0	0	0	0	0	0	0	0	0	634.333	14.6667	0	2015.67	6.66667
21THR	0	0	0	0	0	0	0	1826	0	0	0	0	0	0	0	0	0	0	0	0	0	0	0	0	953.667	0	46	0	1139.67	272.667	0	0	0	0	0	0	0	0	0	0	0	0	0	0	470.333	51.6667	0	1932	0
21TRP	0	0	0	0	0	0	0	1310.67	0	0	0	0	0	0	0	0	0	0	0	0	0	0	0	0	894.667	0	86.6667	0	851	699	0	0	0	0.666667	0	0	0	0	0	0	0	0	0	0	530.667	49.6667	0	2256.33	210.333
21TYR	0	0	0	0	0	0	0	1382	0	0	0	0	0	0	0	0	0	0	0	0	0	0	0	0	922.667	0	41.3333	0	1181.33	264.667	0	0	0	0	0	0	0	0	0	0	0	0	0	0	577	14	0	2102.33	43.6667
21VAL	0	0	0	0	0	0	0	2020	0	0	0	0	0	0	0	0	0	0	0	0	0	0	0	0	718.667	0	31	0	1198.67	408	0	0	0	0	0	0	0	0	0	0	0	0	0	0	614	13.3333	0	1654.33	225
22ARG	0	0	0	0	0	0	0	1243	0	0	0	0	0	0	0	0	0	0	0	0	0	0	0	0	281.333	0	73.3333	0	1085	570	0	0	0	0	0	0	0	0	0	0	0	0	0	0	441.667	42.6667	0	2018.33	28.3333
22ASN	0	0	0	0	0	0	0	1948	0	0	0	0	0	0	0	0	0	0	0	0	0	0	0	0	1016	0	37.3333	0	1211	333.667	0	0	0	0	0	0	0	0	0	0	0	0	0	0	573	6.66667	0	1890.33	108
22ASP	0	0	0	0	0	0	0	1947.67	0	0	0	0	0	0	0	0	0	0	0	0	0	0	0	0	814	0	198	0	1072.33	230.333	0	0	0	0	0	0	0	0	0	0	0	0	0	0	611.333	9	0	1715.33	22.3333
22CYS	0	0	0	0	0	0	0	1833.33	0	0	0	0	0	0	0	0	0	0	0	0	0	0	0	0	933	0	35.3333	0	1192.33	361.667	0	0	0	0	0	0	0	0	0	0	0	0	0	0	496.667	1.66667	0	1812.33	0
22GLN	0	0	0	0	0	0	0	1633.33	0	0	0	0	0	0	0	0	0	0	0	0	0	0	0	0	946	0	59	0	1227.33	332.667	0	0	0	0	0	0	0	0	0	0	0	0	0	0	566	9	0	1857.67	183.333
22GLU	0	0	0	0	0	0	0	1751	0	0	0	0	0	0	0	0	0	0	0	0	0	0	0	0	746.667	0	216.333	0	1138	233.333	0	0	0	0.333333	0	0	0	0	0	0	0	0	0	0	570	18.6667	0	1701.67	0
22GLY	0	0	0	0	0	0	0	1660.33	0	0	0	0	0	0	0	0	0	0	0	0	0	0	0	0	986	0	148.333	0	853.667	413.333	0	0	0	0	0	0	0	0	0	0	0	0	0	0	471.667	57.6667	0	1877.67	12.6667
22HID	0	0	0	0	0	0	0	1587.67	0	0	0	0	0	0	0	0	0	0	0	0	0	0	0	0	887	0	56.6667	0	1163	474.333	0	0	0	0	0	0	0	0	0	0	0	0	0	0	558	5.33333	0	1773.33	68.3333
22HIE	0	0	0	0	0	0	0	1615.67	0	0	0	0	0	0	0	0	0	0	0	0	0	0	0	0	706.667	0	114.667	0	911.333	566.667	0	0	0	0	0	0	0	0	0	0	0	0	0	0	422.667	17.6667	0	2052.33	205
22ILE	0	0	0	0	0	0	0	1387.67	0	0	0	0	0	0	0	0	0	0	0	0	0	0	0	0	1039.33	0	19	0	1177.33	376	0	0	0	0	0	0	0	0	0	0	0	0	0	0	609	11	0	2062.33	0
22LEU	0	0	0	0	0	0	0	2090	0	0	0	0	0	0	0	0	0	0	0	0	0	0	0	0	1008	0	44.3333	0	1255.33	287	0	0	0	1	0	0	0	0	0	0	0	0	0	0	455.667	6.33333	0	1781.33	0
22LYS	0	0	0	0	0	0	0	1764	0	0	0	0	0	0	0	0	0	0	0	0	0	0	0	0	372	0	59	0	1347	505	0	0	0	0	0	0	0	0	0	0	0	0	0	0	431	2.66667	0	1992.67	144
22MET	0	0	0	0	0	0	0	1677.33	0	0	0	0	0	0	0	0	0	0	0	0	0	0	0	0	883.333	0	66	0	1118	503	0	0	0	0	0	0	0	0	0	0	0	0	0	0	404.333	12.3333	0	1887	168.667
22PHE	0	0	0	0	0	0	0	2003	0	0	0	0	0	0	0	0	0	0	0	0	0	0	0	0	880	0	50.3333	0	1371.33	275	0	0	0	41.6667	0	0	0	0	0	0	0	0	0	0	530.667	4.33333	0	1989	0
22PRO	0	0	0	0	0	0	0	1928	0	0	0	0	0	0	0	0	0	0	0	0	0	0	0	0	1042.33	0	57.3333	0	1059	298.667	0	0	0	0	0	0	0	0	0	0	0	0	0	0	485	27.6667	0	1760.33	228.333
22SER	0	0	0	0	0	0	0	1795.67	0	0	0	0	0	0	0	0	0	0	0	0	0	0	0	0	840.667	0	51	0	1051.33	396	0	0	0	0	0	0	0	0	0	0	0	0	0	0	420	72.3333	0	1688.67	121
22THR	0	0	0	0	0	0	0	1752.33	0	0	0	0	0	0	0	0	0	0	0	0	0	0	0	0	852.333	0	72.6667	0	1284	370	0	0	0	0	0	0	0	0	0	0	0	0	0	0	472.667	10.3333	0	1818.33	0
22TRP	0	0	0	0	0	0	0	988	0	0	0	0	0	0	0	0	0	0	0	0	213	0	0	0	376.333	0	264	0	1018.33	752.333	0	0	0	0	0	0	0	0	0	0	0	0	0	0	428	47.6667	0	1780.67	0
22TYR	0	0	0	0	0	0	0	1009	0	0	0	0	0	0	0	0	0	0	0	0	2.66667	0	0	0	313	0	43.6667	0	1211.67	291.333	0	0	0	5.66667	0	0	0	0	0	0	0	0	0	0	392.667	7.66667	0	1737	0
22VAL	0	0	0	0	0	0	0	1943.67	0	0	0	0	0	0	0	0	0	0	0	0	0	0	0	0	654	0	57.6667	0	969	408.333	0	0	0	1	0	0	0	0	0	0	0	0	0	0	390	25	0	1591.67	86.3333
23ALA	0	0	0	0	0	0	0	1925.33	0	0	0	0	0	0	0	0	0	0	0	0	0	0	0	0	289.667	0	247.667	0	1000	543.333	0	0	0	0.666667	0	0	0	0	0	0	0	0	0	0	446.333	3.66667	0	1655	192
23ARG	0	0	0	0	0	0	0	585.333	0	0	0	0	0	0	0	0	0	0	0	0	0	0	0	0	478.333	0	142.667	0	627	735	0	0	0	0	0	0	0	0	0	0	0	0	0	0	486	63	0	1819.67	31.3333
23ASN	0	0	0	0	0	0	0	1872.67	0	0	0	0	0	0	0	0	0	0	0	0	0	0	3.33333	0	39.6667	0	292.333	0	640.333	502.333	0	0	0	0	0	0	0	0	0	0	0	0	0	0	117.333	45.3333	0	1920.33	2.33333
23ASP	0	0	0	0	0	0	0	1416.67	0	0	0	0	0	0	0	0	0	0	0	0	0	0	63.3333	0	1262	0	380.333	0	1161	183.667	0	0	0	7.66667	0	0	0	0	0	0	0	0	0	0	557.667	13	0	1501.33	0
23CYS	0	0	0	0	0	0	0	2072.67	0	0	0	0	0	0	0	0	0	0	0	0	0	0	0	0	980.333	0	260.667	0	899.667	300.667	0	0	0	0.333333	0	0	0	0	0	0	0	0	0	0	285	45.3333	0	1550.33	41.6667
23GLN	0	0	0	0	0	0	0	1834	0	0	0	0	0	0	0	0	0	0	0	0	0	0	167	0	356	0	306	0	754	243.667	0	0	0	0	0	0	0	0	0	0	0	0	0	0	168.333	19.3333	0	1334.67	2.33333
23GLU	0	0	0	0	0	0	0	1240.67	0	0	0	0	0	0	0	0	0	0	0	0	0	0	623	0	854	0	112.667	0	1157.33	267.667	0	0	0	0	0	0	0	0	0	0	0	0	0	0	595.333	110.667	0	1745.33	0
23GLY	0	0	0	0	0	0	0	1692	0	0	0	0	0	0	0	0	0	0	0	0	0	0	0	0	386.667	0	52.3333	0	879	434.667	0	0	0	0.333333	0	0	0	0	0	0	0	0	0	0	376	112	0	1789.33	10.6667
23HID	0	0	0	0	0	0	0	2276.67	0	0	0	0	0	0	0	0	0	0	0	0	3.66667	0	0	0	806.333	0	448	0	613.667	167.667	0	0	0	0	0	0	0	0	0	0	0	0	0	0	290	18.6667	0	1572.67	2.66667
23HIE	0	0	0	0	0	0	0	2003.67	0	0	0	0	0	0	0	0	0	0	0	0	0	0	0	0	613.333	0	191	0	912	209	0	0	0	0	0	0	0	0	0	0	0	0	0	0	446	11	0	1832.67	3
23ILE	0	0	0	0	0	0	0	1792	0	0	0	0	0	0	0	0	0	0	0	0	0	0	0	0	843.333	0	122.667	0	1106.33	289.667	0	0	0	0	0	0	0	0	0	0	0	0	0	0	629.333	59.6667	0	1856.67	44.6667
23LYS	0	0	0	0	0	0	0	170	0	0	0	0	0	0	0	0	0	0	0	0	0	0	182.667	0	138	0	78.3333	0	789.333	599	0	0	0	0	0	0	0	0	0	0	0	0	0	0	317	38	0	1750.67	51.6667
23MET	0	0	0	0	0	0	0	1899	0	0	0	0	0	0	0	0	0	0	0	0	0	0	0	0	487.667	0	105.667	0	1201.67	480.667	0	0	0	0	0	0	0	0	0	0	0	0	0	0	481.667	7.33333	0	1738.67	247
23PHE	0	0	0	0	0	0	0	1518	0	0	0	0	0	0	0	0	0	0	0	0	0	0	0	0	959.667	0	207.667	0	1241.33	188	0	0	0	0	0	0	0	0	0	0	0	0	0	0	733	7.33333	0	1679.67	7.33333
23PRO	0	0	0	0	0	0	0	1548.67	0	0	0	0	0	0	0	0	0	0	0	0	0	0	0	0	368	0	136.667	0	750.333	413.333	0	0	0	0	0	0	0	0	0	0	0	0	0	0	209.667	78.6667	0	1947.33	0.666667
23SER	0	0	0	0	0	0	0	1726.67	0	0	0	0	0	0	0	0	0	0	0	0	0	0	0	0	988	0	253	0	1071	331	0	0	0	188.333	0	0	0	0	0	0	0	0	0	0	515.333	8.66667	0	1736.67	0
23THR	0	0	0	0	0	0	0	1338.33	0	0	0	0	0	0	0	0	0	0	0	0	0	0	0	0	546.333	0	136.333	0	864.333	384	0	0	0	0.333333	0	0	0	0	0	0	0	0	0	0	330.667	11.3333	0	1894.33	81
23TRP	0	0	0	0	0	0	0	1454	0	0	0	0	0	0	0	0	0	0	0	0	0	0	0	0	969	0	385.667	0	1316	110.333	0	0	0	1.33333	0	0	0	0	0	0	0	0	0	0	544.333	10.3333	0	1359.33	0.333333
23TYR	0	0	0	0	0	0	0	1203	0	0	0	0	0	0	0	0	0	0	0	0	0	0	25.6667	0	915.667	0	219.667	0	1132.67	183	0	0	0	0	0	0	0	0	0	0	0	0	0	0	504.667	48	0	1690.33	0.666667
23VAL	0	0	0	0	0	0	0	1696.33	0	0	0	0	0	0	0	0	0	0	0	0	0	0	0	0	779	0	32	0	1195.33	332	0	0	0	7	0	0	0	0	0	0	0	0	0	0	595.333	34.6667	0	1924.33	0.666667
24ALA	0	0	0	0	0	0	0	1760.33	0	0	0	0	0	0	0	0	0	0	0	0	0	0	0	0	896	0	43.6667	0	1196	332.333	0	0	0	0.333333	0	0	0	0	0	0	0	0	0	0	639.667	58.6667	0	1469	0.666667
24ARG	0	0	0	0	0	0	0	1722.67	0	0	0	0	0	0	0	0	0	0	0	0	0	0	0	0	279	0	208.333	0	979.333	441.667	0	0	0	0	0	0	0	0	0	0	0	0	0	0	368	13	0	1963.33	2
24ASN	0	0	0	0	0	0	0	1856	0	0	0	0	0	0	0	0	0	0	0	0	0	0	0	0	1039	0	112.667	0	1215.67	240	0	0	0	0.333333	0	0	0	0	0	0	0	0	0	0	530	26.3333	0	1659	1.33333
24ASP	0	0	0	0	0	0	0	1583.33	0	0	0	0	0	0	0	0	0	0	0	0	0	0	0	0	1142	0	196.667	0	853	137	0	0	0	0	0	0	0	0	0	0	0	0	0	0	143.667	39	0	1933.67	70.3333
24CYS	0	0	0	0	0	0	0	1841	0	0	0	0	0	0	0	0	0	0	0	0	0	0	0	0	1122	0	60.3333	0	1165.67	234.333	0	0	0	3	0	0	0	0	0	0	0	0	0	0	609	10	0	1765.33	6.66667
24GLN	0	0	0	0	0	0	0	1572.67	0	0	0	0	0	0	0	0	0	0	0	0	0	0	0	0	735	0	110.667	0	894	456.667	0	0	0	0	0	0	0	0	0	0	0	0	0	0	449.333	60	0	2163.67	12.3333
24GLU	0	0	0	0	0	0	0	1785.33	0	0	0	0	0	0	0	0	0	0	0	0	44.6667	0	0	0	1036	0	30.6667	0	1304	184	0	0	0	0	0	0	0	0	0	0	0	0	0	0	638.333	17.3333	0	1882.67	0
24GLY	0	0	0	0	0	0	0	1717.33	0	0	0	0	0	0	0	0	0	0	0	0	0	0	0	0	1024.33	0	10.6667	0	935	578.667	0	0	0	0	0	0	0	0	0	0	0	0	0	0	450	9	0	1683	75.3333
24HID	0	0	0	0	0	0	0	1932.33	0	0	0	0	0	0	0	0	0	0	0	0	0	0	0	0	1053.33	0	168.333	0	1146	267.667	0	0	0	0.333333	0	0	0	0	0	0	0	0	0	0	477	60.3333	0	1697.67	4.33333
24HIE	0	0	0	0	0	0	0	1669.33	0	0	0	0	0	0	0	0	0	0	0	0	0	0	0	0	948.333	0	65	0	1032.33	427.333	0	0	0	0.333333	0	0	0	0	0	0	0	0	0	0	556.667	5	0	1721.67	55.3333
24ILE	0	0	0	0	0	0	0	1699.67	0	0	0	0	0	0	0	0	0	0	0	0	0	0	0	0	1092.67	0	63	0	1291.67	216.667	0	0	0	2.66667	0	0	0	0	0	0	0	0	0	0	753	15	0	1812.67	1
24LYS	0	0	0	0	0	0	0	1695	0	0	0	0	0	0	0	0	0	0	0	0	0	0	0	0	227.333	0	227	0	725.667	612.333	0	0	0	42.6667	0	0	0	0	0	0	0	0	0	0	428.667	20.3333	0	1788.67	179.667
24MET	0	0	0	0	0	0	0	2077.33	0	0	0	0	0	0	0	0	0	0	0	0	0	0	0	0	853.333	0	114.333	0	1361	530.667	0	0	0	0	0	0	0	0	0	0	0	0	0	0	323.333	57.6667	0	1596.33	0
24PHE	0	0	0	0	0	0	0	1796.67	0	0	0	0	0	0	0	0	0	0	0	0	0	0	0	0	1044	0	84	0	1064	254.667	0	0	0	0	0	0	0	0	0	0	0	0	0	0	513.333	11.6667	0	1768.33	0
24PRO	0	0	0	0	0	0	0	1673.33	0	0	0	0	0	0	0	0	0	0	0	0	0	0	0	0	1038	0	111.667	0	1318.67	307.333	0	0	0	0.333333	0	0	0	0	0	0	0	0	0	0	626	0.333333	0	1696.67	41.3333
24SER	0	0	0	0	0	0	0	1586	0	0	0	0	0	0	0	0	0	0	0	0	0	0	0	0	989.667	0	155.333	0	1005.67	363.667	0	0	0	0	0	0	0	0	0	0	0	0	0	0	393.667	36.6667	0	1936	45
24THR	0	0	0	0	0	0	0	1820	0	0	0	0	0	0	0	0	0	0	0	0	0.333333	0	0	0	1056	0	158.667	0	1060.67	239.667	0	0	0	0.333333	0	0	0	0	0	0	0	0	0	0	378	6.66667	0	1528.33	7
24TRP	0	0	0	0	0	0	0	1859	0	0	0	0	0	0	0	0	0	0	0	0	0	0	0	0	1073.67	0	245.667	0	738.333	360.333	0	0	0	0	0	0	0	0	0	0	0	0	0	0	264	14.3333	0	2106.67	8.33333
24TYR	0	0	0	0	0	0	0	1902.33	0	0	0	0	0	0	0	0	0	0	0	0	0	0	0	0	935.667	0	203.333	0	838.333	421.333	0	0	0	0	0	0	0	0	0	0	0	0	0	0	448	10	0	1816.33	245
24VAL	0	0	0	0	0	0	0	1743	0	0	0	0	0	0	0	0	0	0	0	0	0	0	0	0	641.667	0	212.667	0	1041	512.667	0	0	0	0	0	0	0	0	0	0	0	0	0	0	506	93.3333	0	1930.33	184
25ALA	0	0	0	0	0	0	0	906.333	0	0	0	0	0	0	0	0	0	0	0	0	7.33333	0	0	0	0	0	756.333	0.666667	1061.67	450.667	0	0	0	1	0	0	0	0	0	0	0	0	0	0	570	53.6667	0	1840.67	175.667
25ARG	0	0	0	0	0	0	0	758.333	0	0	0	0	0	0	0	0	0	0	0	0	2.33333	0	0	0	2411	0	58	9	671.333	413	0	0	0	0	0	0	0	0	0	0	0	0	0	0	64.6667	30	0	1229.67	0.333333
25ASN	0	0	0	0	0	0	0	834.667	0	0	0	0	0	0	0	0	0	0	0	0	0	0	0	0	763.333	0	526.667	0	1093.33	284	0	0	0	0	0	0	0	0	0	0	0	0	0	0	561.333	3	0	1887	98.6667
25CYS	0	0	0	0	0	0	0	1320	0	0	0	0	0	0	0	0	0	0	0	0	0	0	0	0	0	0	966.333	0	747	466	0	0	0	142	0	0	0	0	0	0	0	0	0	0	366.667	2.33333	0	2061.33	302.667
25GLN	0	0	0	0	0	0	0	1893.67	0	0	0	0	0	0	0	0	0	0	0	0	0	0	0	0	817.667	0	474	0	607.667	397	0	0	0	0.666667	0	0	0	0	0	0	0	0	0	0	413.667	14.3333	0	1790	60
25GLU	0	0	0	0	0	0	0	1696.33	0	0	0	0	0	0	0	0	0	0	0	0	0	0	0	0	1562.67	0	0.666667	0	1146.67	181.667	0	0	0	0	0	0	0	0	0	0	0	0	0	0	613.667	23.6667	0	1834	0
25GLY	0	0	0	0	0	0	0	1048.67	0	0	0	0	0	0	0	0	0	0	0	0	0.666667	0	0	0	0	0	1054.67	0	971.333	472.667	0	0	0	14.3333	0	0	0	0	0	0	0	0	0	0	377.667	4.66667	0	1699.67	119
25HID	0	0	0	0	0	0	0	1302.67	0	0	0	0	0	0	0	0	0	0	0	0	0	0	0	0	81	0	438.667	0	665.333	199.667	0	0	0	685.333	0	0	0	0	0	0	0	0	0	0	546	8.66667	0	2133	168.333
25HIE	0	0	0	0	0	0	0	2064.33	0	0	0	0	0	0	0	0	0	0	0	0	0	0	0	0	819	0	399.667	0	359.667	325.333	0	0	0	0	0	0	0	0	0	0	0	0	0	0	395	19.3333	0	1407	153.333
25ILE	0	0	0	0	0	0	0	1958	0	0	0	0	0	0	0	0	0	0	0	0	0	0	0	0	0	0	666	0	736.333	376.667	0	0	0	0	0	0	0	0	0	0	0	0	0	0	348.333	6	0	1723.33	154.333
25LEU	0	0	0	0	0	0	0	1885.67	0	0	0	0	0	0	0	0	0	0	0	0	0	0	0	0	0	0	571.667	0	564.667	440.667	0	0	0	0	0	0	0	0	0	0	0	0	0	0	195	6.33333	0	1727.67	182
25LYS	0	0	0	0	0	0	0	757.667	0	0	0	0	0	0	0	0	0	0	0	0	0	0	0	0	1133	0	0	0	912.333	511	0	0	0	0	0	0	0	0	0	0	0	0	0	0	338.667	120.667	0	1139	0.333333
25MET	0	0	0	0	0	0	0	1646.33	0	0	0	0	0	0	0	0	0	0	0	0	0	0	0	0	0	0	437.667	0	481.667	465	0	0	0	0	0	0	0	0	0	0	0	0	0	0	215.667	23.6667	0	1667.67	289
25PHE	0	0	0	0	0	0	0	1602	0	0	0	0	0	0	0	0	0	0	0	0	0	0	0	0	0	0	259	0.333333	409.667	263.333	0	0	0	0	0	0	0	0	0	0	0	0	0	0	299.333	19.6667	0	1932.33	222
25PRO	0	0	0	0	0	0	0	1184	0	0	0	0	0	0	0	0	0	0	0	0	0	0	0	0	0	0	282.667	0	605.333	736.667	0	0	0	0	0	0	0	0	0	0	0	0	0	0	189.333	34	0	2111.67	211.667
25SER	0	0	0	0	0	0	0	686.333	0	0	0	0	0	0	0	0	0	0	0	0	3.33333	0	0	0	725.667	0	822.667	0	1079.67	485.333	0	0	0	0	0	0	0	0	0	0	0	0	0	0	686	2.33333	0	1952.67	84.3333
25THR	0	0	0	0	0	0	0	1627	0	0	0	0	0	0	0	0	0	0	0	0	0	0	0	0	0	0	713.333	0	1064.33	275.667	0	0	0	0	0	0	0	0	0	0	0	0	0	0	402.333	9.33333	0	1780.67	151.333
25TRP	0	0	0	0	0	0	0	2194	0	0	0	0	0	0	0	0	0	0	0	0	0	0	0	0	1185.33	0	9.33333	1.66667	506.333	435.333	0	0	0	120.333	0	0	0	0	0	0	0	0	0	0	426.667	1.33333	0	1487.67	21.6667
25TYR	0	0	0	0	0	0	0	1940.33	0	0	0	0	0	0	0	0	0	0	0	0	39.6667	0	0	0	1125.67	0	311	0	659.667	470.333	0	0	0	0	0	0	0	0	0	0	0	0	0	0	381	19.6667	0	1351.33	5
25VAL	0	0	0	0	0	0	0	1563.33	0	0	0	0	0	0	0	0	0	0	0	0	0	0	0	0	0	0	599.333	0	1026.33	241.333	0	0	0	0	0	0	0	0	0	0	0	0	0	0	554	32	0	1385	51.3333
26ALA	0	0	0	0	0	0	0	1114.67	0	0	0	0	0	0	0	0	0	0	0	0	0	0	0	0	594.667	0	34.6667	0	1300.33	768.333	0	0	0	0	0	0	0	0	0	0	0	0	0	0	427.333	3	0	1974.33	367.667
26ARG	0	0	0	0	0	0	0	1477	0	0	0	0	0	0	0	0	0	0	0	0	0	0	0	0	2	0	723.333	0	982.333	449.667	0	0	0	0	0	0	0	0	0	0	0	0	0	0	333	33	0	1782	183.667
26ASN	0	0	0	0	0	0	0	1830.33	0	0	0	0	0	0	0	0	0	0	0	0	0	0	0	0	623	0	492.333	0	518.333	349	0	0	0	0	0	0	0	0	0	0	0	0	0	0	233.667	35	0	1728.67	12
26ASP	0	0	0	0	0	0	0	1104.67	0	0	0	0	0	0	0	0	0	0	0	0	0	0	0	0	1168	139.667	308	0	734.333	44.3333	0	0	0	0	0	0	0	0	0	0	0	0	0	0	370.333	52.3333	0	1612.67	38.6667
26CYS	0	0	0	0	0	0	0	1659.33	0	0	0	0	0	0	0	0	0	0	0	0	0	0	0	0	642.333	0	184.667	0	985.667	430.333	0	0	0	0	0	0	0	0	0	0	0	0	0	0	510	94.6667	0	1972.33	47
26GLN	0	0	0	0	0	0	0	1787	0	0	0	0	0	0	0	0	0	0	0	0	2	0	0	0	5.66667	0	574.667	0	501	355	0	0	0	0	0	0	0	0	0	0	0	0	0	0	552	42	0	1836	329.333
26GLU	0	0	0	0	0	0	0	1234	0	0	0	0	0	0	0	0	0	0	0	0	0	0	0	0	940	2	54	0	1382.67	122.333	0	0	0	1.33333	0	0	0	0	0	0	0	0	0	0	756	15.3333	0	1638.33	0
26GLY	0	0	0	0	0	0	0	1433	0	0	0	0	0	0	0	0	0	0	0	0	0	0	0	0	299.333	0	129.667	0	1055.33	687.333	0	0	0	0.333333	0	0	0	0	0	0	0	0	0	0	494.333	8	0	2260.67	84
26HID	0	0	0	0	0	0	0	2275.67	0	0	0	0	0	0	0	0	0	0	0	0	0	0	0	0	0	0	666.667	0	701	324.667	0	0	0	0	0	0	0	0	0	0	0	0	0	0	134	42	0	1795.33	211.333
26HIE	0	0	0	0	0	0	0	1452	0	0	0	0	0	0	0	0	0	0	0	0	39.6667	0	0	0	0	0	367.333	0	579.333	560.667	0	0	0	0.666667	0	0	0	0	0	0	0	0	0	0	329	14	0	1665.67	80
26ILE	0	0	0	0	0	0	0	2073.33	0	0	0	0	0	0	0	0	0	0	0	0	0	0	0	0	723.667	0	334.333	0	792.333	420.333	0	0	0	0	0	0	0	0	0	0	0	0	0	0	257.333	101.667	0	1812.67	62.3333
26LEU	0	0	0	0	0	0	0	2021	0	0	0	0	0	0	0	0	0	0	0	0	1.33333	0	0	0	414	0	516.333	0	663	307	0	0	0	0	0	0	0	0	0	0	0	0	0	0	377.333	7.66667	0	1846.33	22.3333
26LYS	0	0	0	0	0	0	0	1288.33	0	0	0	0	0	0	0	0	0	0	0	0	0	0	0	0	0	0	403.333	0	927	714	0	0	0	0	0	0	0	0	0	0	0	0	0	0	428	34.6667	0	2228	2.66667
26MET	0	0	0	0	0	0	0	2325.33	0	0	0	0	0	0	0	0	0	0	0	0	0	0	0	0	0.333333	0	584.667	0	396.333	86.3333	0	0	0	0.333333	0	0	0	0	0	0	0	0	0	0	268.667	4.33333	0	1725.33	131.667
26PHE	0	0	0	0	0	0	0	1825.33	0	0	0	0	0	0	0	0	0	0	0	0	0	0	0	0	0	0	441.333	0	670.667	491	0	0	0	0	0	0	0	0	0	0	0	0	0	0	291.667	65.6667	0	1790	207.667
26PRO	0	0	0	0	0	0	0	1853.33	0	0	0	0	0	0	0	0	0	0	0	0	0	0	0	0	1115.33	0	139	0	1071.67	290.667	0	0	0	0	0	0	0	0	0	0	0	0	0	0	475	2.66667	0	1641	2
26SER	0	0	0	0	0	0	0	1420.67	0	0	0	0	0	0	0	0	0	0	0	0	0	0	0	0	964.333	0	4	0	898.667	516.333	0	0	0	1.66667	0	0	0	0	0	0	0	0	0	0	520.333	63.6667	0	2225.67	67.6667
26TRP	0	0	0	0	0	0	0	1803.67	0	0	0	0	0	0	0	0	0	0	0	0	6.66667	0	0	0	1074.33	0	161	0	953.333	325	0	0	0	0	0	0	0	0	0	0	0	0	0	0	402.667	47.3333	0	1612.67	0
26TYR	0	0	0	0	0	0	0	1778.33	0	0	0	0	0	0	0	0	0	0	0	0	77.6667	0	0	0	0.333333	0	346.333	0	699.667	396	0	0	0	0	0	0	0	0	0	0	0	0	0	0	242.333	40.6667	0	1804.67	192.667
26VAL	0	0	0	0	0	0	0	1918.33	0	0	0	0	0	0	0	0	0	0	0	0	0	0	0	0	448.667	0	340	0	1083.67	261	0	0	0	0.666667	0	0	0	0	0	0	0	0	0	0	547.333	48	0	1624.67	12.6667
27ALA	0	0	0	0	0	0	0	1870	0	0	0	0	0	0	0	0	0	0	0	0	0	0	0	0	749	0	20	0	1240.67	345	0	0	0	2.33333	0	0	0	0	0	0	0	0	0	0	664.333	3.33333	0	1786.33	0
27ARG	0	0	0	0	0	0	0	885.333	0	0	0	0	0	0	0	0	0	0	0	0	0	0	0	0	0	0	1545.67	0	254	396	0	0	0	9.33333	0	0	0	0	0	0	0	0	0	0	135.667	49	0	1362.33	57.3333
27ASN	0	0	0	0	0	0	0	1668.67	0	0	0	0	0	0	0	0	0	0	0	0	0	0	0	0	750.333	0	493.667	0	1125.33	348.333	0	0	0	0.333333	0	0	0	0	0	0	0	0	0	0	535.667	33	0	1803.67	20.3333
27ASP	0	0	0	0	0	0	0	600.667	0	0	0	0	0	0	0	0	0	0	0	0	0	0	0	0	497.333	0	1341.67	0	701.333	365.333	0	0	0	0.333333	0	0	0	0	0	0	0	0	0	0	225	116.667	0	2005.67	6
27CYS	0	0	0	0	0	0	0	1933.33	0	0	0	0	0	0	0	0	0	0	0	0	0	0	0	0	338.333	0	40	0	755	453.333	0	0	0	0	0	0	0	0	0	0	0	0	0	0	361.333	2.66667	0	2053	344
27GLN	0	0	0	0	0	0	0	1439.33	0	0	0	0	0	0	0	0	0	0	0	0	0	0	0	0	44.6667	0	1495.33	0	864.667	445	0	0	0	1.66667	0	0	0	0	0	0	0	0	0	0	584.667	59	0	1239.33	286.667
27GLU	0	0	0	0	0	0	0	567.333	0	0	0	0	0	0	0	0	0	0	0	0	0	0	0	0	10.6667	0	1287.67	0	679.333	565.667	0	0	0	0	0	0	0	0	0	0	0	0	0	0	344.333	69.6667	0	1926.67	166
27HID	0	0	0	0	0	0	0	1416.67	0	0	0	0	0	0	0	0	0	0	0	0	0	0	0	0	117	0	203	0	1045	238	0	0	0	0	0	0	0	0	0	0	0	0	0	0	347	2.33333	0	1791	89.6667
27HIE	0	0	0	0	0	0	0	1316	0	0	0	0	0	0	0	0	0	0	0	0	0.333333	0	0	0	897.667	0	667.667	0	955	200	0	0	0	90	0	0	0	0	0	0	0	0	0	0	376.667	67.6667	0	2008	228.667
27ILE	0	0	0	0	0	0	0	1362.67	0	0	0	0	0	0	0	0	0	0	0	0	0	0	0	0	321.667	0	0	0	817.667	448.667	0	0	0	0	0	0	0	0	0	0	0	0	0	0	320.667	54.6667	0	1708.33	35.6667
27LEU	0	0	0	0	0	0	0	1271.33	0	0	0	0	0	0	0	0	0	0	0	0	0	0	0	0	717	0	0.666667	0	660.333	209.667	0	0	0	0	0	0	0	0	0	0	0	0	0	0	178.333	53.6667	0	2222.67	3.33333
27LYS	0	0	0	0	0	0	0	454.667	0	0	0	0	0	0	0	0	0	0	0	0	37.3333	0	0	0	0	0	1596.67	0	1221	96.6667	0	0	0	0	0	0	0	0	0	0	0	0	0	0	161.667	8.33333	0	1025.33	12.6667
27MET	0	0	0	0	0	0	0	1499.67	0	0	0	0	0	0	0	0	0	0	0	0	0	0	0	0	213.667	0	10	0	748.333	273	0	0	0	0	0	0	0	0	0	0	0	0	0	0	359.333	14.3333	0	1709	44
27PHE	0	0	0	0	0	0	0	1112	0	0	0	0	0	0	0	0	0	0	0	0	0	0	0	0	1066	0	4	0	788.333	316.333	0	0	0	0	0	0	0	0	0	0	0	0	0	0	204.333	57	0	2168.33	74
27PRO	0	0	0	0	0	0	0	1950.67	0	0	0	0	0	0	0	0	0	0	0	0	0	0	0	0	1066.33	0	0	0	553.333	517.333	0	0	0	0	0	0	0	0	0	0	0	0	0	0	133.333	67.6667	0	2317.67	18.3333
27SER	0	0	0	0	0	0	0	1316	0	0	0	0	0	0	0	0	0	0	0	0	0	0	0	0	296	0	73.3333	0	969.333	375	0	0	0	67.6667	0	0	0	0	0	0	0	0	0	0	336	3.66667	0	1908.33	0
27THR	0	0	0	0	0	0	0	1944.67	0	0	0	0	0	0	0	0	0	0	0	0	0	0	0	0	67.6667	0	137.667	0	1145.67	312	0	0	0	0	0	0	0	0	0	0	0	0	0	0	336.333	44	0	1553	169.333
27TRP	0	0	0	0	0	0	0	806	0	0	0	0	0	0	0	0	0	0	0	0	0	0	0	0	698	0	440.333	0	1369	160.333	0	0	0	0	0	0	0	0	0	0	0	0	0	0	418.667	85	0	1947.67	93.3333
27TYR	0	0	0	0	0	0	0	905.333	0	0	0	0	0	0	0	0	0	0	0	0	0	0	0	0	368	0	208.667	0	828	351	0	0	0	3.66667	0	0	0	0	0	0	0	0	0.666667	0	334.667	17.6667	0	2422	30
27VAL	0	0	0	0	0	0	0	1294.67	0	0	0	0	0	0	0	0	0	0	0	0	0	0	0	0	394.333	0	8.66667	0	843	179.667	0	0	0	0	0	0	0	0	0	0	0	0	0	0	369	87	0	1711.33	119.333
28ARG	0	0	0	0	0	0	0	1473	0	0	0	0	0	0	0	0	0	0	0	0	0	0	0	0	2	0	19	1090.33	511.667	98.6667	0	0	0	74	0	0	0	0	0	0	0	0	0	0	534	5.66667	0	1817.33	3.33333
28ASN	0	0	0	0	0	0	0	1890.67	0	0	0	0	0	0	0	0	0	0	0	0	0	0	0	0	66.6667	0	11.3333	572	375	653.333	0	0	0	0	0	0	0	0	0	0	0	0	0	0	588.333	5.33333	0	1804	624
28ASP	0	0	0	0	0	0	0	1767	0	0	0	0	0	0	0	0	0	0	0	0	0	0	0	0	187.333	0	156.667	1141	290.667	925	0	0	0	10.6667	0	0	0	0	0	0	0	0	0	0	185.667	38.3333	0	1678	235.333
28CYS	0	0	0	0	0	0	0	1609.33	0	0	0	0	0	0	0	0	0	0	0	0	0	0	0	0	538	0	124	0	1006.33	278	0	0	0	25.6667	0	0	0	0	0	0	0	0	0	0	407	6.33333	0	1800	239.333
28GLN	0	0	0	0	0	0	0	2034	0	0	0	0	0	0	0	0	0	0	0	0	0	0	0	0	0	0	2	771	516	505	0	0	0	0	0	0	0	0	0	0	0	0	0	0	426.667	65	0	1556	98
28GLU	0	0	0	0	0	0	0	2169.67	0	0	0	0	0	0	0	0	0	0	0	0	0	0	0	0	535.667	0	273	1013.67	489.333	663	0	0	0	0	0	0	0	0	0	0	0	0	0	0	232	99	0	1853.33	97
28GLY	0	0	0	0	0	0	0	1415.67	0	0	0	0	0	0	0	0	0	0	0	0	0	0	0	0	823.333	0	108	0	1181	500.667	0	0	0	0	0	0	0	0	0	0	0	0	0	0	609.667	33	0	1873.33	82.3333
28HID	0	0	0	0	0	0	0	1661	0	0	0	0	0	0	0	0	0	0	0	0	0	0	0	0	0	0	108	110.667	199.333	469.667	0	0	0	0.333333	0	0	0	0	0	0	0	0	0	0	110	27	0	1829.67	196.667
28HIE	0	0	0	0	0	0	0	1378.67	0	0	0	0	0	0	0	0	0	0	0	0	0	0	0	0	0	0	25	45	270.667	507.333	0	0	0	0.333333	0	0	0	0	0	0	0	0	0	0	331.333	45.3333	0	2082	146.667
28ILE	0	0	0	0	0	0	0	2229	0	0	0	0	0	0	0	0	0	0	0	0	0	0	0	0	0	0	169	0	322.333	523.667	0	0	0	0	0	0	0	0	0	0	0	0	0	0	307.667	8	0	1517.33	315.333
28LEU	0	0	0	0	0	0	0	2190	0	0	0	0	0	0	0	0	0	0	0	0	0	0	0	0	0.666667	0	265.333	0	331.667	247.333	0	0	0	0	0	0	0	0	0	0	0	0	0	0	365.333	0.666667	0	1807	281.667
28LYS	0	0	0	0	0	0	0	1124	0	0	0	0	0	0	0	0	0	0	0	0	0	0	0	0	0	0	1.33333	226.333	340	544.333	0	0	0	20.6667	0	0	0	0	0	0	0	0	0	0	361.333	5.66667	0	1389	255.667
28MET	0	0	0	0	0	0	0	1969.67	0	0	0	0	0	0	0	0	0	0	0	0	5.66667	0	0	0	13.3333	0	35.3333	0	532	538	0	0	0	0	0	0	0	0	0	0	0	0	0	0	469	6	0	1547.67	100.333
28PHE	0	0	0	0	0	0	0	1604.33	0	0	0	0	0	0	0	0	0	0	0	0	136	0	0	0	0	0	90	0	367.333	547	0	0	0	0	0	0	0	0	0	0	0	0	0	0	64	52	0	1542.33	42.3333
28PRO	0	0	0	0	0	0	0	2157	0	0	0	0	0	0	0	0	0	0	0	0	60.6667	0	0	0	605.667	0	1.66667	0	409	332	0	0	0	0	0	0	0	0	0	0	0	0	0	0	435	131	0	1870.67	72.3333
28SER	0	0	0	0	0	0	0	1786	0	0	0	0	0	0	0	0	0	0	0	0	0	0	0	0	390	0	150.667	29.3333	866.333	527.333	0	0	0	0	0	0	0	0	0	0	0	0	0	0	514	32.6667	0	1666.33	278.333
28THR	0	0	0	0	0	0	0	2312	0	0	0	0	0	0	0	0	0	0	0	0	0	0	0	0	983.667	0	258.333	0.333333	787	205.333	0	0	0	0	0	0	0	0	0	0	0	0	0	0	139	57.3333	0	1543.33	41.6667
28TRP	0	0	0	0	0	0	0	2022.67	0	0	0	0	0	0	0	0	0	0	0	0	0	0	0	0	53	0	11.3333	0	164.667	9.33333	0	0	0	13.3333	0	0	0	0	0	0	0	0	0	0	113.667	21.6667	0	2031.33	220.667
28TYR	0	0	0	0	0	0	0	1866	0	0	0	0	0	0	0	0	0	0	0	0	0	0	0	0	0	0	10	141.333	453	341.667	0	0	0	7	0	0	0	0	0	0	0	0	0	0	65.6667	12	0	1166	38.3333
28VAL	0	0	0	0	0	0	0	2155.67	0	0	0	0	0	0	0	0	0	0	0	0	0	0	0	0	341	0	99.6667	0	599.333	329	0	0	0	92	0	0	0	0	0	0	0	0	0	0	266.333	50.6667	0	1702.67	156.333
29ALA	0	0	0	0	0	0	0	1391.33	0	0	0	0	0	0	0	0	0	0	0	0	0	0	0	0	901.667	0	93.3333	0	368.333	273.333	0	0	0	0	0	0	0	0	0	0	0	0	0	0	136	92.3333	0	1695.67	349
29ARG	0	0	0	0	0	0	0	932.667	0	0	0	0	0	0	0	0	0	0	0	0	0	0	0	0	839	0	118.333	0	1461.67	158.333	0	0	0	0	0	0	0	0	0	0	0	0	0	0	588.667	61	0	2004	146.333
29ASN	0	0	0	0	0	0	0	2079.67	0	0	0	0	0	0	0	0	0	0	0	0	0	0	0	0	925.333	0	79.3333	0	1000.33	155.333	0	0	0	2	0	0	0	0	0	0	0	0	0	0	272.333	124	0	1581	5.66667
29CYS	0	0	0	0	0	0	0	1485	0	0	0	0	0	0	0	0	0	0	0	0	0	0	0	0	850.333	0	33.3333	0	623	113.333	0	0	0	0	0	0	0	0	0	0	0	0	0	0	182.333	143	0	1521.33	88.6667
29GLN	0	0	0	0	0	0	0	1000.67	0	0	0	0	0	0	0	0	0	0	0	0	0	0	0	0	1001	0	78	0	1171.33	101	0	0	0	0	0	0	0	0	0	0	0	0	0	0	312.667	78	0	1822.67	0
29GLU	0	0	0	0	0	0	0	1278.33	0	0	0	0	0	0	0	0	0	0	0	0	0	0	0	0	930.333	0	12.6667	0	932.333	313.667	0	0	0	0	0	0	0	0	0	0	0	0	0	0	329.333	112.667	0	1751.67	3
29GLY	0	0	0	0	0	0	0	952	0	0	0	0	0	0	0	0	0	0	0	0	0	0	0	0	842	0	58.3333	0	249	260.667	0	0	0	0	0	0	0	0	0	0	0	0	0	0	246	94	0	1766.33	140.333
29HID	0	0	0	0	0	0	0	887	0	0	0	0	0	0	0	0	0	0	0	0	0	0	0	0	681.333	0	153.667	0	647.667	160	0	0	0	0	0	0	0	0	0	0	0	0	0	0	186.333	93.6667	0	1673.67	73.6667
29HIE	0	0	0	0	0	0	0.333333	1679.33	0	0	0	0	0	0	0	0	0	0	0	0	0	0	0	0	823.667	0	159.667	0	254.667	202.333	0	0	0	0.333333	0	0	0	0	0	0	0	0	0	0	99.6667	49.6667	0	1281.33	106.333
29ILE	0	0	0	0	0	0	0	1149.67	0	0	0	0	0	0	0	0	0	0	0	0	0	0	0	0	958	0	97.6667	0	105.333	430	0	0	0	0	0	0	0	0	0	0	0	0	0	0	238.333	157	0	1928.33	254.667
29LEU	0	0	0	0	0	0	0	1546	0	0	0	0	0	0	0	0	0	0	0	0	0	0	0	0	864.333	0	67	0	428.333	205.333	0	0	0	0.333333	0	0	0	0	0	0	0	0	0	0	130.333	99.6667	0	1273.33	55
29LYS	0	0	0	0	0	0	0	979.667	0	0	0	0	0	0	0	0	0	0	0	0	0	0	0	0	947	0	167.333	0	896.667	294.333	0	0	0	0.666667	0	0	0	0	0	0	0	0	0	0	579.333	37	0	1912	132.333
29MET	0	0	0	0	0	0	0	898	0	0	0	0	0	0	0	0	0	0	0	0	0	0	0	0	754.333	0	223	0	493.333	247	0	0	0	0	0	0	0	0	0	0	0	0	0	0	159.333	37	0	1838.33	0.666667
29PHE	0	0	0	0	0	0	0	1793	0	0	0	0	0	0	0	0	0	0	0	0	0	0	0	0	745.667	0	295	0	167.667	232.667	0	0	0	2	0	0	0	0	0	0	0	0	0	0	7.33333	46.3333	0	1229.33	258.333
29PRO	0	0	0	0	0	0	0	582	0	0	0	0	0	0	0	0	0	0	0	0	0	0	0	0	894.333	0	126.667	0	0	52.6667	0	0	0	404	0	0	0	0	0	0	0	0	0	0	279.333	25	0	1976	2.66667
29SER	0	0	0	0	0	0	0	951	0	0	0	0	0	0	0	0	0	0	0	0	0.333333	0	0	0	783.333	0	35.3333	0	1034	162.667	0	0	0	1.66667	0	0	0	0	0	0	0	0	0	0	303.667	123	0	1353.67	4.66667
29THR	0	0	0	0	0	0	0	1386	0	0	0	0	0	0	0	0	0	0	0	0	0	0	0	0	808.333	0	168	0	415.333	325	0	0	0	51.3333	0	0	0	0	0	0	0	0	0	0	338	41	0	1798.67	198
29TRP	0	0	0	0	0	0	0	1595.67	0	0	0	0	0	0	0	0	0	0	0	0	0	0	0	0	802.333	0	288.667	0	14.6667	126	0	0	0	0	0	0	0	0	0	0	0	0	0	0	330.333	97.3333	0	1841	89
29TYR	0	0	0	0	0	0	0.333333	1022	0	0	0	0	0	0	0	0	0	0	0	0	0	0	0	0	707.333	0	112.333	0	114.333	213.333	0	0	0	0	0	0	0	0	0	0	0	0	0	0	185	37.3333	0	1624	122.333
29VAL	0	0	0	0	0	0	0	716	0	0	0	0	0	0	0	0	0	0	0	0	0	0	0	0	929.333	0	44.6667	0	325	296.667	0	0	0	0	0	0	0	0	0	0	0	0	0	0	185	95.6667	0	1961.67	7
30ALA	0	0	0	0	0	0	0	1660.33	0	0	0	0	0	0	0	0	0	0	0	0	0	0	0	0	903.667	0	32.6667	0	1027.67	0	0	0	0	3.33333	0	0	0	0	0	0	0	0	0	0	691	3.66667	0	1651.67	29.3333
30ARG	0	0	0	0	0	0	0	1403	0	0	0	0	0	0	0	0	0	0	0	0	0	0	0	0	993.333	0	38.3333	0	845	1224.67	0	0	0	0	0	0	0	0	0	0	0	0	0	0	599.333	72	0	1614.67	134.667
30ASN	0	0	0	0	0	0	0	1532.67	0	0	0	0	0	0	0	0	0	0	0	0	0	0	0	0	870.333	0	51.6667	0	1095.67	516.667	0	0	0	0	0	0	0	0	0	0	0	0	0	0	746	0.333333	0	1834	76
30CYS	0	0	0	0	0	0	0	1862.67	0	0	0	0	0	0	0	0	0	0	0	0	0	0	0	0	842.667	0	38.6667	0	1052	0	0	0	0	0	0	0	0	0	0	0	0	0	0	0	416.667	5.33333	0	1582	0
30GLN	0	0	0	0	0	0	0	1792.33	0	0	0	0	0	0	0	0	0	0	0	0	0	0	0	0	882	0	29	0	1245	252.667	0	0	0	2	0	0	0	0	0	0	0	0	0	0	781.333	6	0	1742	0.666667
30GLU	0	0	0	0	0	0	0	1642.67	0	0	0	0	0	0	0	0	0	0	0	0	0	0	0	0	944.667	0	31	0	1018.67	773.667	0	0	0	2.66667	0	0	0	0	0	0	0	0	0	0	617.667	1	0	2065.67	120
30GLY	0	0	0	0	0	0	0	1582.67	0	0	0	0	0	0	0	0	0	0	0	0	0	0	0	0	833	0	60	0	1173.33	1.33333	0	0	0	0	0	0	0	0	0	0	0	0	0	0	784.667	2.66667	0	1796.33	28
30HID	0	0	0	0	0	0	0	1357.67	0	0	0	0	0	0	0	0	0	0	0	0	0	0	0	0	820.667	0	50	0	1059	206	0	0	0	0	0	0	0	0	0	0	0	0	0	0	651.667	19	0	1962.67	0
30HIE	0	0	0	0	0	0	0	1790.33	0	0	0	0	0	0	0	0	0	0	0	0	0	0	0	0	892.333	0	44.3333	0	1209.33	38.6667	0	0	0	0	0	0	0	0	0	0	0	0	0	0	631.333	9.33333	0	1836	0
30ILE	0	0	0	0	0	0	0	1825.33	0	0	0	0	0	0	0	0	0	0	0	0	0	0	0	0	915	0	20.6667	0	1125.33	0	0	0	0	0	0	0	0	0	0	0	0	0	0	0	604.333	20	0	1473.67	7
30LEU	0	0	0	0	0	0	0	1703	0	0	0	0	0	0	0	0	0	0	0	0	0	0	0	0	817.667	0	40.6667	0	1183.33	0	0	0	0	0	0	0	0	0	0	0	0	0	0	0	568.667	31	0	1905.67	0
30LYS	0	0	0	0	0	0	0	1491	0	0	0	0	0	0	0	0	0	0	0	0	0	0	0	0	950.333	0	56.3333	0	1084.33	357	0	0	0	4	0	0	0	0	0	0	0	0	0	0	673.333	6.33333	0	1868.33	141.333
30MET	0	0	0	0	0	0	0	1911.67	0	0	0	0	0	0	0	0	0	0	0	0	0	0	0	0	852.667	0	81.6667	0	1171.67	0	0	0	0	0	0	0	0	0	0	0	0	0	0	0	759.333	5.66667	0	1543.67	0
30PHE	0	0	0	0	0	0	0	2192.67	0	0	0	0	0	0	0	0	0	0	0	0	0	0	0	0	875.667	0	52.6667	0	1207.67	0	0	0	0	0.333333	0	0	0	0	0	0	0	0	0	0	417.667	8.33333	0	1663	0
30PRO	0	0	0	0	0	0	0	2011.67	0	0	0	0	0	0	0	0	0	0	0	0	0	0	0	0	887	0	48.6667	0	913	0	0	0	0	0.333333	0	0	0	0	0	0	0	0	0	0	943	0.666667	0	1368.67	3
30SER	0	0	0	0	0	0	0	2101.33	0	0	0	0	0	0	0	0	0	0	0	0	0	0	0	0	992.667	0	13.6667	0	882.333	73.6667	0	0	0	0	0	0	0	0	0	0	0	0	0	0	442.333	5	0	1530	0
30THR	0	0	0	0	0	0	0	1748	0	0	0	0	0	0	0	0	0	0	0	0	0	0	0	0	733.667	0	37.3333	0	1225.67	464.667	0	0	0	0	0	0	0	0	0	0	0	0	0	0	743	5.66667	0	1653.33	0
30TRP	0	0	0	0	0	0	0	1704.33	0	0	0	0	0	0	0	0	0	0	0	0	0	0	0	0	881.333	0	52.6667	0	960.667	129.333	0	0	0	0.666667	0	0	0	0	0	0	0	0	0	0	276.333	67	0	1829.33	0
30TYR	0	0	0	0	0	0	0	1406.67	0	0	0	0	0	0	0	0	0	0	0	0	0	0	0	0	845.667	0	104.667	0	1409.33	332.667	0	0	0	0	0	0	0	0	0	0	0	0	0	0	591	14.6667	0	1995.33	61.3333
30VAL	0	0	0	0	0	0	0	2001	0	0	0	0	0	0	0	0	0	0	0	0	0	0	0	0	888	0	44.6667	0	1015	0	0	0	0	0	0	0	0	0	0	0	0	0	0	0	696.333	2.33333	0	1598	31.3333
31ALA	0	0	0	0	0	0	0	1799.67	0	0	0	0	0	0	0	0	0	0	0	0	0	0	0	0	938.333	0	125.667	0	704.667	340.333	0	0	0	0	0	0	0	0	0	0	0	0	0	0	184.667	109	0	1895.33	4.33333
31ARG	0	0	0	0	0	0	0	2093	0	0	0	0	0	0	0	0	0	0	0	0	0	0	0	0	828	0	64.6667	0	1086.67	384.333	0	0	0	0	0	0	0	0	0	0	0	0	0	0	382.333	62.3333	0	1851	0
31ASN	0	0	0	0	0	0	0	1556	0	0	0	0	0	0	0	0	0	0	0	0	0	0	0	0	900.667	0	25	0	1094	504.667	0	0	0	0.666667	0	0	0	0	0	0	0	0	0	0	532.667	0	0	1954	64.6667
31ASP	0	0	0	0	0	0	0	2213.67	0	0	0	0	0	0	0	0	0	0	0	0	0	0	0	0	956	0	46.3333	0	1267	571.667	0	0	0	0.333333	0	0	0	0	0	0	0	0	0	0	328.333	18.3333	0	1578	0
31CYS	0	0	0	0	0	0	0	1449.33	0	0	0	0	0	0	0	0	0	0	0	0	0	0	0	0	896.333	0	19.3333	0	989	528.333	0	0	0	0	0	0	0	0	0	0	0	0	0	0	525	28.6667	0	2157.67	40
31GLN	0	0	0	0	0	0	0	1450.33	0	0	0	0	0	0	0	0	0	0	0	0	0	0	0	0	1051.67	0	7.66667	0	1370.33	158.333	0	0	0	0	0	0	0	0	0	0	0	0	0	0	363.667	6	0	2079.67	0
31GLU	0	0	0	0	0	0	0	1685	0	0	0	0	0	0	0	0	0	0	0	0	0	0	0	0	901	0	40.6667	0	1331.67	592.333	0	0	0	5	0	0	0	0	0	0	0	0	0	0	293.667	70.6667	0	1554.67	1.66667
31GLY	0	0	0	0	0	0	0	1316	0	0	0	0	0	0	0	0	0	0	0	0	0	0	0	0	877.333	0	71	0	1189.33	388.333	0	0	0	0	0	0	0	0	0	0	0	0	0	0	561.667	12.6667	0	2261	128
31HID	0	0	0	0	0	0	0	1873.33	0	0	0	0	0	0	0	0	0	0	0	0	0	0	0	0	1011.67	0	30.3333	0	1445.33	204	0	0	0	13.6667	0	0	0	0	0	0	0	0	0	0	537.333	53.6667	0	1994	0.333333
31HIE	0	0	0	0	0	0	0	1698.67	0	0	0	0	0	0	0	0	0	0	0	0	0	0	0	0	843	0	32	0	1145.67	797.333	0	0	0	0	0	0	0	0	0	0	0	0	0	0	535	5.33333	0	1656.67	0
31ILE	0	0	0	0	0	0	0	1931.67	0	0	0	0	0	0	0	0	0	0	0	0	0	0	0	0	1049.33	0	105.667	0	1228	155	0	0	0	0.333333	0	0	0	0	0	0	0	0	0	0	589	8	0	1833	0
31LEU	0	0	0	0	0	0	0	1793.33	0	0	0	0	0	0	0	0	0	0	0	0	0	0	0	0	993	0	18	0	1283	248.333	0	0	0	2.33333	0	0	0	0	0	0	0	0	0	0	478.667	23.3333	0	2005.67	81.6667
31LYS	0	0	0	0	0	0	0	1826	0	0	0	0	0	0	0	0	0	0	0	0	0	0	0	0	924	0	75.3333	0	1158.33	185.667	0	0	0	0	0	0	0	0	0	0	0	0	0	0	491.667	36.6667	0	1922.33	0
31MET	0	0	0	0	0	0	0	1783.67	0	0	0	0	0	0	0	0	0	0	0	0	0	0	0	0	1005.33	0	22.3333	0	1402.67	241.667	0	0	0	0	0	0	0	0	0	0	0	0	0	0	546.333	27.6667	0	1851.33	0
31PHE	0	0	0	0	0	0	0	1927.67	0	0	0	0	0	0	0	0	0	0	0	0	0	0	0	0	981.333	0	68.3333	0	1376	347	0	0	0	2	0	0	0	0	0	0	0	0	0	0	636.667	32.6667	0	1874.33	120.667
31PRO	0	0	0	0	0	0	0	1954	0	0	0	0	0	0	0	0	0	0	0	0	0	0	0	0	753.667	0	77	0	1250.67	445	0	0	0	0	0	0	0	0	0	0	0	0	0	0	523	19.6667	0	1741.33	7.66667
31SER	0	0	0	0	0	0	0	1903.33	0	0	0	0	0	0	0	0	0	0	0	0	0	0	0	0	897	0	37.3333	0	1270.67	341	0	0	0	0	0	0	0	0	0	0	0	0	0	0	530.667	3.66667	0	1593	0
31TRP	0	0	0	0	0	0	0	1603.33	0	0	0	0	0	0	0	0	0	0	0	0	0	0	0	0	910	0	47.6667	0	941	630.333	0	0	0	10.3333	0	0	0	0	0	0	0	0	0	0	580.667	4.66667	0	2011.33	20.6667
31TYR	0	0	0	0	0	0	0	1974	0	0	0	0	0	0	0	0	0	0	0	0	0	0	0	0	948.667	0	48	0	1345.33	237.667	0	0	0	3.33333	0	0	0	0	0	0	0	0	0	0	549	18	0	1984	0
31VAL	0	0	0	0	0	0	0	1673	0	0	0	0	0	0	0	0	0	0	0	0	0	0	0	0	979	0	113.667	0	1149.67	144	0	0	0	0.333333	0	0	0	0	0	0	0	0	0	0	526	39.6667	0	1808.67	147.333
32ALA	0	0	0	0	0	0	0	1651	0	0	0	0	0	0	0	0	0	0	0	0	0	0	0	0	893	0	27	0	1171.67	500.333	0	0	0	0	0	0	0	0	0	0	0	0	0	0	562	18.3333	0	1911.33	0
32ARG	0	0	0	0	0	0	0	2060.67	0	0	0	0	0	0	0	0	0	0	0	0	0	0	0	0	1019	0	29.3333	0	1298	244.667	0	0	0	0	0	0	0	0	0	0	0	0	0	0	439.333	6.66667	0	1306.33	85.6667
32ASN	0	0	0	0	0	0	0	1325.67	0	0	0	0	0	0	0	0	0	0	0	0	0	0	0	0	812	0	81	0	1030.33	629	0	0	0	0.333333	0	0	0	0	0	0	0	0	0	0	652	60	0	2228.67	27.3333
32ASP	0	0	0	0	0	0	0	1706.33	0	0	0	0	0	0	0	0	0	0	0	0	0	0	0	0	678.333	0	69	0	1220.67	552	0	0	0	0	0	0	0	0	0	0	0	0	0	0	338.667	31	0	1764	5
32CYS	0	0	0	0	0	0	0	1778.33	0	0	0	0	0	0	0	0	0	0	0	0	0	0	0	0	931.667	0	44	0	1165	277.667	0	0	0	0	0	0	0	0	0	0	0	0	0	0	459	22.6667	0	1885	62.3333
32GLN	0	0	0	0	0	0	0	1502.33	0	0	0	0	0	0	0	0	0	0	0	0	0	0	0	0	716.333	0	98.6667	0	1010.33	689.667	0	0	0	0	0	0	0	0	0	0	0	0	0	0	462.667	1.33333	0	1942	208.333
32GLU	0	0	0	0	0	0	0	1343	0	0	0	0	0	0	0	0	0	0	0	0	0	0	0	0	812	0	64	0	1033	716.333	0	741.333	0	0	0	0	0	0	0	0	0	0	0	0	556.667	4.33333	0	1729.67	5
32GLY	0	0	0	0	0	0	0	1454.67	0	0	0	0	0	0	0	0	0	0	0	0	0	0	0	0	933	0	43.6667	0	1273.33	357.667	0	0	0	0	0	0	0	0	0	0	0	0	0	0	751.333	28	0	2054	57.6667
32HID	0	0	0	0	0	0	0	1199.67	0	0	0	0	0	0	0	0	0	0	0	0	0	0	0	0	942	0	34	0	1065.67	645	0	0	0	0	0	0	0	0	0	0	0	0	0	0	602.667	24	0	2029	111.333
32HIE	0	0	0	0	0	0	0	1781.67	0	0	0	0	0	0	0	0	0	0	0	0	0	0	0	0	956.667	0	110	0	1187.67	299	0	0	0	0	0	0	0	0	0	0	0	0	0	0	560.333	37.6667	0	1747	0
32ILE	0	0	0	0	0	0	0	1315	0	0	0	0	0	0	0	0	0	0	0	0	0	0	0	0	807.333	0	107.333	0	1154.67	700	0	0	0	0	0	0	0	0	0	0	0	0	0	0	548	1	0	2070	69.6667
32LEU	0	0	0	0	0	0	0	1681.33	0	0	0	0	0	0	0	0	0	0	0	0	0	0	0	0	874.667	0	20.3333	0	1094	462	0	0	0	0	0	0	0	0	0	0	0	0	0	0	643.333	0	0	1755.33	78.6667
32LYS	0	0	0	0	0	0	0	2066.33	0	0	0	0	0	0	0	0	0	0	0	0	0	0	0	0	899.333	0	27	0	1134.33	532.667	0	0	0	0	0	0	0	0	0	0	0	0	0	0	512	5.33333	0	1322	93
32MET	0	0	0	0	0	0	0	1767.67	0	0	0	0	0	0	0	0	0	0	0	0	0	0	0	0	921.333	0	33.3333	0	1354.67	311.667	0	0	0	0	0	0	0	0	0	0	0	0	0	0	450.333	2	0	1605.67	0
32PHE	0	0	0	0	0	0	0	1397	0	0	0	0	0	0	0	0	0	0	0	0	0	0	0	0	998	0	76	0	1068	295.667	0	0	0	0	0	0	0	0	0	0	0	0	0	0	518	42.3333	0	2255.67	18.3333
32PRO	0	0	0	0	0	0	0	1986.67	0	0	0	0	0	0	0	0	0	0	0	0	0	0	0	0	972	0	82	0	938.667	501	0	0	0	0	0	0	0	0	0	0	0	0	0	0	559.333	106	0	1409	89.6667
32SER	0	0	0	0	0	0	0	2201.33	0	0	0	0	0	0	0	0	0	0	0	0	0	0	0	0	958.667	0	53.6667	0	1192.33	273	0	0	0	3.66667	0	0	0	0	0	0	0	0	0	0	590	36.6667	0	1714.33	0
32THR	0	0	0	0	0	0	0	1547.33	0	0	0	0	0	0	0	0	0	0	0	0	0	0	0	0	870.667	0	105.667	0	948.667	561.667	0	0	0	0	0	0	0	0	0	0	0	0	0	0	397	23	0	2147	96
32TRP	0	0	0	0	0	0	0	1318.33	0	0	0	0	0	0	0	0	0	0	0	0	0	0	0	0	389.333	0	115.667	0	591.333	617.667	0	0	0	0	0	0	0	0	0	0	0	0	0	0	254	187	0	1659	50.3333
32TYR	0	0	0	0	0	0	0	1615.67	0	0	0	0	0	0	0	0	0	0	0	0	0	0	0	0	812	0	48	0	1045.33	398.667	0	0	0	0	0	0	0	0	0	0	0	0	0	0	396	94.3333	0	1432	99
33ALA	0	0	0	0	0	0	0	1537.33	0	0	0	0	0	0	0	0	0	0	0	0	0.333333	0	0	0	937.667	0	92.3333	0	1478.67	282.333	0	0	0	0	0	0	0	0	0	0	0	0	0	0	320.333	28.6667	0	1828.67	0
33ARG	0	0	0	0	0	0	0	1634.33	0	0	0	0	0	0	0	0	0	0	0	0	0	0	0	0	936.667	0	138	0	815.667	336.667	0	0	0	0	0	0	0	0	0	0	0	0	0	0	382.333	149	0	1993	0
33ASN	0	0	0	0	0	0	0	1738.33	0	0	0	0	0	0	0	0	0	0	0	0	0	0	0	0	669.333	0	122.333	0	1176.67	528.667	0	0	0	0.666667	0	0	0	0	0	0	0	0	0	0	569	2	0	1841.33	11.3333
33ASP	0	0	0	0	0	0	0	1702	0	0	0	0	0	0	0	0	0	0	0	0	0	0	0	0	915.667	0	42.6667	0	1494.33	171	0	0	0	0	0	0	0	0	0	0	0	0	0	0	600.667	15.6667	0	2215.33	0
33CYS	0	0	0	0	0	0	0	1841	0	0	0	0	0	0	0	0	0	0	0	0	0	0	0	0	962.333	0	42.6667	0	1344	372.333	0	0	0	0	0	0	0	0	0	0	0	0	0	0	543.667	25.6667	0	1801	4.66667
33GLN	0	0	0	0	0	0	0	1566	0	0	0	0	0	0	0	0	0	0	0	0	0	0	0	0	924	0	61.3333	0	1096.33	541.333	0	0	0	0	0	0	0	0	0	0	0	0	0	0	537.333	3	0	2095	149
33GLU	0	0	0	0	0	0	0	1809	0	0	0	0	0	0	0	0	0	0	0	0	0	0	0	0	1122.67	0	175	0	999.667	128.333	0	0	0	0	0	0	0	0	0	0	0	0	0	0	291.667	125	0	2234.33	0
33GLY	0	0	0	0	0	0	0	1790	0	0	0	0	0	0	0	0	0	0	0	0	0	0	0	0	1005.33	0	38.6667	0	1062	365	0	0	0	0	0	0	0	0	0	0	0	0	0	0	668	47.3333	0	2040.33	34
33HID	0	0	0	0	0	0	0	1565	0	0	0	0	0	0	0	0	0	0	0	0	0	0	0	0	946	0	22	0	1078	351.333	0	0	0	0	0	0	0	0	0	0	0	0	0	0	460.667	9	0	1391	1
33HIE	0	0	0	0	0	0	0	1866.67	0	0	0	0	0	0	0	0	0	0	0	0	0	0	0	0	878	0	57	0	1278.67	400.667	0	0	0	0	0	0	0	0	0	0	0	0	0	0	629.333	19	0	1868	0
33ILE	0	0	0	0	0	0	0	2034.33	0	0	0	0	0	0	0	0	0	0	0	0	0	0	0	0	900.333	0	46.3333	0	1244.67	394	0	0	0	0	0	0	0	0	0	0	0	0	0	0	647.667	20.6667	0	1732.33	2.33333
33LYS	0	0	0	0	0	0	0	1301.33	0	0	0	0	0	0	0	0	0	0	0	0	0	0	0	0	942.333	0	89.6667	0	1470.33	133	0	0	0	0	0	0	0	0	0	0	0	0	0	0	533	36.3333	0	2027.33	0
33MET	0	0	0	0	0	0	0	1814.67	0	0	0	0	0	0	0	0	0	0	0	0	6	0	0	0	835.667	0	125.667	0	1062	441	0	0	0	0	0	0	0	0	0	0	0	0	0	0	446	12.6667	0	2146	9.66667
33PHE	0	0	0	0	0	0	0	1780.33	0	0	0	0	0	0	0	0	0	0	0	0	0	0	0	0	877	0	38.6667	0	1143	336.667	0	0	0	0	0	0	0	0	0	0	0	0	0	0	597.667	14.3333	0	1995.67	1
33PRO	0	0	0	0	0	0	0	1543.67	0	0	0	0	0	0	0	0	0	0	0	0	0	0	0	0	839.667	0	85	0	1144.33	394	0	0	0	0	0	0	0	0	0	0	0	0	0	0	693.333	37.3333	0	1804.33	0.333333
33SER	0	0	0	0	0	0	0	2069	0	0	0	0	0	0	0	0	0	0	0	0	0	0	0	0	946	0	20.3333	0	1148.33	360	0	0	0	0	0	0	0	0	0	0	0	0	0	0	610.333	17.6667	0	1695.67	0
33THR	0	0	0	0	0	0	0	2025.67	0	0	0	0	0	0	0	0	0	0	0	0	0	0	0	0	959.333	0	77.3333	0	1045.67	244	0	0	0	0	0	0	0	0	0	0	0	0	0	0	403.333	66.3333	0	1781	5
33TRP	0	0	0	0	0	0	0	1903.33	0	0	0	0	0	0	0	0	0	0	0	0	0	0	0	0	903	0	89	0	983	623.667	0	0	0	0	0	0	0	0	0	0	0	0	0	0	528	42	0	1986	5
33TYR	0	0	0	0	0	0	0	1515.67	0	0	0	0	0	0	0	0	0	0	0	0	0	0	0	0	663	0	132	0	1290.67	501	0	0	0	0	0	0	0	0	0	0	0	0	0	0	643	5	0	1952.33	128
33VAL	0	0	0	0	0	0	0	2071.33	0	0	0	0	0	0	0	0	0	0	0	0	0	0	0	0	967.667	0	63	0	1313.33	325	0	0	0	0.333333	0	0	0	0	0	0	0	0	0	0	529	10.6667	0	1576.67	2.33333
34ALA	0	0	0	0	0	0	0	1842.67	0	0	0	0	0	0	0	0	0	0	0	0	0	0	0	0	988.667	0	36.3333	0	987.667	256	0	0	0	0	0	0	0	0	0	0	0	0	0	0	522.667	59	0	1768	10.3333
34ARG	0	0	0	0	0	0	0	1680.67	0	0	0	0	0	0	0	0	0	0	0	0	0	0	0	0	890.667	0	54.3333	0	995.667	392.333	0	0	0	0	0	0	0	0	0	0	0	0	0	0	507.667	34.3333	0	2037	34
34ASN	0	0	0	0	0	0	0	1485	0	0	0	0	0	0	0	0	0	0	0	0	0	0	0	0	910	0	25.6667	0	1117	448	0	0	0	0	0	0	0	0	0	0	0	0	0	0	601.333	7.66667	0	2090	14.3333
34ASP	0	0	0	0	0	0	0	1671.67	0	0	0	0	0	0	0	0	0	0	0	0	0	0	0	0	826.333	0	90	0	1097	346.333	0	0	0	0	0	0	0	0	0	0	0	0	0	0	465	12.3333	0	1976	0
34CYS	0	0	0	0	0	0	0	1711	0	0	0	0	0	0	0	0	0	0	0	0	0	0	0	0	1076.33	0	25	0	987.667	229.667	0	0	0	0	0	0	0	0	0	0	0	0	0	0	336.333	63.6667	0	1734	40
34GLN	0	0	0	0	0	0	0	1931.33	0	0	0	0	0	0	0	0	0	0	0	0	0	0	0	0	1027.33	0	14	0	1046.67	196	0	0	0	0	0	0	0	0	0	0	0	0	0	0	495.333	53.3333	0	1959.67	33.3333
34GLY	0	0	0	0	0	0	0	1440.33	0	0	0	0	0	0	0	0	0	0	0	0	0	0	0	0	864.667	0	14.6667	0	1014	285	0	0	0	0	0	0	0	0	0	0	0	0	0	0	530.667	95.3333	0	2065.33	20
34HID	0	0	0	0	0	0	0	1694	0	0	0	0	0	0	0	0	0	0	0	0	0	0	0	0	878.333	0	22.3333	0	1054.33	516	0	0	0	0	0	0	0	0	0	0	0	0	0	0	413.333	23.3333	0	1798.33	234
34HIE	0	0	0	0	0	0	0	1768.33	0	0	0	0	0	0	0	0	0	0	0	0	0	0	0	0	921	0	52.3333	0	972.667	460.333	0	0	0	0	0	0	0	0	0	0	0	0	0	0	497.333	42.6667	0	1906.33	65
34ILE	0	0	0	0	0	0	0	1708.33	0	0	0	0	0	0	0	0	0	0	0	0	0	0	0	0	969	0	95	0	1147.33	357.333	0	0	0	0	0	0	0	0	0	0	0	0	0	0	369.333	49	0	1829.67	78.6667
34LEU	0	0	0	0	0	0	0	1398	0	0	0	0	0	0	0	0	0	0	0	0	0	0	0	0	745.333	0	51.3333	0	1242	584.333	0	0	0	0	0	0	0	0	0	0	0	0	0	0	603.667	16	0	1867.67	153.333
34LYS	0	0	0	0	0	0	0	1757	0	0	0	0	0	0	0	0	0	0	0	0	0	0	0	0	909.667	0	48.6667	0	894.667	561.667	0	0	0	0	0	0	0	0	0	0	0	0	0	0	552	131.667	0	2053.33	39
34MET	0	0	0	0	0	0	0	1771.67	0	0	0	0	0	0	0	0	0	0	0	0	0	0	0	0	995	0	13.3333	0	1018.67	320.667	0	0	0	0	0	0	0	0	0	0	0	0	0	0	723	37	0	2014.67	118.333
34PHE	0	0	0	0	0	0	0	1501	0	0	0	0	0	0	0	0	0	0	0	0	0	0	0	0	995.333	0	36.3333	0	1242.33	334.667	0	0	0	0	0	0	0	0	0	0	0	0	0	0	614.333	15	0	2054.67	16
34PRO	0	0	0	0	0	0	0	1833.33	0	0	0	0	0	0	0	0	0	0	0	0	0	0	0	0	972.667	0	30.3333	0	1059	350.667	0	0	0	0	0	0	0	0	0	0	0	0	0	0	426	34.3333	0	1780.33	78.3333
34SER	0	0	0	0	0	0	0	1757.67	0	0	0	0	0	0	0	0	0	0	0	0	0	0	0	0	875.667	0	87.6667	0	982	599.667	0	0	0	0	0	0	0	0	0	0	0	0	0	0	531.667	35.3333	0	2001	0
34THR	0	0	0	0	0	0	0	2183.33	0	0	0	0	0	0	0	0	0	0	0	0	0	0	0	0	953	0	13.6667	0	1099.33	415	0	0	0	0	0	0	0	0	0	0	0	0	0	0	616.333	24	0	1425.67	0
34TRP	0	0	0	0	0	0	0	1596	0	0	0	0	0	0	0	0	0	0	0	0	0	0	0	0	1016.67	0	52	0	1345.33	188.667	0	0	0	0	0	0	0	0	0	0	0	0	0	0	642.333	17	0	1962.33	67
34TYR	0	0	0	0	0	0	0	1425	0	0	0	0	0	0	0	0	0	0	0	0	0	0	0	0	751.333	0	118.667	0	887.333	402.333	0	0	0	0	0	0	0	0	0	0	0	0	0	0	379.333	6.66667	0	2074.67	22
34VAL	0	0	0	0	0	0	0	2145.33	0	0	0	0	0	0	0	0	0	0	0	0	0	0	0	0	978	0	40	0	1110.67	417	0	0	0	0	0	0	0	0	0	0	0	0	0	0	547.667	28.3333	0	1564.33	80.6667
35ALA	0	0	0	0	0	0	0	2019.67	0	0	0	0	0	0	0	0	0	0	0	0	0	0	0	0	1059	0	32.6667	0	976	383.667	0	0	0	0	0	0	0	0	0	0	0	0	0	0	390	21.6667	0	1685.33	162.333
35ARG	0	0	0	0	0	0	0	2045	0	0	0	0	0	0	0	0	0	0	0	0	0	0	0	0	948	0	18	0	1193.33	278.333	0	0	0	0	0	0	0	0	0	0	0	0	0	0	676.333	21	0	1722	34.3333
35ASN	0	0	0	0	0	0	0	1812	0	0	0	0	0	0	0	0	0	0	0	0	0	0	0	0	917.667	0	34.6667	0	1162.33	390	0	0	0	0.666667	0	0	0	0	0	0	0	0	0	0	595.667	8	0	1873	12.6667
35ASP	0	0	0	0	0	0	0	1264.33	0	0	0	0	0	0	0	0	0	0	0	0	0	0	0	0	853.667	0	47.6667	0	1099.33	297.667	0	0	0	227.333	0	0	0	0	0	0	0	0	0	0	631	10.3333	0	2156	0.666667
35CYS	0	0	0	0	0	0	0	1573.33	0	0	0	0	0	0	0	0	0	0	0	0	0	0	0	0	1001	0	68	0	1206	172.333	0	0	0	0	0	0	0	0	0	0	0	0	0	0	539.667	35	0	1993.33	6.33333
35GLN	0	0	0	0	0	0	0	1745	0	0	0	0	0	0	0	0	0	0	0	0	0	0	0	0	974	0	49.6667	0	1296.67	284.667	0	0	0	0	0	0	0	0	0	0	0	0	0	0	559.333	5.66667	0	1608.67	0
35GLY	0	0	0	0	0	0	0	1566.33	0	0	0	0	0	0	0	0	0	0	0	0	0	0	0	0	960.333	0	38.6667	0	1120.33	338.667	0	0	0	0	0	0	0	0	0	0	0	0	0	0	414.333	22.6667	0	1947	70.6667
35HID	0	0	0	0	0	0	0	1663.67	0	0	0	0	0	0	0	0	0	0	0	0	0	0	0	0	906.667	0	63.6667	0	1176.33	357	0	0	0	0	0	0	0	0	0	0	0	0	0	0	563.667	14	0	1823.33	17.3333
35HIE	0	0	0	0	0	0	0	1921	0	0	0	0	0	0	0	0	0	0	0	0	0	0	0	0	918	0	179	0	1052	310	0	0	0	0.666667	0	0	0	0	0	0	0	0	0	0	513.667	7.66667	0	1793	0
35ILE	0	0	0	0	0	0	0	1936.67	0	0	0	0	0	0	0	0	0	0	0	0	0	0	0	0	834.667	0	74.3333	0	1129.33	531	0	0	0	0	0	0	0	0	0	0	0	0	0	0	438.667	7.33333	0	1814.67	0
35LEU	0	0	0	0	0	0	0	1441.67	0	0	0	0	0	0	0	0	0	0	0	0	0	0	0	0	992.333	0	56.6667	0	1137.33	180.667	0	0	0	0	0	0	0	0	0	0	0	0	0	0	402.667	24	0	2189.67	5.33333
35LYS	0	0	0	0	0	0	0	1759.33	0	0	0	0	0	0	0	0	0	0	0	0	0	0	0	0	926.667	0	36	0	1106.33	421	0	0	0	0	0	0	0	0	0	0	0	0	0	0	537	2.66667	0	1755.33	240.333
35MET	0	0	0	0	0	0	0	1763.33	0	0	0	0	0	0	0	0	0	0	0	0	0	0	0	0	841.667	0	66.6667	0	1123.33	417	0	0	0	1.66667	0	0	0	0	0	0	0	0	0	0	490.667	8.33333	0	1772.33	2
35PHE	0	0	0	0	0	0	0	1870	0	0	0	0	0	0	0	0	0	0	0	0	0	0	0	0	979.333	0	24.3333	0	1183.67	145.667	0	0	0	0	0	0	0	0	0	0	0	0	0	0	609.333	10	0	1679	0
35PRO	0	0	0	0	0	0	0	1757.67	0	0	0	0	0	0	0	0	0	0	0	0	0	0	0	0	1016.67	0	88.6667	0	1266.33	195.333	0	0	0	0	0	0	0	0	0	0	0	0	0	0	400.667	29.3333	0	1972	0.666667
35SER	0	0	0	0	0	0	0	1586.33	0	0	0	0	0	0	0	0	0	0	0	0	0	0	0	0	796	0	37.3333	0	1112.67	486	0	0	0	0	0	0	0	0	0	0	0	0	0	0	538.333	31	0	2034.67	0
35THR	0	0	0	0	0	0	0	1151.33	0	0	0	0	0	0	0	0	0	0	0	0	0	0	0	0	913.333	0	85.3333	0	1021.67	448.667	0	0	0	0.666667	0	0	0	0	0	0	0	0	0	0	406.333	49.3333	0	2259.33	155.333
35TRP	0	0	0	0	0	0	0	1770	0	0	0	0	0	0	0	0	0	0	0	0	0	0	0	0	946	0	29.6667	0	1101.67	248.667	0	0	0	0	0	0	0	0	0	0	0	0	0	0	497	3.33333	0	1959.67	0
35TYR	0	0	0	0	0	0	0	1956.67	0	0	0	0	0	0	0	0	0	0	0	0	0	0	0	0	906	0	49.3333	0	1083	307	0	0	0	8	0	0	0	0	0	0	0	0	0	0	426	27	0	1645.33	0
35VAL	0	0	0	0	0	0	0	1553	0	0	0	0	0	0	0	0	0	0	0	0	0	0	0	0	1023.67	0	22.6667	0	1120.33	271	0	0	0	0	0	0	0	0	0	0	0	0	0	0	559	28.3333	0	1774.33	184.667
36ALA	0	0	0	0	0	0	0	1569.33	0	0	0	0	0	0	0	0	0	0	0	0	0	0	0	0	918.667	0	39	0	1111.33	635	0	0	0	0	0	0	0	0	0	0	0	0	0	0	607.667	2.66667	0	2005.67	5.33333
36ARG	0	0	0	0	0	0	0	2136.33	0	0	0	0	0	0	0	0	0	0	0	0	0	0	0	0	913.667	0	25.6667	0	967	374	0	0	0	0	0	0	0	0	0	0	0	0	0	0	627.333	9.66667	0	1833.33	0
36ASN	0	0	0	0	0	0	0	1769	0	0	0	0	0	0	0	0	0	0	0	0	0	0	0	0	875	0	53.6667	0	1276.67	564.333	0	0	0	0.333333	0	0	0	0	0	0	0	0	0	0	705.667	5	0	1721	126
36ASP	0	0	0	0	0	0	0	1551.33	0	0	0	0	0	0	0	0	0	0	0	0	0	0	0	0	663.667	0	167.667	0	834	693.333	0	0	0	0	0	0	0	0	0	0	0	0	0	0	424	56	0	2132.33	97
36CYS	0	0	0	0	0	0	0	1834	0	0	0	0	0	0	0	0	0	0	0	0	0	0	0	0	776.333	0	81	0	990.333	335.333	0	0	0	0	0	0	0	0	0	0	0	0	0	0	595.667	40.6667	0	1661.67	75.6667
36GLN	0	0	0	0	0	0	0	1684.33	0	0	0	0	0	0	0	0	0	0	0	0	0	0	0	0	991.333	0	38	0	1079	488.667	0	0	0	0.666667	0	0	0	0	0	0	0	0	0	0	612.667	34.6667	0	1656.33	0
36GLU	0	0	0	0	0	0	0	1789	0	0	0	0	0	0	0	0	0	0	0	0	0	0	0	0	943	0	20	0	1166.67	357.667	0	0	0	0	0	0	0	0	0	0	0	0	0	0	699.667	27.3333	0	1711.67	0
36GLY	0	0	0	0	0	0	0	1791.67	0	0	0	0	0	0	0	0	0	0	0	0	0	0	0	0	915	0	49.6667	0	1091.67	349.667	0	0	0	0	0	0	0	0	0	0	0	0	0	0	493.667	23.3333	0	1746	0
36HID	0	0	0	0	0	0	0	1938.33	0	0	0	0	0	0	0	0	0	0	0	0	0	0	0	0	951.667	0	38.3333	0	1289.67	290	0	0	0	0	0	0	0	0	0	0	0	0	0	0	673	6	0	1735	0
36HIE	0	0	0	0	0	0	0	1682	0	0	0	0	0	0	0	0	0	0	0	0	0	0	0	0	860.333	0	32.6667	0	1165	350.667	0	0	0	1.33333	0	0	0	0	0	0	0	0	0	0	723.667	28.3333	0	1680	32.3333
36ILE	0	0	0	0	0	0	0	1423.33	0	0	0	0	0	0	0	0	0	0	0	0	0	0	0	0	882	0	62.3333	0	1195.67	330.667	0	0	0	0	0	0	0	0	0	0	0	0	0	0	598.333	6.33333	0	1856	62.6667
36LEU	0	0	0	0	0	0	0	1770.33	0	0	0	0	0	0	0	0	0	0	0	0	0	0	0	0	818.667	0	213.667	0	927	543.333	0	0	0	0	0	0	0	0	0	0	0	0	0	0	336.667	1	0	1867.33	1.33333
36LYS	0	0	0	0	0	0	0	1721.67	0	0	0	0	0	0	0	0	0	0	0	0	0	0	0	0	923.667	0	32.3333	0	883.667	461.667	0	0	0	0	0	0	0	0	0	0	0	0	0	0	534.333	14	0	1681	23
36PHE	0	0	0	0	0	0	0	2006.67	0	0	0	0	0	0	0	0	0	0	0	0	0	0	0	0	950.333	0	42.6667	0	1195.67	399.667	0	0	0	0.333333	0	0	0	0	0	0	0	0	0	0	664.667	23.3333	0	1682	0.333333
36PRO	0	0	0	0	0	0	0	1835	0	0	0	0	0	0	0	0	0	0	0	0	0	0	0	0	972.333	0	60.3333	0	1113.67	108.667	0	0	0	0.666667	0	0	0	0	0	0	0	0	0	0	453	37.6667	0	1879.33	152.333
36SER	0	0	0	0	0	0	0	1823	0	0	0	0	0	0	0	0	0	0	0	0	0	0	0	0	907.333	0	35	0	1331.33	364.667	0	0	0	12.3333	0	0	0	0	0	0	0	0	0	0	591.333	9	0	2180.33	72.6667
36THR	0	0	0	0	0	0	0	1931	0	0	0	0	0	0	0	0	0	0	0	0	0	0	0	0	938.333	0	30.3333	0	1113.33	457.333	0	0	0	0	0	0	0	0	0	0	0	0	0	0	485.667	31	0	1651.67	0
36TRP	0	0	0	0	0	0	0	1706.33	0	0	0	0	0	0	0	0	0	0	0	0	0	0	0	0	885	0	78.6667	0	989	421.667	0	0	0	0	0	0	0	0	0	0	0	0	0	0	328.667	38.6667	0	1919.33	0
36TYR	0	0	0	0	0	0	0	1627.33	0	0	0	0	0	0	0	0	0	0	0	0	0	0	0	0	952.667	0	63.6667	0	1179.67	487	0	0	0	0	0	0	0	0	0	0	0	0	0	0	437.667	23	0	1818	142.333
36VAL	0	0	0	0	0	0	0	1199	0	0	0	0	0	0	0	0	0	0	0	0	0	0	0	0	841.667	0	31	0	886	647	0	0	0	0	0	0	0	0	0	0	0	0	0	0	590	108	0	2160	75.6667
37ALA	0	0	0	0	0	0	0	1723.33	0	0	0	0	0	0	0	0	0	0	0	0	0	0	0	0	953.667	0	101.333	0	974.667	298.667	0	0	0	0	0	0	0	0	0	0	0	0	0	0	391.333	36.3333	0	1922.67	24.6667
37ARG	0	0	0	0	0	0	0	1608.33	0	0	0	0	0	0	0	0	0	0	0	0	0	0	0	0	728.333	0	84.6667	0	1033	479.333	0	0	0	0	0	0	0	0	0	0	0	0	0	0	366	11.6667	0	2046.33	0.666667
37ASP	0	0	0	0	0	0	0	1524.33	0	0	0	0	0	0	0	0	0	0	0	0	0	0	0	0	943	0	30.6667	0	1278	328.667	0	0	0	0	0	0	0	0	0	0	0	0	0	0	534.667	11.6667	0	1856	12.6667
37CYS	0	0	0	0	0	0	0	1183	0	0	0	0	0	0	0	0	0	0	0	0	0	0	0	0	817	0	83	0	930.667	590	0	0	0	15.3333	0	0	0	0	0	0	0	0	0	0	573.333	67.6667	0	2084.33	291.333
37GLN	0	0	0	0	0	0	0	1665.67	0	0	0	0	0	0	0	0	0	0	0	0	0	0	0	0	852.667	0	37.3333	0	1358.67	387	0	0	0	0	0	0	0	0	0	0	0	0	0	0	616.667	30.3333	0	1827	0
37GLU	0	0	0	0	0	0	0	1817	0	0	0	0	0	0	0	0	0	0	0	0	0	0	0	0	929	0	38	0	1181	325	0	0	0	16.6667	0	0	0	0	0	0	0	0	0	0	771	13.3333	0	2050	9
37GLY	0	0	0	0	0	0	0	1360.67	0	0	0	0	0	0	0	0	0	0	0	0	0	0	0	0	890	0	95	0	1143.67	293	0	0	0	0.333333	0	0	0	0	0	0	0	0	0	0	517	53.3333	0	1650.67	0
37HID	0	0	0	0	0	0	0	1934	0	0	0	0	0	0	0	0	0	0	0	0	0	0	0	0	1026	0	69	0	1185	234.667	0	0	0	0	0	0	0	0	0	0	0	0	0	0	480.667	4	0	1693.67	0
37HIE	0	0	0	0	0	0	0	1544	0	0	0	0	0	0	0	0	0	0	0	0	0	0	0	0	862.333	0	65.3333	0	1078.67	680.333	0	0	0	0	0	0	0	0	0	0	0	0	0	0	599.333	4	0	1825.33	426.667
37ILE	0	0	0	0	0	0	0	2197.33	0	0	0	0	0	0	0	0	0	0	0	0	0	0	0	0	929	0	44.6667	0	1142.33	336.333	0	0	0	1	0	0	0	0	0	0	0	0	0	0	456.667	12	0	1444	0.666667
37LEU	0	0	0	0	0	0	0	1997	0	0	0	0	0	0	0	0	0	0	0	0	0	0	0	0	963	0	27.3333	0	1032	371.667	0	0	0	0	0	0	0	0	0	0	0	0	0	0	439.333	23	0	1519.33	1.33333
37LYS	0	0	0	0	0	0	0	1785	0	0	0	0	0	0	0	0	0	0	0	0	0	0	0	0	940.333	0	65.3333	0	1186.33	461.333	0	0	0	0	0	0	0	0	0	0	0	0	0	0	719	8	0	1723.33	74.3333
37MET	0	0	0	0	0	0	0	2031	0	0	0	0	0	0	0	0	0	0	0	0	0	0	0	0	930.667	0	43.3333	0	1149	303.667	0	0	0	0	0	0	0	0	0	0	0	0	0	0	407	38.3333	0	1559.33	0
37PHE	0	0	0	0	0	0	0	1827.33	0	0	0	0	0	0	0	0	0	0	0	0	0	0	0	0	853.333	0	81.6667	0	1078.67	496.667	0	0	0	6.66667	0	0	0	0	0	0	0	0	0	0	558	10.6667	0	2024.33	0.333333
37PRO	0	0	0	0	0	0	0	1426.67	0	0	0	0	0	0	0	0	0	0	0	0	0	0	0	0	887.333	0	57.6667	0	1261.33	492.667	0	0	0	3.33333	0	0	0	0	0	0	0	0	0	0	545.667	0.666667	0	2054	31.6667
37SER	0	0	0	0	0	0	0	1522.67	0	0	0	0	0	0	0	0	0	0	0	0	0	0	0	0	946.667	0	21.6667	0	1210	252.333	0	0	0	0	0	0	0	0	0	0	0	0	0	0	566	33	0	1866.33	0
37THR	0	0	0	0	0	0	0	2087	0	0	0	0	0	0	0	0	0	0	0	0	0	0	0	0	778.333	0	114.333	0	949	348.333	0	0	0	0.333333	0	0	0	0	0	0	0	0	0	0	444	120.667	0	1837	124.667
37TRP	0	0	0	0	0	0	0	2081.67	0	0	0	0	0	0	0	0	0	0	0	0	0	0	0	0	1036.33	0	21.3333	0	1006.67	289.667	0	0	0	0	0	0	0	0	0	0	0	0	0	0	620.667	27.6667	0	1712	1.33333
37TYR	0	0	0	0	0	0	0	1859.33	0	0	0	0	0	0	0	0	0	0	0	0	0	0	0	0	935.667	0	82.6667	0	1070.33	263.667	0	0	0	1.66667	0	0	0	0	0	0	0	0	0	0	338.667	67.6667	0	1810.33	174.333
37VAL	0	0	0	0	0	0	0	2026.33	0	0	0	0	0	0	0	0	0	0	0	0	0	0	0	0	1002.67	0	77.6667	0	1020.67	310.333	0	0	0	0.333333	0	0	0	0	0	0	0	0	0	0	467.333	4.33333	0	1701.67	0.333333
38ALA	0	0	0	0	0	0	0	1935.67	0	0	0	0	0	0	0	0	0	0	0	0	0	0	0	0	663.333	0	69.3333	0	1111	430.667	0	0	0	1.66667	0	0	0	0	0	0	0	0	0	0	482.333	11.3333	0	1696	0
38ARG	0	0	0	0	0	0	0	2106.67	0	0	0	0	0	0	0	0	0	0	0	0	0	0	0	0	998.333	0	42.6667	0	1124.67	358.667	0	0	0	0	0	0	0	0	0	0	0	0	0	0	491	15.3333	0	1592.67	50.3333
38ASN	0	0	0	0	0	0	0	2083	0	0	0	0	0	0	0	0	0	0	0	0	0	0	0	0	883	0	92	0	918.667	278.667	0	0	0	0	0	0	0	0	0	0	0	0	0	0	398	49	0	1574.33	4.33333
38ASP	0	0	0	0	0	0	0	1754.33	0	0	0	0	0	0	0	0	0	0	0	0	0	0	0	0	946.667	0	33	0	1111	547.667	0	0	0	0	0	0	0	0	0	0	0	0	0	0	550.667	102	0	1704.67	1
38CYS	0	0	0	0	0	0	0	1792.67	0	0	0	0	0	0	0	0	0	0	0	0	0	0	0	0	953.333	0	93.6667	0	1130.33	262	0	0	0	0	0	0	0	0	0	0	0	0	0	0	333.333	0.666667	0	1585	0
38GLN	0	0	0	0	0	0	0	2189	0	0	0	0	0	0	0	0	0	0	0	0	0	0	0	0	930	0	48.6667	0	1307	227	0	0	0	0	0	0	0	0	0	0	0	0	0	0	488.333	5.33333	0	1551	0
38GLU	0	0	0	0	0	0	0	1689.67	0	0	0	0	0	0	0	0	0	0	0	0	0	0	0	0	743	0	46.6667	0	1153.33	494	0	0	0	0.666667	0	0	0	0	0	0	0	0	0	0	632	7.66667	0	1804.67	36.3333
38GLY	0	0	0	0	0	0	0	1326.67	0	0	0	0	0	0	0	0	0	0	0	0	0	0	0	0	932	0	45.3333	0	918	448.333	0	0	0	0	0	0	0	0	0	0	0	0	0	0	568	52.3333	0	2144.67	34.3333
38HID	0	0	0	0	0	0	0	1669.67	0	0	0	0	0	0	0	0	0	0	0	0	0	0	0	0	884.667	0	39	0	1010	263.333	0	0	0	0	0	0	0	0	0	0	0	0	0	0	503.333	25.6667	0	1839	23.6667
38HIE	0	0	0	0	0	0	0	1913.33	0	0	0	0	0	0	0	0	0	0	0	0	0	0	0	0	902.333	0	35.6667	0	1280	426.667	0	0	0	0	0	0	0	0	0	0	0	0	0	0	434.667	1.33333	0	1695.33	52
38ILE	0	0	0	0	0	0	0	2124	0	0	0	0	0	0	0	0	0	0	0	0	0	0	0	0	929	0	54.3333	0	933.667	280.667	0	0	0	3.66667	0	0	0	0	0	0	0	0	0	0	541.333	18.3333	0	1570	0
38LYS	0	0	0	0	0	0	0	1732.67	0	0	0	0	0	0	0	0	0	0	0	0	0	0	0	0	736	0	104.333	0	1145.67	458.667	0	0	0	0	0	0	0	0	0	0	0	0	0	0	525.333	43.6667	0	1814	224.667
38MET	0	0	0	0	0	0	0	1940	0	0	0	0	0	0	0	0	0	0	0	0	0	0	0	0	922	0	75.6667	0	1176.33	317	0	0	0	8	0	0	0	0	0	0	0	0	0	0	571.333	2.33333	0	1813.33	7.33333
38PHE	0	0	0	0	0	0	0	1878	0	0	0	0	0	0	0	0	0	0	0	0	0	0	0	0	990	0	35.3333	0	1087.33	210.333	0	0	0	0	0	0	0	0	0	0	0	0	0	0	562.667	25.3333	0	1653	0
38PRO	0	0	0	0	0	0	0	1581.67	0	0	0	0	0	0	0	0	0	0	0	0	0	0	0	0	892	0	46.3333	0	1219.33	381.333	0	0	0	0	0	0	0	0	0	0	0	0	0	0	475.333	53.3333	0	1669.33	145
38SER	0	0	0	0	0	0	0	1492	0	0	0	0	0	0	0	0	0	0	0	0	0	0	0	0	979.667	0	24.6667	0	1105.33	470.333	0	0	0	0	0	0	0	0	0	0	0	0	0	0	540.667	0	0	2152.33	1
38THR	0	0	0	0	0	0	0	1639.33	0	0	0	0	0	0	0	0	0	0	0	0	0	0	0	0	810.667	0	121.333	0	965.667	480.667	0	0	0	0	0	0	0	0	0	0	0	0	0	0	329	14	0	1872	20.3333
38TRP	0	0	0	0	0	0	0	2196.33	0	0	0	0	0	0	0	0	0	0	0	0	0	0	0	0	980.667	0	55.6667	0	1041.33	271.667	0	0	0	5.66667	0	0	0	0	0	0	0	0	0	0	407	54	0	1719.33	0.333333
38TYR	0	0	0	0	0	0	0	1838	0	0	0	0	0	0	0	0	0	0	0	0	0	0	0	0	948.333	0	53.3333	0	1204	477	0	0	0	0	0	0	0	0	0	0	0	0	0	0	561	12.3333	0	1753	101.667
38VAL	0	0	0	0	0	0	0	1649.33	0	0	0	0	0	0	0	0	0	0	0	0	0	0	0	0	964.333	0	50.6667	0	1292.33	329	0	0	0	0	0	0	0	0	0	0	0	0	0	0	654.667	3.66667	0	1750.33	0
39ALA	0	0	0	0	0	0	0	1475.33	0	0	0	0	0	0	0	0	0	0	0	0	0	0	0	0	1024.33	0	27	0	1165.33	298.333	0	0	0	0	0	0	0	0	0	0	0	0	0	0	581.333	10.6667	0	2294.67	0.333333
39ARG	0	0	0	0	0	0	0	1609	0	0	0	0	0	0	0	0	0	0	0	0	0	0	0	0	989	0	69.6667	0	1199.33	474.667	0	0	0	0.333333	0	0	0	0	0	0	0	0	0	0	558.667	17	0	1946.67	266.333
39ASN	0	0	0	0	0	0	0	1412	0	0	0	0	0	0	0	0	0	0	0	0	0	0	0	0	966.667	0	48.3333	0	1199	331.333	0	0	0	0.333333	0	0	0	0	0	0	0	0	0	0	677	93.6667	0	1522.33	0.666667
39ASP	0	0	0	0	0	0	0	1331	0	0	0	0	0	0	0	0	0	0	0	0	0	0	0	0	937.333	0	54	0	1182.67	489.667	0	0	0	0.666667	0	0	0	0	0	0	0	0	0	0	516.667	68.3333	0	2251	0.333333
39CYS	0	0	0	0	0	0	0	2055.33	0	0	0	0	0	0	0	0	0	0	0	0	0	0	0	0	1037.33	0	57	0	1143	294.333	0	0	0	0	0	0	0	0	0	0	0	0	0	0	555.667	33.6667	0	1593	4
39GLN	0	0	0	0	0	0	0	1399.33	0	0	0	0	0	0	0	0	0	0	0	0	0	0	0	0	948.667	0	60.3333	0	1088.67	279	0	0	0	0	0	0	0	0	0	0	0	0	0	0	566.667	30	0	1904.67	0
39GLU	0	0	0	0	0	0	0	1938	0	0	0	0	0	0	0	0	0	0	0	0	0	0	0	0	932	0	35	0	1088.67	294.333	0	0	0	0.666667	0	0	0	0	0	0	0	0	0	0	457.333	15	0	1771.67	0
39GLY	0	0	0	0	0	0	0	1591.67	0	0	0	0	0	0	0	0	0	0	0	0	0	0	0	0	939.333	0	39.3333	0	1232	290.333	0	0	0	0	0	0	0	0	0	0	0	0	0	0	373.667	31	0	1974.33	14.6667
39HID	0	0	0	0	0	0	0	1446.67	0	0	0	0	0	0	0	0	0	0	0	0	0	0	0	0	859.667	0	29.6667	0	1032.33	727.667	0	0	0	0	0	0	0	0	0	0	0	0	0	0	446	0.333333	0	1983.33	73.3333
39HIE	0	0	0	0	0	0	0	1789.67	0	0	0	0	0	0	0	0	0	0	0	0	0	0	0	0	1005	0	31.6667	0	1105	341.333	0	0	0	0.666667	0	0	0	0	0	0	0	0	0	0	712.333	5.33333	0	2063.33	0.666667
39ILE	0	0	0	0	0	0	0	2136.67	0	0	0	0	0	0	0	0	0	0	0	0	0	0	0	0	985.333	0	172	0	899.667	491	0	0	0	0	0	0	0	0	0	0	0	0	0	0	583	13	0	1538	75.3333
39LEU	0	0	0	0	0	0	0	1711.67	0	0	0	0	0	0	0	0	0	0	0	0	0	0	0	0	1052	0	31.6667	0	1209.67	200.333	0	0	0	1.66667	0	0	0	0	0	0	0	0	0	0	625.667	16	0	1820	53.6667
39LYS	0	0	0	0	0	0	0	1597.33	0	0	0	0	0	0	0	0	0	0	0	0	0	0	0	0	897.333	0	147.333	0	998.667	405	0	0	0	0	0	0	0	0	0	0	0	0	0	0	487.333	23	0	2009.33	197.667
39MET	0	0	0	0	0	0	0	1955	0	0	0	0	0	0	0	0	0	0	0	0	0	0	0	0	946	0	50.6667	0	1308.67	303.667	0	0	0	0	0	0	0	0	0	0	0	0	0	0	585	13.3333	0	1709	0
39PHE	0	0	0	0	0	0	0	1881.67	0	0	0	0	0	0	0	0	0	0	0	0	0	0	0	0	952.667	0	50.6667	0	1154.67	233	0	0	0	4.66667	0	0	0	0	0	0	0	0	0	0	475.333	24.3333	0	1833	0
39SER	0	0	0	0	0	0	0	1661.67	0	0	0	0	0	0	0	0	0	0	0	0	0	0	0	0	892.667	0	46	0	1352.33	369	0	0	0	0	0	0	0	0	0	0	0	0	0	0	570.333	5.66667	0	1732.67	0
39THR	0	0	0	0	0	0	0	1950	0	0	0	0	0	0	0	0	0	0	0	0	0	0	0	0	928	0	15.3333	0	1051	340.333	0	0	0	0	0	0	0	0	0	0	0	0	0	0	640.667	10	0	1744.67	0
39TRP	0	0	0	0	0	0	0	1638.33	0	0	0	0	0	0	0	0	0	0	0	0	0	0	0	0	957.667	0	53.6667	0	1052.67	339.333	0	0	0	0	0	0	0	0	0	0	0	0	0	0	356.333	36.3333	0	1938.33	126
39TYR	0	0	0	0	0	0	0	1868.33	0	0	0	0	0	0	0	0	0	0	0	0	0	0	0	0	955.333	0	79	0	1062	356	0	0	0	0	0	0	0	0	0	0	0	0	0	0	653.333	28.3333	0	1897.67	43
39VAL	0	0	0	0	0	0	0	1691.33	0	0	0	0	0	0	0	0	0	0	0	0	0	0	0	0	1024	0	20.3333	0	1027	249.667	0	0	0	0	0	0	0	0	0	0	0	0	0	0	446.667	65	0	1648.33	212.333
40ALA	0	0	0	0	0	0	0	1640.67	0	0	0	0	0	0	0	0	0	0	0	0	0	0	0	0	913.333	0	63	0	1002.67	426.667	0	0	0	0	0	0	0	0	0	0	0	0	0	0	422	73.6667	0	1855.33	0
40ARG	0	0	0	0	0	0	0	1558.67	0	0	0	0	0	0	0	0	0	0	0	0	0	0	0	0	1004.67	0	75.6667	0	1131	254.333	0	0	0	0	0	0	0	0	0	0	0	0	0	0	567.333	22	0	1952.33	0
40ASN	0	0	0	0	0	0	0	1686.67	0	0	0	0	0	0	0	0	0	0	0	0	0	0	0	0	811	0	114.667	0	711.667	333.333	0	0	0	0	0	0	0	0	0	0	0	0	0	0	275.333	41	0	1745.33	164.333
40ASP	0	0	0	0	0	0	0	1788	0	0	0	0	0	0	0	0	0	0	0	0	0	0	0	0	936.667	0	41.6667	0	1220.67	357.667	0	0	0	7.66667	0	0	0	0	0	0	0	0	0	0	608.333	28	0	1893.67	101.667
40CYS	0	0	0	0	0	0	0	1735.33	0	0	0	0	0	0	0	0	0	0	0	0	0	0	0	0	977	0	28.6667	0	1119.67	337	0	0	0	3.33333	0	0	0	0	0	0	0	0	0	0	766	3.66667	0	1860.67	0
40GLN	0	0	0	0	0	0	0	1563.67	0	0	0	0	0	0	0	0	0	0	0	0	0	0	0	0	961	0	109.333	0	924.333	433.333	0	0	0	0	0	0	0	0	0	0	0	0	0	0	417	65.6667	0	2085	50
40GLU	0	0	0	0	0	0	0	2121.67	0	0	0	0	0	0	0	0	0	0	0	0	0	0	0	0	1001.67	0	24	0	1141.33	280.333	0	0	0	0	0	0	0	0	0	0	0	0	0	0	690.333	20.6667	0	1730.67	0
40HID	0	0	0	0	0	0	0	1276	0	0	0	0	0	0	0	0	0	0	0	0	0	0	0	0	899.333	0	46.6667	0	1145.67	387.333	0	0	0	0	0	0	0	0	0	0	0	0	0	0	621.667	42.3333	0	2085.33	1
40HIE	0	0	0	0	0	0	0	2044	0	0	0	0	0	0	0	0	0	0	0	0	0	0	0	0	938	0	45.3333	0	1073	471.667	0	0	0	0	0	0	0	0	0	0	0	0	0	0	287.333	49	0	1754.67	0
40ILE	0	0	0	0	0	0	0	1775	0	0	0	0	0	0	0	0	0	0	0	0	0	0	0	0	964	0	56.3333	0	1148.33	466.333	0	0	0	0	0	0	0	0	0	0	0	0	0	0	372.667	73	0	1555.67	0
40LEU	0	0	0	0	0	0	0	1931	0	0	0	0	0	0	0	0	0	0	0	0	0	0	0	0	910.667	0	34.6667	0	1058.33	406.667	0	0	0	0	0	0	0	0	0	0	0	0	0	0	596	24.6667	0	1895.67	116.667
40LYS	0	0	0	0	0	0	0	2110	0	0	0	0	0	0	0	0	0	0	0	0	0	0	0	0	955.667	0	46.3333	0	1131.33	375.667	0	0	0	0.333333	0	0	0	0	0	0	0	0	0	0	575	21.6667	0	1517	1.66667
40MET	0	0	0	0	0	0	0	1713	0	0	0	0	0	0	0	0	0	0	0	0	0	0	0	0	910.333	0	21.3333	0	1112.33	334.333	0	0	0	0	0	0	0	0	0	0	0	0	0	0	540.333	24.3333	0	2026.67	123.333
40PHE	0	0	0	0	0	0	0	1918.33	0	0	0	0	0	0	0	0	0	0	0	0	0	0	0	0	971.333	0	55	0	1163.33	309	0	0	0	0.333333	0	0	0	0	0	0	0	0	0	0	545	8.66667	0	1893.67	0
40PRO	0	0	0	0	0	0	0	1682	0	0	0	0	0	0	0	0	0	0	0	0	0	0	0	0	941	0	21.6667	0	1072	618.667	0	0	0	0	0	0	0	0	0	0	0	0	0	0	544.333	4.66667	0	1869	150
40SER	0	0	0	0	0	0	0	1784	0	0	0	0	0	0	0	0	0	0	0	0	0	0	0	0	883.667	0	124.333	0	1142.33	468	0	0	0	0	0	0	0	0	0	0	0	0	0	0	548	40.3333	0	1811.67	0.333333
40THR	0	0	0	0	0	0	0	1386.33	0	0	0	0	0	0	0	0	0	0	0	0	0	0	0	0	872	0	26.6667	0	898	503.667	0	0	0	0	0	0	0	0	0	0	0	0	0	0	503.667	70.3333	0	1861.33	241
40TRP	0	0	0	0	0	0	0	1672.33	0	0	0	0	0	0	0	0	0	0	0	0	0	0	0	0	875.667	0	31	0	1216	343.667	0	0	0	0	0	0	0	0	0	0	0	0	0	0	510.333	9	0	2073.67	0
40TYR	0	0	0	0	0	0	0	1271.67	0	0	0	0	0	0	0	0	0	0	0	0	0	0	0	0	907.667	0	62.3333	0	1113	542	0	0	0	0	0	0	0	0	0	0	0	0	0	0	563	2	0	1992	182.333
40VAL	0	0	0	0	0	0	0	1962	0	0	0	0	0	0	0	0	0	0	0	0	0	0	0	0	899	0	100	0	1003.67	409.333	0	0	0	0	0	0	0	0	0	0	0	0	0	0	433.667	29	0	1810.33	11
41ALA	0	0	0	0	0	0	0	1780.33	0	0	0	0	0	0	0	0	0	0	0	0	0	0	0	0	949	0	43.3333	0	840.667	533	0	0	0	0.666667	0	0	0	0	0	0	0	0	0	0	476.667	52.3333	0	1691	379.333
41ARG	0	0	0	0	0	0	0	1815.33	0	0	0	0	0	0	0	0	0	0	0	0	0	0	0	0	870.667	0	149	0	1083	298.667	0	0	0	0	0	0	0	0	0	0	0	0	0	0	375.667	5	0	1983.33	0
41ASN	0	0	0	0	0	0	0	1747.67	0	0	0	0	0	0	0	0	0	0	0	0	0	0	0	0	968.333	0	42.3333	0	1292.33	291.667	0	0	0	0	0	0	0	0	0	0	0	0	0	0	614	33.6667	0	1943.67	0
41ASP	0	0	0	0	0	0	0	1706	0	0	0	0	0	0	0	0	0	0	0	0	0	0	0	0	613	0	206.333	0	1021	282	0	0	0	0	0	0	0	0	0	0	0	0	0	0	413	52.3333	0	1718.67	31.6667
41CYS	0	0	0	0	0	0	0	1972	0	0	0	0	0	0	0	0	0	0	0	0	0	0	0	0	747.667	0	27	0	1124.33	450.667	0	0	0	0	0	0	0	0	0	0	0	0	0	0	602.333	5	0	1660.67	143.667
41GLN	0	0	0	0	0	0	0	1801.67	0	0	0	0	0	0	0	0	0	0	0	0	0	0	0	0	941	0	46	0	1054	397.333	0	0	0	0	0	0	0	0	0	0	0	0	0	0	397.333	43	0	1601	177.667
41GLU	0	0	0	0	0	0	0	1753	0	0	0	0	0	0	0	0	0	0	0	0	0	0	0	0	951.333	0	41	0	1235.33	337	0	0	0	0	0	0	0	0	0	0	0	0	0	0	405.667	13.6667	0	1807	16
41GLY	0	0	0	0	0	0	0	1995	0	0	0	0	0	0	0	0	0	0	0	0	0	0	0	0	948.333	0	19.3333	0	1143	283.667	0	0	0	0	0	0	0	0	0	0	0	0	0	0	546	16.3333	0	1688	0
41HID	0	0	0	0	0	0	0	2107.33	0	0	0	0	0	0	0	0	0	0	0	0	0	0	0	0	894	0	23.3333	0	1018.67	521.667	0	0	0	0.666667	0	0	0	0	0	0	0	0	0	0	545	15	0	1544.67	49.6667
41HIE	0	0	0	0	0	0	0	1580.33	0	0	0	0	0	0	0	0	0	0	0	0	0	0	0	0	909.333	0	88.3333	0	1197.67	451	0	0	0	0	0	0	0	0	0	0	0	0	0	0	550.667	4.66667	0	2038.33	1
41ILE	0	0	0	0	0	0	0	1489	0	0	0	0	0	0	0	0	0	0	0	0	0	0	0	0	928.667	0	58	0	907	464.333	0	0	0	0	0	0	0	0	0	0	0	0	0	0	580.333	47.6667	0	1905.33	0
41LEU	0	0	0	0	0	0	0	1666	0	0	0	0	0	0	0	0	0	0	0	0	0	0	0	0	865.333	0	41	0	989	414.333	0	0	0	0	0	0	0	0	0	0	0	0	0	0	508	51.6667	0	1997	10.6667
41MET	0	0	0	0	0	0	0	2033	0	0	0	0	0	0	0	0	0	0	0	0	0	0	0	0	984.333	0	64.3333	0	950.667	387.333	0	0	0	0.333333	0	0	0	0	0	0	0	0	0	0	350	84.3333	0	1761.33	1.66667
41PHE	0	0	0	0	0	0	0	1853.33	0	0	0	0	0	0	0	0	0	0	0	0	0	0	0	0	772.333	0	206.333	0	780.667	485	0	0	0	0	0	0	0	0	0	0	0	0	0	0	164	20.3333	0	1708.33	243.667
41PRO	0	0	0	0	0	0	0	1892	0	0	0	0	0	0	0	0	0	0	0	0	0	0	0	0	924.667	0	25	0	1041.33	449.667	0	0	0	0	0	0	0	0	0	0	0	0	0	0	712	0	0	1651.67	459.667
41SER	0	0	0	0	0	0	0	1842	0	0	0	0	0	0	0	0	0	0	0	0	0	0	0	0	844.333	0	70.3333	0	1355.67	422.667	0	0	0	0	0	0	0	0	0	0	0	0	0	0	486.667	4.33333	0	1720.33	254.333
41THR	0	0	0	0	0	0	0	1575.67	0	0	0	0	0	0	0	0	0	0	0	0	0	0	0	0	661.333	0	100.333	0	1072.67	414.333	0	0	0	0	0	0	0	0	0	0	0	0	0	0	521	36	0	2120.33	20.3333
41TRP	0	0	0	0	0	0	0	1927	0	0	0	0	0	0	0	0	0	0	0	0	0	0	0	0	1004.67	0	76	0	1265.33	242.333	0	0	0	0	0	0	0	0	0	0	0	0	0	0	617.333	20.6667	0	1727.33	0
41TYR	0	0	0	0	0	0	0	1552.33	0	0	0	0	0	0	0	0	0	0	0	0	0	0	0	0	842.667	0	93	0	1032.33	640.333	0	0	0	0	0	0	0	0	0	0	0	0	0	0	588.333	90.3333	0	1883.33	106
41VAL	0	0	0	0	0	0	0	1510.33	0	0	0	0	0	0	0	0	0	0	0	0	0	0	0	0	866	0	79.6667	0	1029.33	439	0	0	0	0	0	0	0	0	0	0	0	0	0	0	421.333	52.6667	0	1810	114
42ALA	0	0	0	0	0	0	0	1623	0	0	0	0	0	0	0	0	0	0	0	0	0	0	0	0	733.333	0	52.3333	0	1125	434.667	0	0	0	1.33333	0	0	0	0	0	0	0	0	0	0	558.667	11.6667	0	1536	173
42ARG	0	0	0	0	0	0	0	1798.67	0	0	0	0	0	0	0	0	0	0	0	0	0	0	0	0	936.667	0	77	0	949	632.333	0	0	0	0	0	0	0	0	0	0	0	0	0	0	514	47.3333	0	1958.33	133
42ASN	0	0	0	0	0	0	0	1946.33	0	0	0	0	0	0	0	0	0	0	0	0	0	0	0	0	992	0	37.3333	0	1148	156.667	0	0	0	0	0	0	0	0	0	0	0	0	0	0	531	30.6667	0	1850.67	0
42ASP	0	0	0	0	0	0	0	1851.67	0	0	0	0	0	0	0	0	0	0	0	0	0	0	0	0	973.667	0	42.3333	0	1262.33	216.667	0	0	0	0	0	0	0	0	0	0	0	0	0	0	620	2.33333	0	1731.33	0
42CYS	0	0	0	0	0	0	0	1709.33	0	0	0	0	0	0	0	0	0	0	0	0	0	0	0	0	884.333	0	14.3333	0	1128	372.333	0	0	0	0	0	0	0	0	0	0	0	0	0	0	724.333	8	0	1700.67	0
42GLN	0	0	0	0	0	0	0	1553	0	0	0	0	0	0	0	0	0	0	0	0	0	0	0	0	882	0	25	0	1193	443.333	0	0	0	0.333333	0	0	0	0	0	0	0	0	0	0	639.333	54.3333	0	1819.67	0
42GLU	0	0	0	0	0	0	0	1816.33	0	0	0	0	0	0	0	0	0	0	0	0	0	0	0	0	911	0	31.3333	0	1140.67	405.667	0	0	0	0	0	0	0	0	0	0	0	0	0	0	702	26.3333	0	1963.33	14.6667
42GLY	0	0	0	0	0	0	0	1476.67	0	0	0	0	0	0	0	0	0	0	0	0	0	0	0	0	900.333	0	43.3333	0	775.333	634.667	0	0	0	0	0	0	0	0	0	0	0	0	0	0	286.667	62	0	2039	3.33333
42HID	0	0	0	0	0	0	0	1575	0	0	0	0	0	0	0	0	0	0	0	0	0	0	0	0	991.667	0	13.3333	0	1185.33	355.333	0	0	0	2.33333	0	0	0	0	0	0	0	0	0	0	598	1.33333	0	1843	8.33333
42HIE	0	0	0	0	0	0	0	1696.67	0	0	0	0	0	0	0	0	0	0	0	0	0	0	0	0	773	0	48.6667	0	870.333	409.333	0	0	0	0	0	0	0	0	0	0	0	0	0	0	298.333	62.6667	0	1735	0.333333
42ILE	0	0	0	0	0	0	0	1338.33	0	0	0	0	0	0	0	0	0	0	0	0	0	0	0	0	753	0	112.333	0	1042.33	462.667	0	0	0	0	0	0	0	0	0	0	0	0	0	0	361.667	98	0	2007.67	1.66667
42LEU	0	0	0	0	0	0	0	1455.67	0	0	0	0	0	0	0	0	0	0	0	0	0	0	0	0	919	0	53	0	996.667	414.333	0	0	0	0.333333	0	0	0	0	0	0	0	0	0	0	449	54.3333	0	2276	1.66667
42LYS	0	0	0	0	0	0	0	1708	0	0	0	0	0	0	0	0	0	0	0	0	0	0	0	0	898	0	80	0	1281	340.667	0	0	0	0	0	0	0	0	0	0	0	0	0	0	580	3	0	1823.33	37.3333
42MET	0	0	0	0	0	0	0	1660	0	0	0	0	0	0	0	0	0	0	0	0	0	0	0	0	958	0	10.6667	0	1002.33	570.333	0	0	0	0	0	0	0	0	0	0	0	0	0	0	602.667	28.6667	0	1660	0.333333
42PHE	0	0	0	0	0	0	0	1625.33	0	0	0	0	0	0	0	0	0	0	0	0	0	0	0	0	963	0	38.6667	0	1306	150	0	0	0	0.333333	0	0	0	0	0	0	0	0	0	0	591.333	4.66667	0	1743	0
42PRO	0	0	0	0	0	0	0	1275.67	0	0	0	0	0	0	0	0	0	0	0	0	0	0	0	0	955.667	0	35.3333	0	1271.67	567	0	0	0	0	0	0	0	0	0	0	0	0	0	0	715.333	4	0	2230.67	17
42SER	0	0	0	0	0	0	0	1540.33	0	0	0	0	0	0	0	0	0	0	0	0	0	0	0	0	1018.67	0	85.3333	0	1054.67	352.333	0	0	0	0	0	0	0	0	0	0	0	0	0	0	352.333	37.6667	0	1868	79
42THR	0	0	0	0	0	0	0	1750.67	0	0	0	0	0	0	0	0	0	0	0	0	0	0	0	0	866.667	0	57.3333	0	1133	478.667	0	0	0	0	0	0	0	0	0	0	0	0	0	0	499.667	49.6667	0	1750.33	75.6667
42TYR	0	0	0	0	0	0	0	1744.67	0	0	0	0	0	0	0	0	0	0	0	0	0	0	0	0	905.667	0	107.667	0	1326.33	270.333	0	0	0	0	0	0	0	0	0	0	0	0	0	0	407.667	4	0	1862.67	0
42VAL	0	0	0	0	0	0	0	1561.67	0	0	0	0	0	0	0	0	0	0	0	0	0	0	0	0	970.333	0	37.6667	0	1351.67	291	0	0	0	1	0	0	0	0	0	0	0	0	0	0	732	27	0	1905.67	0
43ALA	0	0	0	0	0	0	0	1368	0	0	0	0	0	0	0	0	0	0	0	0	0	0	0	0	884.667	0	35.3333	0	1114.33	439	0	0	0	0	0	0	0	0	0	0	0	0	0	0	342	11.6667	0	1482.33	162
43ARG	0	0	0	0	0	0	0	1744.33	0	0	0	0	0	0	0	0	0	0	0	0	0	0	0	0	833	0	115.333	0	903.667	479.667	0	0	0	0	0	0	0	0	0	0	0	0	0	0	369	18.3333	0	2022.67	0
43ASN	0	0	0	0	0	0	0	1565.33	0	0	0	0	0	0	0	0	0	0	0	0	0	0	0	0	1019.33	0	34	0	808.333	382	0	0	0	0	0	0	0	0	0	0	0	0	0	0	565	52.6667	0	2171	143
43ASP	0	0	0	0	0	0	0	1838.33	0	0	0	0	0	0	0	0	0	0	0	0	0	0	0	0	975.667	0	40.3333	0	1113.67	350.667	0	0	0	0	0	0	0	0	0	0	0	0	0	0	418.333	5.66667	0	1954.67	0
43CYS	0	0	0	0	0	0	0	1915.67	0	0	0	0	0	0	0	0	0	0	0	0	0	0	0	0	961	0	45.6667	0	1025	488	0	0	0	0	0	0	0	0	0	0	0	0	0	0	308.333	0.333333	0	1846.33	161.667
43GLN	0	0	0	0	0	0	0	1969	0	0	0	0	0	0	0	0	0	0	0	0	0	0	0	0	1049	0	25	0	1171.33	391.333	0	0	0	0.333333	0	0	0	0	0	0	0	0	0	0	563.667	9.33333	0	1893	32.6667
43GLU	0	0	0	0	0	0	0	1800.33	0	0	0	0	0	0	0	0	0	0	0	0	0	0	0	0	944.667	0	56	0	912	427.667	0	0	0	1	0	0	0	0	0	0	0	0	0	0	269.333	46.3333	0	2095.33	8.33333
43GLY	0	0	0	0	0	0	0	1479.67	0	0	0	0	0	0	0	0	0	0	0	0	0	0	0	0	832.333	0	71.3333	0	1029.67	541	0	0	0	0	0	0	0	0	0	0	0	0	0	0	417.333	13.3333	0	2139.67	34
43HID	0	0	0	0	0	0	0	1918.67	0	0	0	0	0	0	0	0	0	0	0	0	0	0	0	0	892	0	123.333	0	1057.33	465	0	0	0	0	0	0	0	0	0	0	0	0	0	0	301.333	11	0	1971.67	15.6667
43HIE	0	0	0	0	0	0	0	1481.67	0	0	0	0	0	0	0	0	0	0	0	0	0	0	0	0	931	0	32.6667	0	1276	270.333	0	0	0	0	0	0	0	0	0	0	0	0	0	0	485	12.6667	0	1852.33	0
43ILE	0	0	0	0	0	0	0	1533.67	0	0	0	0	0	0	0	0	0	0	0	0	0	0	0	0	820.667	0	48.3333	0	1060.33	441.333	0	0	0	0.666667	0	0	0	0	0	0	0	0	0	0	606	12.3333	0	1611.33	10.6667
43LEU	0	0	0	0	0	0	0	1552.67	0	0	0	0	0	0	0	0	0	0	0	0	0	0	0	0	1010.67	0	50.3333	0	1007.33	570	0	0	0	0	0	0	0	0	0	0	0	0	0	0	457.667	25	0	2036	136
43MET	0	0	0	0	0	0	0	1947	0	0	0	0	0	0	0	0	0	0	0	0	0	0	0	0	988	0	14.6667	0	1152.33	267	0	0	0	0	0	0	0	0	0	0	0	0	0	0	436	13	0	1802.33	55.6667
43PHE	0	0	0	0	0	0	0	1773.67	0	0	0	0	0	0	0	0	0	0	0	0	0	0	0	0	733	0	76	0	979	520	0	0	0	0	0	0	0	0	0	0	0	0	0	0	612.333	35	0	1842	27.3333
43PRO	0	0	0	0	0	0	0	2054	0	0	0	0	0	0	0	0	0	0	0	0	0	0	0	0	1026.33	0	49.3333	0	1181.33	336	0	0	0	4	0	0	0	0	0	0	0	0	0	0	579.333	8.33333	0	1434.67	120.333
43SER	0	0	0	0	0	0	0	1895.67	0	0	0	0	0	0	0	0	0	0	0	0	0	0	0	0	967.667	0	56.6667	0	1045.33	440.333	0	0	0	2	0	0	0	0	0	0	0	0	0	0	196	24	0	1726.67	0
43THR	0	0	0	0	0	0	0	1437.67	0	0	0	0	0	0	0	0	0	0	0	0	0	0	0	0	967.667	0	37.6667	0	876.333	629.667	0	0	0	0	0	0	0	0	0	0	0	0	0	0	409.333	31	0	1893.33	94.3333
43TRP	0	0	0	0	0	0	0	1955	0	0	0	0	0	0	0	0	0	0	0	0	0	0	0	0	1001.33	0	33.6667	0	1139.33	263.667	0	0	0	0	0	0	0	0	0	0	0	0	0	0	368	13.6667	0	1974.67	36
43TYR	0	0	0	0	0	0	0	1941	0	0	0	0	0	0	0	0	0	0	0	0	0	0	0	0	945.333	0	68.6667	0	1264.67	332	0	0	0	0	0	0	0	0	0	0	0	0	0	0	364.333	10	0	1665.33	0
43VAL	0	0	0	0	0	0	0	2030	0	0	0	0	0	0	0	0	0	0	0	0	0	0	0	0	995.333	0	30	0	999.333	393	0	0	0	0	0	0	0	0	0	0	0	0	0	0	530.667	32.3333	0	1657.67	0
44ALA	0	0	0	0	0	0	0	1781.33	0	0	0	0	0	0	0	0	0	0	0	0	0	0	0	0	1012.67	0	44.6667	0	1183.67	219.667	0	0	0	0	0	0	0	0	0	0	0	0	0	0	440.667	49.3333	0	2102.67	0
44ARG	0	0	0	0	0	0	0	2104.67	0	0	0	0	0	0	0	0	0	0	0	0	0	0	0	0	973.333	0	90.6667	0	1178.33	197.333	0	0	0	0	0	0	0	0	0	0	0	0	0	0	365.333	26.6667	0	1739.33	1.33333
44ASN	0	0	0	0	0	0	0	2050.67	0	0	0	0	0	0	0	0	0	0	0	0	0	0	0	0	948	0	34.3333	0	1105.33	218.667	0	0	0	0	0	0	0	0	0	0	0	0	0	0	581	14.3333	0	1695	0
44ASP	0	0	0	0	0	0	0	1521.67	0	0	0	0	0	0	0	0	0	0	0	0	0	0	0	0	794.667	0	38.6667	0	1323.33	413	0	0	0	1	0	0	0	0	0	0	0	0	0	0	459.333	11	0	1995.33	2
44CYS	0	0	0	0	0	0	0	1752.33	0	0	0	0	0	0	0	0	0	0	0	0	0	0	0	0	922	0	113.333	0	1086	497.667	0	0	0	0	0	0	0	0	0	0	0	0	0	0	670	23	0	1774	66
44GLN	0	0	0	0	0	0	0	1606.67	0	0	0	0	0	0	0	0	0	0	0	0	0	0	0	0	945.333	0	70.3333	0	1104.33	277	0	0	0	0	0	0	0	0	0	0	0	0	0	0	327.333	51	0	1935.33	122
44GLU	0	0	0	0	0	0	0	2089	0	0	0	0	0	0	0	0	0	0	0	0	0	0	0	0	1019.33	0	97.3333	0	1167.33	182.333	0	0	0	0	0	0	0	0	0	0	0	0	0	0	518	33	0	1721.33	1.33333
44GLY	0	0	0	0	0	0	0	1987.33	0	0	0	0	0	0	0	0	0	0	0	0	0	0	0	0	1028.67	0	162.333	0	974	246.333	0	0	0	0	0	0	0	0	0	0	0	0	0	0	503.333	24.3333	0	1618.33	0.333333
44HID	0	0	0	0	0	0	0	1843.67	0	0	0	0	0	0	0	0	0	0	0	0	0	0	0	0	958.333	0	39.3333	0	1208.67	211.667	0	0	0	0	0	0	0	0	0	0	0	0	0	0	572.333	9	0	1567.67	5.66667
44HIE	0	0	0	0	0	0	0	1535	0	0	0	0	0	0	0	0	0	0	0	0	0	0	0	0	968.667	0	53	0	1237.33	215.667	0	0	0	0	0	0	0	0	0	0	0	0	0	0	478	29	0	1833	0
44ILE	0	0	0	0	0	0	0	1902.33	0	0	0	0	0	0	0	0	0	0	0	0	0	0	0	0	1005.33	0	20.3333	0	1233	425.667	0	0	0	1.33333	0	0	0	0	0	0	0	0	0	0	409.333	21.6667	0	1648.67	0
44LEU	0	0	0	0	0	0	0	1704	0	0	0	0	0	0	0	0	0	0	0	0	0	0	0	0	667.667	0	99.6667	0	1075.67	424.667	0	0	0	0	0	0	0	0	0	0	0	0	0	0	418	33	0	1805.33	98.6667
44LYS	0	0	0	0	0	0	0	2006	0	0	0	0	0	0	0	0	0	0	0	0	0	0	0	0	967.667	0	57.3333	0	1093.33	210.667	0	0	0	0	0	0	0	0	0	0	0	0	0	0	437.667	68	0	1734.67	0
44MET	0	0	0	0	0	0	0	1476.33	0	0	0	0	0	0	0	0	0	0	0	0	0	0	0	0	924.667	0	72	0	1192.33	459.667	0	0	0	0	0	0	0	0	0	0	0	0	0	0	427.333	65	0	2005.33	1.33333
44PHE	0	0	0	0	0	0	0	1459	0	0	0	0	0	0	0	0	0	0	0	0	0	0	0	0	971	0	117.667	0	1358	208.333	0	0	0	0.333333	0	0	0	0	0	0	0	0	0	0	618	5	0	1805.67	0
44SER	0	0	0	0	0	0	0	1595	0	0	0	0	0	0	0	0	0	0	0	0	0	0	0	0	1049	0	34.6667	0	1353.33	222.667	0	0	0	0	0	0	0	0	0	0	0	0	0	0	536.333	3.33333	0	1983.67	0
44THR	0	0	0	0	0	0	0	1716.67	0	0	0	0	0	0	0	0	0	0	0	0	0	0	0	0	997	0	41	0	1250.67	246.667	0	0	0	3	0	0	0	0	0	0	0	0	0	0	566.333	65.3333	0	1858.67	0
44TRP	0	0	0	0	0	0	0	1525.33	0	0	0	0	0	0	0	0	0	0	0	0	0	0	0	0	953.667	0	61	0	1288.33	339	0	0	0	0	0	0	0	0	0	0	0	0	0	0	541.667	17	0	2149	3
44TYR	0	0	0	0	0	0	0	1980	0	0	0	0	0	0	0	0	0	0	0	0	0	0	0	0	777.667	0	63.3333	0	847.667	452.667	0	0	0	0.333333	0	0	0	0	0	0	0	0	0	0	383.667	34.6667	0	1650	18.3333
44VAL	0	0	0	0	0	0	0	1952.67	0	0	0	0	0	0	0	0	0	0	0	0	0.333333	0	0	0	934	0	196	0	1058	400.333	0	0	0	0.333333	0	0	0	0	0	0	0	0	0	0	391	1.66667	0	1406.33	206
45ALA	0	0	0	0	0	0	0	1798	0	0	0	0	0	0	0	0	0	0	0	0	0	0	0	0	951.333	0	34	0	870.333	1128.33	0	0	0	0	0	0	0	0	0	0	0	0	0	0	0	22.3333	0	1603.67	446
45ARG	0	0	0	0	0	0	0	1998.33	0	0	0	0	0	0	0	0	0	0	0	0	0	0	0	0	913.333	0	32.6667	0	1573.33	88	0	0	0	0	0	0	0	0	0	0	0	0	0	0	635.333	0.333333	0	1490.33	0
45ASN	0	0	0	0	0	0	0	1409.67	0	0	0	0	0	0	0	0	0	0	0	0	0	0	0	0	471.333	0	160	0	715.667	696.333	0	0	0	0	0	0	0	0	0	0	0	0	0	0	0.666667	74.6667	0	2082.33	126.667
45ASP	0	0	0	0	0	0	0	1909	0	0	0	0	0	0	0	0	0	0	0	0	0	0	0	0	853.667	0	37	0	1112.33	728.333	0	0	0	0.666667	0	0	0	0	0	0	0	0	0	0	3	12.3333	0	1955.33	93.3333
45CYS	0	0	0	0	0	0	0	1772.67	0	0	0	0	0	0	0	0	0	0	0	0	0	0	0	0	902	0	68.3333	0	1194	429.667	0	0	0	0	0	0	0	0	0	0	0	0	0	0	0	6.66667	0	1985.33	0
45GLN	0	0	0	0	0	0	0	1564.67	0	0	0	0	0	0	0	0	0	0	0	0	0	0	0	0	803	0	53.3333	0	987	763.333	0	0	0	0	0	0	0	0	0	0	0	0	0	0	308.333	10.3333	0	1984.33	1.33333
45GLU	0	0	0	0	0	0	0	1306.67	0	0	0	0	0	0	0	0	0	0	0	0	0	0	0	0	942.333	0	21.6667	0	1039.33	981.333	0	0	0	0	0	0	0	0	0	0	0	0	0	0	129.667	0.666667	0	2046.33	48.3333
45GLY	0	0	0	0	0	0	0	1433.67	0	0	0	0	0	0	0	0	0	0	0	0	0	0	0	0	690.667	0	84.6667	0	930	727.333	0	0	0	0	0	0	0	0	0	0	0	0	0	0	0	22.3333	0	1588.67	248
45HID	0	0	0	0	0	0	0	1454	0	0	0	0	0	0	0	0	0	0	0	0	0	0	0	0	897.333	0	67	0	872.667	652	0	0	0	0	0	0	0	0	0	0	0	0	0	0	231.667	138	0	2025.33	181
45HIE	0	0	0	0	0	0	0	1617.33	0	0	0	0	0	0	0	0	0	0	0	0	0	0	0	0	862	0	126	0	1079	457.667	0	0	0	0	0	0	0	0	0	0	0	0	0	0	40.6667	4.66667	0	1518	83.3333
45ILE	0	0	0	0	0	0	0	1702.67	0	0	0	0	0	0	0	0	0	0	0	0	0	0	0	0	780	0	76.6667	0	824	578.667	0	0	0	0	0	0	0	0	0	0	0	0	0	0	0	13.6667	0	2073.33	4.33333
45LEU	0	0	0	0	0	0	0	1914.67	0	0	0	0	0	0	0	0	0	0	0	0	0	0	0	0	775	0	116	0	674.667	496.667	0	0	0	0	0	0	0	0	0	0	0	0	0	0	0	28.6667	0	1674.33	190.667
45MET	0	0	0	0	0	0	0	2246	0	0	0	0	0	0	0	0	0	0	0	0	0	0	0	0	843.333	0	380	0	593.667	386.333	0	0	0	0	0	0	0	0	0	0	0	0	0	0	0	30.6667	0	1501.33	305.667
45PHE	0	0	0	0	0	0	0	2168	0	0	0	0	0	0	0	0	0	0	0	0	0	0	0	0	968.333	0	63.6667	0	939.333	639.333	0	0	0	0	0	0	0	0	0	0	0	0	0	0	0	35	0	1425.33	0
45PRO	0	0	0	0	0	0	0	1816	0	0	0	0	0	0	0	0	0	0	0	0	0	0	0	0	902	0	124.667	0	571.667	604	0	0	0	0.333333	0	0	0	0	0	0	0	0	0	0	0	145.333	0	2040	90
45SER	0	0	0	0	0	0	0	1467.67	0	0	0	0	0	0	0	0	0	0	0	0	0	0	0	0	911.333	0	126.667	0	767	641.333	0	0	0	0	0	0	0	0	0	0	0	0	0	0	0	27.6667	0	2001.67	80
45THR	0	0	0	0	0	0	0	1758.33	0	0	0	0	0	0	0	0	0	0	0	0	0	0	0	0	754.333	0	123.667	0	897.667	688.667	0	0	0	0	0	0	0	0	0	0	0	0	0	0	0	24	0	1709.67	319.333
45TRP	0	0	0	0	0	0	0	1710.33	0	0	0	0	0	0	0	0	0	0	0	0	0	0	0	0	914.333	0	96.6667	0	794.667	229	0	0	0	0	0	0	0	0	0	0	0	0	0	0	3	7.66667	0	1735.67	0.666667
45TYR	0	0	0	0	0	0	0	1635.67	0	0	0	0	0	0	0	0	0	0	0	0	0	0	0	0	820.333	0	97	0	1012	650.333	0	0	0	2.66667	0	0	0	0	0	0	0	0	0	0	677.333	22.3333	0	1765.33	187.667
45VAL	0	0	0	0	0	0	0	1734.33	0	0	0	0	0	0	0	0	0	0	0	0	0	0	0	0	786.333	0	129.333	0	744.333	615.333	0	0	0	0	0	0	0	0	0	0	0	0	0	0	0	67	0	1830	259.667
46ALA	0	0	0	0	0	0	0	1466.67	0	0	0	0	0	0	0	0	0	0	0	0	2	0	0	0	987	0	49.6667	0	1153.33	294.333	0	0	0	0	0	0	0	0	0	0	0	0	0	0	544	3	0	1979.67	0
46ARG	0	0	0	0	0	0	0	1908.67	0	0	0	0	0	0	0	0	0	0	0	0	0	0	0	0	1001.33	0	43.3333	0	1087.67	250.333	0	0	0	0.333333	0	0	0	0	0	0	0	0	0	0	477.333	320	0	1478.33	0
46ASN	0	0	0	0	0	0	0	1916.67	0	0	0	0	0	0	0	0	0	0	0	0	0	0	0	0	1008	0	30.6667	0	1288.67	298.667	0	0	0	0	0	0	0	0	0	0	0	0	0	0	606.667	4.33333	0	1941.33	35
46ASP	0	0	0	0	0	0	0	1675.67	0	0	0	0	0	0	0	0	0	0	0	0	0	0	0	0	579	0	228	0	796.667	488.333	0	0	0	0	0	0	0	0	0	0	0	0	0	0	187.667	58.3333	0	1779	180
46CYS	0	0	0	0	0	0	0	1571	0	0	0	0	0	0	0	0	0	0	0	0	0	0	0	0	884	0	59.3333	0	991.667	570	0	0	0	0.333333	0	0	0	0	0	0	0	0	0	0	727.667	16	0	2071.33	66.6667
46GLN	0	0	0	0	0	0	0	1729	0	0	0	0	0	0	0	0	0	0	0	0	0	0	0	0	1021.33	0	22.6667	0	1208.33	370	0	0	0	0	0	0	0	0	0	0	0	0	0	0	469.667	124.333	0	2053.67	17.6667
46GLU	0	0	0	0	0	0	0	1724	0	0	0	0	0	0	0	0	0	0	0	0	0	0	0	0	892.333	0	68	0	1208	462	0	0	0	0	0	0	0	0	0	0	0	0	0	0	444.333	99.6667	0	1904.33	0
46GLY	0	0	0	0	0	0	0	1867.67	0	0	0	0	0	0	0	0	0	0	0	0	0	0	0	0	985.333	0	28	0	1079	267.333	0	0	0	0.333333	0	0	0	0	0	0	0	0	0	0	609.667	29.3333	0	1710.67	206.667
46HID	0	0	0	0	0	0	0	1584.67	0	0	0	0	0	0	0	0	0	0	0	0	0.333333	0	0	0	1021.67	0	61	0	1004.67	284.333	0	0	0	0	0	0	0	0	0	0	0	0	0	0	459	52	0	1936.33	0
46HIE	0	0	0	0	0	0	0	1886.33	0	0	0	0	0	0	0	0	0	0	0	0	0	0	0	0	967.667	0	44	0	1319.67	265.667	0	0	0	0	0	0	0	0	0	0	0	0	0	0	425.667	11	0	1515.33	0
46ILE	0	0	0	0	0	0	0	1691	0	0	0	0	0	0	0	0	0	0	0	0	0	0	0	0	799	0	85	0	982	530.667	0	0	0	1	0	0	0	0	0	0	0	0	0	0	520.667	3.66667	0	1894.33	227.333
46LEU	0	0	0	0	0	0	0	1555	0	0	0	0	0	0	0	0	0	0	0	0	0	0	0	0	829.333	0	60.6667	0	1150.33	385	0	0	0	38	0	0	0	0	0	0	0	0	0	0	514	11.3333	0	1773	0
46LYS	0	0	0	0	0	0	0	2027.33	0	0	0	0	0	0	0	0	0	0	0	0	0	0	0	0	847.667	0	194	0	908.333	415.667	0	0	0	0.333333	0	0	0	0	0	0	0	0	0	0	412.667	1.33333	0	1662	81
46PHE	0	0	0	0	0	0	0	1913	0	0	0	0	0	0	0	0	0	0	0	0	0	0	0	0	973.667	0	55.6667	0	923	391	0	0	0	0	0	0	0	0	0	0	0	0	0	0	404.333	29	0	1872.33	131.667
46PRO	0	0	0	0	0	0	0	1927.33	0	0	0	0	0	0	0	0	0	0	0	0	0	0	0	0	1008	0	60.6667	0	1073	371	0	0	0	0	0	0	0	0	0	0	0	0	0	0	514.667	19.6667	0	1541.67	1
46SER	0	0	0	0	0	0	0	1730	0	0	0	0	0	0	0	0	0	0	0	0	0	0	0	0	1017.33	0	35	0	1015.33	242	0	0	0	0	0	0	0	0	0	0	0	0	0	0	331.333	43.6667	0	2047	15
46THR	0	0	0	0	0	0	0	1701.33	0	0	0	0	0	0	0	0	0	0	0	0	0	0	0	0	1050.67	0	62.3333	0	1028	143.667	0	0	0	0	0	0	0	0	0	0	0	0	0	0	347.667	69.3333	0	1959.33	0
46TRP	0	0	0	0	0	0	0	1895.33	0	0	0	0	0	0	0	0	0	0	0	0	0	0	0	0	911.333	0	115	0	799.667	464.667	0	0	0	0	0	0	0	0	0	0	0	0	0	0	531	44.6667	0	1803.67	4.66667
46TYR	0	0	0	0	0	0	0	1854.67	0	0	0	0	0	0	0	0	0	0	0	0	0	0	0	0	752.667	0	95.6667	0	782.333	421.667	0	0	0	0.666667	0	0	0	0	0	0	0	0	0	0	315.333	47	0	1870	1.33333
46VAL	0	0	0	0	0	0	0	1503	0	0	0	0	0	0	0	0	0	0	0	0	0	0	0	0	679.667	0	131.333	0	986.667	397	0	0	0	0	0	0	0	0	0	0	0	0	0	0	382.333	50.3333	0	2039.33	5.66667
47ALA	0	0	0	0	0	0	0	1618.33	0	0	0	0	0	0	0	0	0	0	0	0	0	0	0	0	761	0	106.333	0	1034	536.667	0	0	0	0	0	0	0	0	0	0	0	0	0	0	533.667	65.6667	0	1816.67	229.667
47ARG	0	0	0	0	0	0	0	1446.67	0	0	0	0	0	0	0	0	0	0	0	0	0	0	0	0	898.667	0	30.6667	0	771	136	0	0	0	0	0	0	0	0	0	0	0	0	0	0	282.333	14	718.333	1630.67	66.3333
47ASN	0	0	0	0	0	0	0	1661.67	0	0	0	0	0	0	0	0	0	0	0	0	0	0	0	0	794.667	0	22.3333	0	1195	651.333	0	0	0	0	0	0	0	0	0	0	0	0	0	0	739.667	8.33333	638	1426.67	125
47ASP	0	0	0	0	0	0	0	2033	0	0	0	0	0	0	0	0	0	0	0	0	0	0	0	0	632.333	0	219	0	413.333	801.667	0	0	0	0	0	0	0	0	0	0	0	0	0	0	358.333	0.333333	1154.67	1958	95.6667
47CYS	0	0	0	0	0	0	0	1866	0	0	0	0	0	0	0	0	0	0	0	0	0	0	0	0	901.333	0	98.3333	0	1300.67	416	0	0	0	0	0	0	0	0	0	0	0	0	0	0	675.667	12.6667	0	1624.67	0.666667
47GLN	0	0	0	0	0	0	0	1509.33	0	0	0	0	0	0	0	0	0	0	0	0	0	0	0	0	888.667	0	34.3333	0	1068.33	528.667	0	0	0	0	0	0	0	0	0	0	0	0	0	0	621.333	4.66667	447.667	1507.67	183
47GLU	0	0	0	0	0	0	0	1788	0	0	0	0	0	0	0	0	0	0	0	0	0	0	0	0	723	0	32.6667	0	938.667	727.667	0	0	0	0	0	0	0	0	0	0	0	0	0	0	546.667	23	677	931.667	136.333
47GLY	0	0	0	0	0	0	0	1745	0	0	0	0	0	0	0	0	0	0	0	0	0	0	0	0	928	0	18.6667	0	1193	497	0	0	0	0	0	0	0	0	0	0	0	0	0	0	629.333	23.6667	0	1442.33	57.3333
47HID	0	0	0	0	0	0	0	2014.67	0	0	0	0	0	0	0	0	0	0	0	0	0	0	0	0	887	0	139	0	801.333	441.667	0	0	0	0	0	0	0	0	0	0	0	0	0	0	393.667	60	11.3333	1690	0.333333
47HIE	0	0	0	0	0	0	0	1801.33	0	0	0	0	0	0	0	0	0	0	0	0	0	0	0	0	949.333	0	33.6667	0	1182.33	360.333	0	0	0	0	0	0	0	0	0	0	0	0	0	0	557.333	56.6667	0.666667	1472.67	175.667
47LEU	0	0	0	0	0	0	0	2154	0	0	0	0	0	0	0	0	0	0	0	0	10	0	0	0	758	0	150.667	0	557	333.667	0	0	0	0	0	0	0	0	0	0	0	0	0	0	222	63	0	1447.33	139.333
47LYS	0	0	0	0	0	0	0	1471.33	0	0	0	0	0	0	0	0	0	0	0	0	0	0	0	0	729	0	121	0	1208	98.6667	0	0	0	1	0	0	0	0	0	0	0	0	0	0	451.333	0.333333	731	1339	193.667
47MET	0	0	0	0	0	0	0	1909	0	0	0	0	0	0	0	0	0	0	0	0	0	0	0	0	935.667	0	22.6667	0	1015.67	757	0	0	0	0.333333	0	0	0	0	0	0	0	0	0	0	547.333	256.333	0	1215	0
47PHE	0	0	0	0	0	0	0	1592.33	0	0	0	0	0	0	0	0	0	0	0	0	0	0	0	0	904.333	0	103.667	0	1098	353	0	0	0	0	0	0	0	0	0	0	0	0	0	0	656.333	67	0	1537.67	0
47PRO	0	0	0	0	0	0	0	1876.67	0	0	0	0	0	0	0	0	0	0	0	0	0	0	0	0	986.333	0	27.3333	0	1142.33	195	0	0	0	0	0	0	0	0	0	0	0	0	0	0	658.333	4.33333	0	1625.67	0
47SER	0	0	0	0	0	0	0	1491.67	0	0	0	0	0	0	0	0	0	0	0	0	0	0	0	0	599.333	0	56.3333	0	1190	454	0	0	0	0	0	0	0	0	0	0	0	0	0.666667	0	636.333	58	68.6667	1520.67	6
47THR	0	0	0	0	0	0	0	1953.67	0	0	0	0	0	0	0	0	0	0	0	0	0	0	0	0	969.667	0	39.6667	0	1049	566.333	0	0	0	0	0	0	0	0	0	0	0	0	0	0	666	8.66667	87	1672.33	68.6667
47TRP	0	0	0	0	0	0	0	1914.67	0	0	0	0	0	0	0	0	0	0	0	0	0	0	0	0	831.333	0	100.667	0	1182.33	441.667	0	0	0	0	0	0	0	0	0	0	0	0	1	0	906.667	11	297	466	125.667
47TYR	0	0	0	0	0	0	0	978.333	0	0	0	0	0	0	0	0	0	0	0	0	2	0	0	0	663.333	0	113.333	0	1443	357.667	0	0	0	0	0	0	0	0	0	0	0	0	0	0	548.667	4	156	1072.33	234
47VAL	0	0	0	0	0	0	0	1979.33	0	0	0	0	0	0	0	0	0	0	0	0	0	0	0	0	889.667	0	58.6667	0	1177.33	354.667	0	0	0	0	0	0	0	0	0	0	0	0	0	0	717	32.3333	0	1469.67	0
48ALA	0	0	0	0	0	0	0	1626.67	0	0	0	0	0	0	0	0	0	0	0	0	0	0	0	0	925.333	0	77.3333	0	1280.67	416.333	0	0	0	5.66667	0	0	0	0	0	0	0	0	0	0	628.333	22.3333	0	1875.67	37
48ARG	0	0	0	0	0	0	0	1561.33	0	0	0	0	0	0	0	0	0	0	0	0	0	0	0	0	802	0	115.667	0	975.667	705.333	0	0	0	0	0	0	0	0	0	0	0	0	0	0	366.333	25.3333	0	2328	190.667
48ASN	0	0	0	0	0	0	0	1784.67	0	0	0	0	0	0	0	0	0	0	0	0	38	0	0	0	567.333	0	169	0	1177.67	602.667	0	0	0	0	0	0	0	0	0	0	0	0	0	0	328.667	1	0	2248.33	102
48ASP	0	0	0	0	0	0	0	1934.67	0	0	0	0	0	0	0	0	0	0	0	0	0	0	0	0	857.333	0	39	0	819.333	379.667	0	0	0	0	0	0	0	0	0	0	0	0	0	0	599	66.6667	0	2973.67	0
48CYS	0	0	0	0	0	0	0	1219.67	0	0	0	0	0	0	0	0	0	0	0	0	0	0	0	0	897.333	0	61	0	1087	467.333	0	0	0	0	0	0	0	0	0	0	0	0	0	0	503.333	9.33333	0	1890	235
48GLN	0	0	0	0	0	0	0	1378.33	0	0	0	0	0	0	0	0	0	0	0	0	0	0	0	0	806.667	0	157.667	0	1125.33	507.333	0	0	0	0.333333	0	0	0	0	0	0	0	0	0	0	583.333	15.6667	0	1963.33	0
48GLU	0	0	0	0	0	0	0	1371.67	0	0	0	0	0	0	0	0	0	0	0	0	0	0	0	0	862.667	0	50.3333	0	1099.67	707	0	0	0	0	0	0	0	0	0	0	0	0	0	0	422.667	3	0	1971	9.66667
48HID	0	0	0	0	0	0	0	1844.33	0	0	0	0	0	0	0	0	0	0	0	0	0	0	0	0	827.667	0	58.6667	0	1134.67	666.667	0	0	0	0	0	0	0	0	0	0	0	0	0	0	497.667	3	0	1975.33	57.6667
48HIE	0	0	0	0	0	0	0	1878.33	0	0	0	0	0	0	0	0	0	0	0	0	0	0	0	0	999.333	0	140	0	828.667	379.667	0	0	0	0	0	0	0	0	0	0	0	0	0	0	364.667	86.3333	0	1773.67	205
48ILE	0	0	0	0	0	0	0	1314.33	0	0	0	0	0	0	0	0	0	0	0	0	0	0	0	0	707	0	351.667	0	862.333	517.333	0	0	0	0	0	0	0	0	0	0	0	0	0	0	567.333	99.6667	0	1704.67	161.667
48LEU	0	0	0	0	0	0	0	1992.33	0	0	0	0	0	0	0	0	0	0	0	0	0	0	0	0	695	0	176.333	0	1026.67	582.667	0	0	0	2	0	0	0	0	0	0	0	0	0	0	508.333	9.66667	0	1709	346
48LYS	0	0	0	0	0	0	0	1985.67	0	0	0	0	0	0	0	0	0	0	0	0	0	0	0	0	878.333	0	189.667	0	712	764	0	0	0	0	0	0	0	0	0	0	0	0	0	0	335	7.33333	0	2031.67	23.3333
48MET	0	0	0	0	0	0	0	1538	0	0	0	0	0	0	0	0	0	0	0	0	0	0	0	0	764	0	105	0	926.667	591.667	0	0	0	0	0	0	0	0	0	0	0	0	0	0	600.333	26	0	1896	3.33333
48PHE	0	0	0	0	0	0	0	1730.33	0	0	0	0	0	0	0	0	0	0	0	0	0	0	0	0	889	0	77	0	1000	483	0	0	0	0	0	0	0	0	0	0	0	0	0	0	500.667	41	0	1477	18.6667
48PRO	0	0	0	0	0	0	0	1928	0	0	0	0	0	0	0	0	0	0	0	0	0	0	0	0	691.333	0	103	0	700	483	0	0	0	0	0	0	0	0	0	0	0	0	0	0	547	0	0	523	1
48SER	0	0	0	0	0	0	0	1683.33	0	0	0	0	0	0	0	0	0	0	0	0	0	0	0	0	921	0	31.3333	0	1262.67	461.333	0	0	0	0	0	0	0	0	0	0	0	0	0	0	528.667	72.3333	0	1736.33	328.667
48THR	0	0	0	0	0	0	0	2067	0	0	0	0	0	0	0	0	0	0	0	0	8.66667	0	0	0	822.333	0	232.333	0	853.667	532.333	0	0	0	32.6667	0	0	0	0	0	0	0	0	0	0	335.667	19.6667	0	2130.33	31.6667
48TRP	0	0	0	0	0	0	0	1779	0	0	0	0	0	0	0	0	0	0	0	0	0	0	0	0	917.667	0	33.3333	0	1068.67	592	0	0	0	1.33333	0	0	0	0	0	0	0	0	0	0	665.333	17.3333	0	1734	0
48TYR	0	0	0	0	0	0	0	1744.33	0	0	0	0	0	0	0	0	0	0	0	0	0	0	0	0	942.333	0	33.6667	0	1097.67	490.333	0	0	0	0	0	0	0	0	0	0	0	0	0	0	498.333	46	0	1697.67	0
48VAL	0	0	0	0	0	0	0	1372.67	0	0	0	0	0	0	0	0	0	0	0	0	0	0	0	0	986	0	127.333	0	1036.67	417.667	0	0	0	0	0	0	0	0	0	0	0	0	0	0	560	188.667	0	1478	22.6667
49ALA	0	0	0	0	0	0	0	1536.67	0	0	0	0	0	0	0	0	0	0	0	0	0	0	0	0	681.333	0	143.333	0	847	673.333	0	0	0	0	0	0	0	0	0	0	0	0	0	0	203.333	40.6667	0	1807	183.333
49ARG	0	0	0	0	0	0	0	1533	0	0	0	0	0	0	0	0	0	0	0	0	0	0	0	0	923	0	126	0	849	609	0	0	0	0	0	0	0	0	0	0	0	0	0	0	397	92.6667	0	867.333	1092.67
49ASN	0	0	0	0	0	0	0	1420.33	0	0	0	0	0	0	0	0	0	0	0	0	0	0	0	0	858.667	0	180.667	0	1032.33	553.333	0	0	0	0	0	0	0	0	0	0	0	0	0	0	311.667	43	0	2001.67	675.333
49ASP	0	0	0	0	0	0	0	1883.67	0	0	0	0	0	0	0	0	0	0	0	0	0	0	0	0	92.6667	0	223.667	0	666	580.333	0	0	0	0	0	0	0	0	0	0	0	0	0	0	176.333	152	0	1408	1332.67
49CYS	0	0	0	0	0	0	0	1364.67	0	0	0	0	0	0	0	0	0	0	0	0	0	0	0	0	1142.67	0	14.3333	0	850.667	167	0	0	0	0	0	0	0	0	0	0	0	0	0	0	516.333	142.667	0	1614.33	135
49GLN	0	0	0	0	0	0	0	2041.33	0	0	0	0	0	0	0	0	0	0	0	0	0	0	0	0	931.667	0	16.6667	0	808	413	0	0	0	0	0	0	0	0	0	0	0	0	0	0	473.333	79	0	1366.33	1107
49GLU	0	0	0	0	0	0	0	1774.33	0	0	0	0	0	0	0	0	0	0	0	0	0	0	0	0	404.667	0	84	0	909	654.333	0	0	0	0	0	0	0	0	0	0	0	0	0	0	270	18.6667	0	1265.67	1410
49HID	0	0	0	0	0	0	0	1562	0	0	0	0	0	0	0	0	0	0	0	0	0	0	0	0	738	0	338.333	0	1171.33	529.667	0	0	0	0	0	0	0	0	0	0	0	0	0	0	436.667	57	0	1561	93.6667
49HIE	0	0	0	0	0	0	0	1835	0	0	0	0	0	0	0	0	0	0	0	0	0	0	0	0	886.333	0	12	0	979.333	676.667	0	0	0	0	0	0	0	0	0	0	0	0	0	0	604.333	12.3333	0	1475	634
49ILE	0	0	0	0	0	0	0	2264.33	0	0	0	0	0	0	0	0	0	0	0	0	0	0	0	0	942.667	0	55.3333	0	903	389	0	0	0	0	0	0	0	0	0	0	0	0	0	0	596	64.3333	0	1398.67	0
49LEU	0	0	0	0	0	0	0	1433.33	0	0	0	0	0	0	0	0	0	0	0	0	4	0	0	0	679.333	0	75	0	1358.67	289.333	0	0	0	0	0	0	0	0	0	0	0	0	0	0	600.333	54	0	1483.67	1
49LYS	0	0	0	0	0	0	0	1140	0	0	0	0	0	0	0	0	0	0	0	0	0	0	0	0	1238.33	0	167.333	0	1130.67	613.333	0	0	0	0	0	0	0	0	0	0	0	0	0	0	536	85.6667	0	609.667	633
49MET	0	0	0	0	0	0	0	1910.33	0	0	0	0	0	0	0	0	0	0	0	0	0	0	0	0	722.333	0	50	0	638	553	0	0	0	0	0	0	0	0	0	0	0	0	0	0	303.333	94.6667	0	1701	33
49PHE	0	0	0	0	0	0	0	1628	0	0	0	0	0	0	0	0	0	0	0	0	0	0	0	0	754	0	65	0	1231.67	381.667	0	0	0	0	0	0	0	0	0	0	0	0	0	0	466	106.667	0	1344.33	0
49PRO	0	0	0	0	0	0	0	2127	0	0	0	0	0	0	0	0	0	0	0	0	0	0	0	0	1130	0	149.333	0	827.333	316.333	0	0	0	0	0	0	0	0	0	0	0	0	0	0	264	26.3333	0	1522.67	271
49SER	0	0	0	0	0	0	0	2001	0	0	0	0	0	0	0	0	0	0	0	0	0	0	0	0	822	0	53	0	703.333	519	0	0	0	0	0	0	0	0	0	0	0	0	0	0	159	46.6667	0	1893	1063
49THR	0	0	0	0	0	0	0	1898	0	0	0	0	0	0	0	0	0	0	0	0	0	0	0	0	817.667	0	36.6667	0	1027.67	489.667	0	0	0	0	0	0	0	0	0	0	0	0	0	0	471.333	10.3333	0	1443	211.667
49TRP	0	0	0	0	0	0	1.33333	1690.67	0	0	0	0	0	0	0	0	0	0	0	0	0	0	0	0	982	0	87.6667	0	554.667	269.667	0	0	0	0	0	0	0	0	0	0	0	0	0	0	142	71	0	1260	474.667
49TYR	0	0	0	0	0	0	0	1903	0	0	0	0	0	0	0	0	0	0	0	0	0	0	0	0	972.667	0	7.33333	0	1140	468.333	0	0	0	0	0	0	0	0	0	0	0	0	0	0	411	13	0	1773.33	872.333
49VAL	0	0	0	0	0	0	0	1695.33	0	0	0	0	0	0	0	0	0	0	0	0	0	0	0	0	999.333	0	19.6667	0	734.333	395.667	0	0	0	0	0	0	0	0	0	0	0	0	0	0	259.333	57.6667	0	1294.33	3
50ALA	0	0	0	0	0	0	0	1748	0	0	0	0	0	0	0	0	0	0	0	0	0	0	0	0	1079	0	47.3333	0	861.667	343	0	0	0	0	0	0	0	0	0	0	0	0	0	0	329.667	70.3333	0	1871	65
50ARG	0	0	0	0	0	0	0	1784	0	0	0	0	0	0	0	0	0	0	0	0	0	0	0	0	1124	0	171	0	992	485	0	0	0	0	0	0	0	0	0	0	0	0	0	0	341	13.6667	0	1266.33	123.667
50ASN	0	0	0	0	0	0	0	1543	0	0	0	0	0	0	0	0	0	0	0	0	0	0	0	0	941.667	0	57.3333	0	999.333	484	0	0	0	0	0	0	0	0	0	0	0	0	0	0	515.667	32.6667	0	1763	98
50ASP	0	0	0	0	0	0	0	1615.67	0	0	0	0	0	0	0	0	0	0	0	0	0	0	0	0	887	0	27.6667	0	659.667	542	0	0	0	0	0	0	0	0	0	0	0	0	0	0	240.667	67	0	1797.33	21.3333
50CYS	0	0	0	0	0	0	0	1931.67	0	0	0	0	0	0	0	0	0	0	0	0	0	0	0	0	889.667	0	305.667	0	848	468	0	0	0	0	0	0	0	0	0	0	0	0	0	0	473.333	18	0	1871.33	213.667
50GLN	0	0	0	0	0	0	0	1532.67	0	0	0	0	0	0	0	0	0	0	0	0	0	0	0	0	741.667	0	96.6667	0	977	454	0	0	0	0	0	0	0	0	0	0	0	0	0	0	264	55.3333	0	1735	58.3333
50GLU	0	0	0	0	0	0	0	1241.33	0	0	0	0	0	0	0	0	0	0	0	0	0	0	0	0	995.667	0	33.6667	0	674.333	643.667	0	0	0	0	0	0	0	0	0	0	0	0	0	0	308	70.6667	0	1613.67	45.6667
50GLY	0	0	0	0	0	0	0	1819	0	0	0	0	0	0	0	0	0	0	0	0	0	0	0	0	1084.67	0	58.6667	0	794.667	574.333	0	0	0	0	0	0	0	0	0	0	0	0	0	0	457.667	71.3333	0	1767	37.6667
50HID	0	0	0	0	0	0	0	1528	0	0	0	0	0	0	0	0	0	0	0	0	0	0	0	0	942.333	0	8.66667	0	1067.33	358.667	0	0	0	0	0	0	0	0	0	0	0	0	0	0	608.667	39.6667	0	1674.33	119.333
50HIE	0	0	0	0	0	0	0	1593.33	0	0	0	0	0	0	0	0	0	0	0	0	0	0	0	0	835	0	44.6667	0	840	510.333	0	0	0	0	0	0	0	0	0	0	0	0	0	0	330	27.3333	0	2075.33	169.333
50LEU	0	0	0	0	0	0	0	1164	0	0	0	0	0	0	0	0	0	0	0	0	0	0	0	0	918	0	40.3333	0	1182.67	610.667	0	0	0	0	0	0	0	0	0	0	0	0	0	0	500	21.3333	0	2156.33	3.66667
50LYS	0	0	0	0	0	0	0	1375	0	0	0	0	0	0	0	0	0	0	0	0	3.66667	0	0	0	872	0	193.667	0	938.667	653	0	0	0	0	0	0	0	0	0	0	0	0	0	0	680	61.3333	0	1450	15.3333
50MET	0	0	0	0	0	0	0	1662.67	0	0	0	0	0	0	0	0	0	0	0	0	0	0	0	0	999.667	0	10.3333	0	981	724	0	0	0	0	0	0	0	0	0	0	0	0	0	0	649.333	96	0	1811.67	228.667
50PHE	0	0	0	0	0	0	0	1098.33	0	0	0	0	0	0	0	0	0	0	0	0	0	0	0	0	708.333	0	30	0	987	548.333	0	0	0	0	0	0	0	0	0	0	0	0	0	0	416	50.6667	0	2334.33	97
50PRO	0	0	0	0	0	0	0	1807	0	0	0	0	0	0	0	0	0	0	0	0	0	0	0	0	959.333	0	108.333	0	741	321.667	0	0	0	0	0	0	0	0	0	0	0	0	0	0	263.667	100.333	0	2000.33	38.3333
50SER	0	0	0	0	0	0	0	1588.67	0	0	0	0	0	0	0	0	0	0	0	0	0	0	0	0	814	0	4.33333	0	719	347.333	0	0	0	0	0	0	0	0	0	0	0	0	0	0	330.333	30.3333	0	2195.33	120
50THR	0	0	0	0	0	0	0	1575	0	0	0	0	0	0	0	0	0	0	0	0	0	0	0	0	905	0	56	0	1247.67	263	0	0	0	0	0	0	0	0	0	0	0	0	0	0	394.333	50.6667	0	1437.67	0
50TRP	0	0	0	0	0	0	0	1793.67	0	0	0	0	0	0	0	0	0	0	0	0	0	0	0	0	987	0	36.3333	0	767.333	391	0	0	0	0	0	0	0	0	0	0	0	0	0	0	211.667	43	0	1532.33	287.667
50TYR	0	0	0	0	0	0	0	1470	0	0	0	0	0	0	0	0	0	0	0	0	0	0	0	0	821.333	0	24	0	1032.33	437	0	0	0	0	0	0	0	0	0	0	0	0	0	0	368	23.3333	0	1629.67	15.3333
50VAL	0	0	0	0	0	0	0	1877	0	0	0	0	0	0	0	0	0	0	0	0	0	0	0	0	1042	0	47.6667	0	1029.67	333.667	0	0	0	0	0	0	0	0	0	0	0	0	0	0	436.333	69.3333	0	1741.33	72.3333
51ALA	0	0	0	0	0	0	0	1794.33	0	0	0	0	0	0	0	0	0	0	0	0	0	0	0	0	911.667	0	42	0	1002	371	0	0	0	0	0	0	0	0	0	0	0	0	0	0	510.667	9.33333	0	1951	297
51ARG	0	0	0	0	0	0	0	1850	0	0	0	0	0	0	0	0	0	0	0	0	0	0	0	0	922	0	97.3333	0	1116	187.333	0	0	0	0.333333	0	0	0	0	0	0	0	0	0	0	420	46	0	1841.33	0
51ASN	0	0	0	0	0	0	0	1864	0	0	0	0	0	0	0	0	0	0	0	0	0	0	0	0	1039.67	0	53	0	1253.33	225	0	0	0	1	0	0	0	0	0	0	0	0	0	0	395.333	5.66667	0	1858.67	67
51ASP	0	0	0	0	0	0	0	1545	0	0	0	0	0	0	0	0	0	0	0	0	0	0	0	0	920.333	0	60.3333	0	1040	253	0	0	0	0	0	0	0	0	0	0	0	0	0	0	352	35.3333	0	1839	360
51CYS	0	0	0	0	0	0	0	1859.33	0	0	0	0	0	0	0	0	0	0	0	0	0	0	0	0	856.333	0	103.667	0	1035.67	372.333	0	0	0	2.66667	0	0	0	0	0	0	0	0	0	0	326	44.6667	0	1945	19.6667
51GLN	0	0	0	0	0	0	0	1479.33	0	0	0	0	0	0	0	0	0	0	0	0	0	0	0	0	860.667	0	33.6667	0	1109	371	0	0	0	0	0	0	0	0	0	0	0	0	0	0	461	45	0	1873.33	227.333
51GLU	0	0	0	0	0	0	0	1761.67	0	0	0	0	0	0	0	0	0	0	0	0	0	0	0	0	747.667	0	165.667	0	756.333	532.667	0	0	0	0	0	0	0	0	0	0	0	0	0	0	281.333	47	0	1957.33	239
51HID	0	0	0	0	0	0	0	1917.33	0	0	0	0	0	0	0	0	0	0	0	0	0	0	0	0	806.667	0	173.667	0	973.667	485	0	0	0	3	0	0	0	0	0	0	0	0	0	0	510.667	26.3333	0	1839.67	134
51HIE	0	0	0	0	0	0	0	1866	0	0	0	0	0	0	0	0	0	0	0	0	0	0	0	0	749.667	0	66.3333	0	804.333	608	0	0	0	0	0	0	0	0	0	0	0	0	0	0	274.667	112	0	2161	309.667
51ILE	0	0	0	0	0	0	0	1664.67	0	0	0	0	0	0	0	0	0	0	0	0	0	0	0	0	911	0	43.3333	0	876.667	645	0	0	0	0	0	0	0	0	0	0	0	0	0	0	543	36	0	1941.33	297.667
51LEU	0	0	0	0	0	0	0	1975.33	0	0	0	0	0	0	0	0	0	0	0	0	0	0	0	0	906.667	0	95.6667	0	1025.67	248.333	0	0	0	0.666667	0	0	0	0	0	0	0	0	0	0	455.333	60.3333	0	2118.67	27.6667
51LYS	0	0	0	0	0	0	0	1865	0	0	0	0	0	0	0	0	0	0	0	0	0	0	0	0	1092.33	0	27	0	1214.67	208	0	0	0	0	0	0	0	0	0	0	0	0	0	0	400.333	8	0	1392.33	2
51MET	0	0	0	0	0	0	0	2161.33	0	0	0	0	0	0	0	0	0	0	0	0	0	0	0	0	962	0	25.6667	0	1140.67	322	0	0	0	0.666667	0	0	0	0	0	0	0	0	0	0	343	12	0	1752.33	78.6667
51PHE	0	0	0	0	0	0	0	2006.67	0	0	0	0	0	0	0	0	0	0	0	0	0	0	0	0	991.333	0	138.333	0	938.333	272.667	0	0	0	0	0	0	0	0	0	0	0	0	0	0	589.333	15.3333	0	1965.67	23
51PRO	0	0	0	0	0	0	0	1630.67	0	0	0	0	0	0	0	0	0	0	0	0	79.3333	0	0	0	414.333	0	295.333	0	834.667	498.333	0	0	0	0	0	0	0	0	0	0	0	0	0	0	373.333	66.3333	0	1842	304.333
51SER	0	0	0	0	0	0	0	1657.67	0	0	0	0	0	0	0	0	0	0	0	0	2.66667	0	0	0	900.667	0	43	0	866.667	443	0	0	0	0	0	0	0	0	0	0	0	0	0	0	363.667	47.6667	0	1884.33	322.667
51THR	0	0	0	0	0	0	0	1937.33	0	0	0	0	0	0	0	0	0	0	0	0	0	0	0	0	963.333	0	39	0	1126.67	417.333	0	0	0	0	0	0	0	0	0	0	0	0	0	0	565.667	25.3333	0	1800.67	100.667
51TRP	0	0	0	0	0	0	0	1348	0	0	0	0	0	0	0	0	0	0	0	0	0	0	0	0	954.667	0	30.3333	0	1107.33	736.667	0	0	0	0	0	0	0	0	0	0	0	0	0	0	369.333	6.66667	0	2048	49.3333
51TYR	0	0	0	0	0	0	0	1899	0	0	0	0	0	0	0	0	0	0	0	0	0	0	0	0	963.667	0	37.3333	0	797.667	260.333	0	0	0	0.666667	0	0	0	0	0	0	0	0	0	0	402	64.6667	0	1872.67	64.6667
51VAL	0	0	0	0	0	0	0	1731	0	0	0	0	0	0	0	0	0	0	0	0	0	0	0	0	1054.67	0	179	0	827	304.333	0	0	0	0.333333	0	0	0	0	0	0	0	0	0	0	350.667	67.6667	0	1913	55.6667
52ALA	0	0	0	0	0	0	0	1629	0	0	0	0	0	0	0	0	0	0	0	0	0	0	0	0	884.333	0	59	0	1056.67	475	0	0	0	0	0	0	0	0	0	0	0	0	0	0	384.667	20	0	2107	10.3333
52ARG	0	0	0	0	0	0	0	1480.33	0	0	0	0	0	0	0	0	0	0	0	0	0	0	0	0	1025.33	0	59	0	1093	362.667	0	0	0	0	0	0	0	0	0	0	0	0	0	0	521.333	32.3333	0	1929.67	1
52ASN	0	0	0	0	0	0	0	1781.67	0	0	0	0	0	0	0	0	0	0	0	0	0	0	0	0	931.667	0	85.3333	0	1019	274	0	0	0	0	0	0	0	0	0	0	0	0	0	0	465	71.3333	0	1870.33	0
52ASP	0	0	0	0	0	0	0	1859.33	0	0	0	0	0	0	0	0	0	0	0	0	0	0	0	0	931	0	14	0	1246.67	341	0	0	0	0	0	0	0	0	0	0	0	0	0	0	516.333	8.66667	0	1621.33	0
52CYS	0	0	0	0	0	0	0	1627.33	0	0	0	0	0	0	0	0	0	0	0	0	0	0	0	0	1088.67	0	33.6667	0	1149	250	0	0	0	0	0	0	0	0	0	0	0	0	0	0	564.333	10.3333	0	1864	0
52GLN	0	0	0	0	0	0	0	1431.67	0	0	0	0	0	0	0	0	0	0	0	0	0	0	0	0	948.667	0	29.3333	0	974	542.333	0	0	0	0	0	0	0	0	0	0	0	0	0	0	672.667	14.6667	0	2004.33	40.6667
52GLU	0	0	0	0	0	0	0	1491.67	0	0	0	0	0	0	0	0	0	0	0	0	0	0	0	0	684	0	85.6667	0	1116	402.333	0	0	0	0	0	0	0	0	0	0	0	0	0	0	372.333	5	0	2269	37
52HID	0	0	0	0	0	0	0	1398.33	0	0	0	0	0	0	0	0	0	0	0	0	0	0	0	0	770.333	0	22	0	1264.33	532	0	0	0	0	0	0	0	0	0	0	0	0	0	0	426	4.33333	0	2080.67	0
52HIE	0	0	0	0	0	0	0	1657	0	0	0	0	0	0	0	0	0	0	0	0	0	0	0	0	881.333	0	46	0	838	522	0	0	0	0	0	0	0	0	0	0	0	0	0	0	337	17.6667	0	2019.67	0
52ILE	0	0	0	0	0	0	0	1097.67	0	0	0	0	0	0	0	0	0	0	0	0	0	0	0	0	838.333	0	61.3333	0	609.333	716.667	0	0	0	0	0	0	0	0	0	0	0	0	0	0	451	139.667	0	1943.67	325.667
52LEU	0	0	0	0	0	0	0	1518	0	0	0	0	0	0	0	0	0	0	0	0	0	0	0	0	871.667	0	22	0	1293.67	446	0	0	0	0	0	0	0	0	0	0	0	0	0	0	537	1.33333	0	2025.33	0
52LYS	0	0	0	0	0	0	0	1604.33	0	0	0	0	0	0	0	0	0	0	0	0	0	0	0	0	972.333	0	27	0	1356.67	175.333	0	0	0	0	0	0	0	0	0	0	0	0	0	0	671.667	10.6667	0	1854.67	0
52MET	0	0	0	0	0	0	0	1740.33	0	0	0	0	0	0	0	0	0	0	0	0	0	0	0	0	1044.33	0	128.333	0	896.333	332.667	0	0	0	0	0	0	0	0	0	0	0	0	0	0	482.333	14.6667	0	1550.33	2.33333
52PHE	0	0	0	0	0	0	0	1525.33	0	0	0	0	0	0	0	0	0	0	0	0	0	0	0	0	841	0	35.3333	0	1069	202.333	0	0	0	1.33333	0	0	0	0	0	0	0	0	0	0	426	13	0	1330.33	0
52PRO	0	0	0	0	0	0	0	1520	0	0	0	0	0	0	0	0	0	0	0	0	0	0	0	0	970.667	0	47	0	905	628	0	0	0	0	0	0	0	0	0	0	0	0	0	0	526.667	91	0	1893.67	74.6667
52SER	0	0	0	0	0	0	0	2052.67	0	0	0	0	0	0	0	0	0	0	0	0	0	0	0	0	996.333	0	30.6667	0	1167.67	186	0	0	0	0	0	0	0	0	0	0	0	0	0	0	652.667	63.3333	0	1736	0
52THR	0	0	0	0	0	0	0	702.667	0	0	0	0	0	0	0	0	0	0	0	0	0	0	0	0	310	0	75	0	1044.67	645	0	0	0	0	0	0	0	0	0	0	0	0	0	0	602.667	24	0	2095.67	21
52TRP	0	0	0	0	0	0	0	2086.33	0	0	0	0	0	0	0	0	0	0	0	0	0	0	0	0	1078.67	0	127.333	0	907.667	137.333	0	0	0	0.333333	0	0	0	0	0	0	0	0	0	0	268.333	23.6667	0	1656	0.333333
52TYR	0	0	0	0	0	0	0	1559.33	0	0	0	0	0	0	0	0	0	0	0	0	0	0	0	0	622.667	0	166.333	0	945.333	553	0	0	0	0	0	0	0	0	0	0	0	0	0	0	270.667	14.6667	0	2294	19.6667
52VAL	0	0	0	0	0	0	0	1220.67	0	0	0	0	0	0	0	0	0	0	0	0	0	0	0	0	870.667	0	39.6667	0	934.667	412	0	0	0	0	0	0	0	0	0	0	0	0	0	0	549.667	80.6667	0	1806	19
53ALA	0	0	0	0	0	0	0	2121	0	0	0	0	0	0	0	0	0	0	0	0	0	0	0	0	925	0	34.6667	0	1061.67	382.333	0	0	0	0	0	0	0	0	0	0	0	0	0	0	488.333	36	0	1736	2
53ARG	0	0	0	0	0	0	0	1574	0	0	0	0	0	0	0	0	0	0	0	0	0	0	0	0	998	0	44.6667	0	1323	380.667	0	0	0	0	0	0	0	0	0	0	0	0	0	0	429.333	0	0	2125.33	0
53ASN	0	0	0	0	0	0	0	1572.33	0	0	0	0	0	0	0	0	0	0	0	0	0	0	0	0	930	0	48.6667	0	1218.67	466.333	0	0	0	0	0	0	0	0	0	0	0	0	0	0	597.333	3.66667	0	1994	148
53ASP	0	0	0	0	0	0	0	1924.33	0	0	0	0	0	0	0	0	0	0	0	0	0	0	0	0	973	0	26.3333	0	1168.67	301.333	0	0	0	0	0	0	0	0	0	0	0	0	0	0	598	51.3333	0	2073	3.66667
53CYS	0	0	0	0	0	0	0	1251	0	0	0	0	0	0	0	0	0	0	0	0	0	0	0	0	976.333	0	21	0	892.333	573.333	0	0	0	0	0	0	0	0	0	0	0	0	0	0	638.333	18	0	2092	125.667
53GLN	0	0	0	0	0	0	0	1751.67	0	0	0	0	0	0	0	0	0	0	0	0	0	0	0	0	899.333	0	43.3333	0	1091.67	365.667	0	0	0	0	0	0	0	0	0	0	0	0	0	0	423.333	2.66667	0	2063	0
53GLU	0	0	0	0	0	0	0	1616	0	0	0	0	0	0	0	0	0	0	0	0	0	0	0	0	978	0	45.6667	0	963.333	476.333	0	0	0	0	0	0	0	0	0	0	0	0	0	0	638.667	25.6667	0	2171.33	0
53GLY	0	0	0	0	0	0	0	1760	0	0	0	0	0	0	0	0	0	0	0	0	0	0	0	0	969.333	0	61	0	974	386	0	0	0	9.66667	0	0	0	0	0	0	0	0	0	0	491.667	63.6667	0	1928.33	13
53HID	0	0	0	0	0	0	0	1623	0	0	0	0	0	0	0	0	0	0	0	0	0	0	0	0	929.667	0	96.6667	0	1123	253.333	0	0	0	0	0	0	0	0	0	0	0	0	0	0	416	55.3333	0	2168.33	14
53HIE	0	0	0	0	0	0	0	1539.33	0	0	0	0	0	0	0	0	0	0	0	0	0	0	0	0	982	0	11.6667	0	1046.33	353.333	0	0	0	0	0	0	0	0	0	0	0	0	0	0	647	79.6667	0	1837.67	192.333
53ILE	0	0	0	0	0	0	0	1717.33	0	0	0	0	0	0	0	0	0	0	0	0	0	0	0	0	901	0	48.6667	0	1264.33	257	0	0	0	0	0	0	0	0	0	0	0	0	0	0	596	1	0	1663.67	0
53LEU	0	0	0	0	0	0	0	1721	0	0	0	0	0	0	0	0	0	0	0	0	0	0	0	0	840	0	83	0	1205.67	368.333	0	0	0	0	0	0	0	0	0	0	0	0	0	0	469.667	21.3333	0	1562.33	197.333
53LYS	0	0	0	0	0	0	0	1926	0	0	0	0	0	0	0	0	0	0	0	0	0	0	0	0	961	0	27.3333	0	1174	404.667	0	0	0	0	0	0	0	0	0	0	0	0	0	0	475.667	2	0	1649.33	0
53MET	0	0	0	0	0	0	0	1825	0	0	0	0	0	0	0	0	0	0	0	0	0	0	0	0	937	0	108	0	857.333	350.333	0	0	0	0	0	0	0	0	0	0	0	0	0	0	357	88.3333	0	1951	1.66667
53PRO	0	0	0	0	0	0	0	1614	0	0	0	0	0	0	0	0	0	0	0	0	0	0	0	0	1033.67	0	83.6667	0	1112.67	242	0	0	0	11	0	0	0	0	0	0	0	0	0	0	571	10.3333	0	1837.33	124.667
53SER	0	0	0	0	0	0	0	1567	0	0	0	0	0	0	0	0	0	0	0	0	0	0	0	0	946.667	0	26.6667	0	1106.67	389.667	0	0	0	0	0	0	0	0	0	0	0	0	0	0	602.667	6.66667	0	2161.33	139
53THR	0	0	0	0	0	0	0	1780	0	0	0	0	0	0	0	0	0	0	0	0	0	0	0	0	925.333	0	34.6667	0	1112.67	385.667	0	0	0	0	0	0	0	0	0	0	0	0	0	0	532	8	0	1839.33	0
53TRP	0	0	0	0	0	0	0	1619.33	0	0	0	0	0	0	0	0	0	0	0	0	0	0	0	0	300	0	228	0	783.667	745.333	0	0	0	0	0	0	0	0	0	0	0	0	0	0	241.667	10.3333	243.333	1621	306
53TYR	0	0	0	0	0	0	0	1671.33	0	0	0	0	0	0	0	0	0	0	0	0	0	0	0	0	951.333	0	46	0	1018.67	305.333	0	0	0	0.666667	0	0	0	0	0	0	0	0	0	0	435	36.6667	0	1954.33	5.66667
53VAL	0	0	0	0	0	0	0	1774.67	0	0	0	0	0	0	0	0	0	0	0	0	0	0	0	0	859	0	31.6667	0	1205	571	0	0	0	0	0	0	0	0	0	0	0	0	0	0	641.667	2.33333	0	1939.67	2.33333
54ALA	0	0	0	0	0	0	0	1988.33	0	0	0	0	0	0	0	0	0	0	0	0	0	0	0	0	950.333	0	20.3333	0	1069	329.667	0	0	0	0	0	0	0	0	0	0	0	0	0	0	399.667	28	0	1551	118.667
54ARG	0	0	0	0	0	0	0	1770.67	0	0	0	0	0	0	0	0	0	0	0	0	0	0	0	0	976.667	0	46.6667	0	1027	411.667	0	0	0	1.66667	0	0	0	0	0	0	0	0	0	0	511	64.6667	0	1802.33	4.33333
54ASN	0	0	0	0	0	0	0	1973.33	0	0	0	0	0	0	0	0	0	0	0	0	11	0	0	0	898.667	0	30.3333	0	1492.67	310	0	0	0	0	0	0	0	0	0	0	0	0	0	0	537.333	31.6667	0	1498	0
54ASP	0	0	0	0	0	0	0	1739	0	0	0	0	0	0	0	0	0	0	0	0	0	0	0	0	919	0	72	0	1221.67	289.333	0	0	0	0	0	0	0	0	0	0	0	0	0	0	614.333	22.3333	0	1769.67	7.66667
54CYS	0	0	0	0	0	0	0	1521.67	0	0	0	0	0	0	0	0	0	0	0	0	0	0	0	0	709.333	0	43	0	1221	477	0	0	0	0	0	0	0	0	0	0	0	0	0	0	607.333	2.33333	0	1797	197.333
54GLN	0	0	0	0	0	0	0	2024.67	0	0	0	0	0	0	0	0	0	0	0	0	0	0	0	0	961	0	37.6667	0	1238	334	0	0	0	0	0	0	0	0	0	0	0	0	0	0	564.333	8.66667	0	1657.67	8.66667
54GLU	0	0	0	0	0	0	0	1590.33	0	0	0	0	0	0	0	0	0	0	0	0	0	0	0	0	961.667	0	23.6667	0	1089.67	495.333	0	0	0	17	0	0	0	0	0	0	0	0	0	0	557.333	21.6667	0	1894.33	9.33333
54GLY	0	0	0	0	0	0	0	1691.33	0	0	0	0	0	0	0	0	0	0	0	0	0	0	0	0	758.333	0	71	0	997.667	357	0	0	0	0	0	0	0	0	0	0	0	0	0	0	471.333	51.6667	0	1708.67	114.333
54HID	0	0	0	0	0	0	0	1119	0	0	0	0	0	0	0	0	0	0	0	0	7.66667	0	0	0	724.667	0	56.3333	0	1122	557	0	0	0	0	0	0	0	0	0	0	0	0	0	0	638	27.6667	0	2128.33	138.333
54HIE	0	0	0	0	0	0	0	1815.67	0	0	0	0	0	0	0	0	0	0	0	0	0	0	0	0	832.667	0	23.6667	0	1134.33	595	0	0	0	0	0	0	0	0	0	0	0	0	0	0	635	35.6667	0	1842.33	25.3333
54LEU	0	0	0	0	0	0	0	1804	0	0	0	0	0	0	0	0	0	0	0	0	0	0	0	0	884	0	109.667	0	1250	388.333	0	0	0	0	0	0	0	0	0	0	0	0	0	0	671.667	0.333333	0	1743	0
54LYS	0	0	0	0	0	0	0	1749	0	0	0	0	0	0	0	0	0	0	0	0	0	0	0	0	893.333	0	33.6667	0	1086.33	562.333	0	0	0	0	0	0	0	0	0	0	0	0	0	0	700	25.6667	0	1828.33	150.333
54MET	0	0	0	0	0	0	0	1468.67	0	0	0	0	0	0	0	0	0	0	0	0	0	0	0	0	759.333	0	104.667	0	1174.33	548.333	0	0	0	0	0	0	0	0	0	0	0	0	0	0	756	4.33333	0	1787.33	214.333
54PHE	0	0	0	0	0	0	0	1978.67	0	0	0	0	0	0	0	0	0	0	0	0	0	0	0	0	952.667	0	68.6667	0	1145.33	305.667	0	0	0	0	0	0	0	0	0	0	0	0	0	0	513.667	5.33333	0	1668.67	0
54PRO	0	0	0	0	0	0	0	1728.33	0	0	0	0	0	0	0	0	0	0	0	0	48.3333	0	0	0	1026.67	0	43.6667	0	1561.67	308.333	0	0	0	0	0	0	0	0	0	0	0	0	0	0	648	4.33333	0	1816.67	0
54SER	0	0	0	0	0	0	0	1920.33	0	0	0	0	0	0	0	0	0	0	0	0	0	0	0	0	949.333	0	44.3333	0	978.667	641.333	0	0	0	0	0	0	0	0	0	0	0	0	0	0	449.333	8.66667	0	1688.67	205.333
54THR	0	0	0	0	0	0	0	1691.33	0	0	0	0	0	0	0	0	0	0	0	0	0	0	0	0	794	0	35.3333	0	1092	753.333	0	0	0	0	0	0	0	0	0	0	0	0	0	0	463.333	1.33333	0	1826.67	22.6667
54TRP	0	0	0	0	0	0	0	1853.67	0	0	0	0	0	0	0	0	0	0	0	0	0	0	0	0	821.667	0	26.3333	0	1195.33	513.333	0	0	0	0	0	0	0	0	0	0	0	0	0	0	618	3.66667	0	1695.33	19
54TYR	0	0	0	0	0	0	0	1756.33	0	0	0	0	0	0	0	0	0	0	0	0	0	0	0	0	957.667	0	24.3333	0	1317.33	269.333	0	0	0	0	0	0	0	0	0	0	0	0	0	0	676.333	3.66667	0.333333	1820.33	0
54VAL	0	0	0	0	0	0	0	1657	0	0	0	0	0	0	0	0	0	0	0	0	0	0	0	0	942.667	0	32.3333	0	959.667	504.667	0	0	0	0	0	0	0	0	0	0	0	0	0	0	482.333	25.6667	0	1755	101.667
55ALA	0	0	0	0	0	0	0	1865.67	0	0	0	0	0	0	0	0	0	0	0	0	0	0	0	0	890.667	0	36.6667	0	816.333	516.333	0	0	0	0	0	0	0	0	0	0	0	0	0	0	330.667	63.6667	0	1791.33	110.333
55ARG	0	0	0	0	0	0	0	1941.33	0	0	0	0	0	0	0	0	0	0	0	0	0	0	0	0	982.333	0	262.333	0	716	462.667	0	0	0	0	0	0	0	0	0	0	0	0	0	0	326	12.6667	0	1598.67	241.333
55ASN	0	0	0	0	0	0	0	2087	0	0	0	0	0	0	0	0	0	0	0	0	0	0	0	0	951	0	67.6667	0	974.333	212.333	0	0	0	5.33333	0	0	0	0	0	0	0	0	0	0	390	9.66667	0	1552.33	0
55ASP	0	0	0	0	0	0	0	1409	0	0	0	0	0	0	0	0	0	0	0	0	0	0	0	0	798	0	23.6667	0	1181.33	440.333	0	0	0	0	0	0	0	0	0	0	0	0	0	0	575	2.33333	0	2143.67	124.333
55CYS	0	0	0	0	0	0	0	1547	0	0	0	0	0	0	0	0	0	0	0	0	10	0	0	0	928.667	0	42.3333	0	1310	274.667	0	0	0	4.66667	0	0	0	0	0	0	0	0	0	0	585.667	4	0	1577.67	1
55GLN	0	0	0	0	0	0	0	1632	0	0	0	0	0	0	0	0	0	0	0	0	0	0	0	0	908.333	0	50	0	1227	420.667	0	0	0	0	0	0	0	0	0	0	0	0	0	0	627	5.33333	0	2040	2.33333
55GLU	0	0	0	0	0	0	0	1894	0	0	0	0	0	0	0	0	0	0	0	0	0	0	0	0	999.333	0	18	0	1176.67	170.667	0	0	0	0.666667	0	0	0	0	0	0	0	0	0	0	505	32.3333	0	1738	0
55GLY	0	0	0	0	0	0	0	2079	0	0	0	0	0	0	0	0	0	0	0	0	0	0	0	0	978.333	0	11	0	923	600.333	0	0	0	0	0	0	0	0	0	0	0	0	0	0	583	7.33333	0	1693	5
55HID	0	0	0	0	0	0	0	1479	0	0	0	0	0	0	0	0	0	0	0	0	0.333333	0	0	0	862	0	81.6667	0	1264	246.333	0	0	0	0.333333	0	0	0	0	0	0	0	0	0	0	581.667	17.6667	0	1640.67	0
55HIE	0	0	0	0	0	0	0	1454.67	0	0	0	0	0	0	0	0	0	0	0	0	0	0	0	0	950.333	0	63.3333	0	1060.33	226.667	0	0	0	0.666667	0	0	0	0	0	0	0	0	0	0	646.667	86.6667	0	1858	54.6667
55ILE	0	0	0	0	0	0	0	1551	0	0	0	0	0	0	0	0	0	0	0	0	0	0	0	0	753.667	0	71.6667	0	1360	344	0	0	0	0	0	0	0	0	0	0	0	0	0	0	569.333	8.33333	0	2211	0
55LEU	0	0	0	0	0	0	0	1840.67	0	0	0	0	0	0	0	0	0	0	0	0	0	0	0	0	972.667	0	15	0	1175.67	342.667	0	0	0	0	0	0	0	0	0	0	0	0	0	0	772.667	5.33333	0	1937	4
55MET	0	0	0	0	0	0	0	1882	0	0	0	0	0	0	0	0	0	0	0	0	0	0	0	0	873	0	169	0	918.667	457	0	0	0	0	0	0	0	0	0	0	0	0	0	0	579.333	14	0	1608.33	121.667
55PHE	0	0	0	0	0	0	0	1686.33	0	0	0	0	0	0	0	0	0	0	0	0	0	0	0	0	980	0	18.3333	0	1176.33	135	0	0	0	0	0	0	0	0	0	0	0	0	0	0	701	7	0	1852.33	15.3333
55PRO	0	0	0	0	0	0	0	1859.33	0	0	0	0	0	0	0	0	0	0	0	0	0	0	0	0	1008.33	0	61.6667	0	1119	284.333	0	0	0	0	0	0	0	0	0	0	0	0	0	0	437	7.66667	0	1933.67	7.33333
55SER	0	0	0	0	0	0	0	1469.33	0	0	0	0	0	0	0	0	0	0	0	0	31.3333	0	0	0	953.333	0	63	0	1293	336.667	0	0	0	0.666667	0	0	0	0	0	0	0	0	0	0	472.667	27	0	1669.33	193.333
55THR	0	0	0	0	0	0	0	1388.33	0	0	0	0	0	0	0	0	0	0	0	0	0	0	0	0	1025.67	0	12.3333	0	1308.67	176.333	0	0	0	0.333333	0	0	0	0	0	0	0	0	0	0	702.333	1	0	2092.33	0
55TRP	0	0	0	0	0	0	0	1870.67	0	0	0	0	0	0	0	0	0	0	0	0	0	0	0	0	961.667	0	88.6667	0	969.333	258.333	0	0	0	0	0	0	0	0	0	0	0	0	0	0	424	16.6667	0	1804	88
55TYR	0	0	0	0	0	0	0	1959.67	0	0	0	0	0	0	0	0	0	0	0	0	0	0	0	0	806.333	0	61.6667	0	1131.33	267.667	0	0	0	1.66667	0	0	0	0	0	0	0	0	0	0	656.333	31.3333	0	1587	0.333333
55VAL	0	0	0	0	0	0	0	1849.67	0	0	0	0	0	0	0	0	0	0	0	0	0	0	0	0	686.667	0	114.333	0	941.333	633	0	0	0	0	0	0	0	0	0	0	0	0	0	0	280.667	33.3333	0	1875.67	44
56ALA	0	0	0	0	0	0	0	1739.33	0	0	0	0	0	0	0	0	0	0	0	0	0	0	0	0	648.667	0	111	0	634.333	761	0	0	0	0	0	0	0	0	0	0	0	0	0	0	534.333	50.6667	0	1590.33	109
56ARG	0	0	0	0	0	0	0	1854.67	0	0	0	0	0	0	0	0	0	0	0	0	0	0	0	0	994.667	0	45.6667	0	1109.33	433.333	0	0	0	0	0	0	0	0	0	0	0	0	0	0	439	43.3333	0	1383.33	0
56ASN	0	0	0	0	0	0	0	1770.33	0	0	0	0	0	0	0	0	0	0	0	0	0	0	0	0	913	0	86	0	1244	351.667	0	0	0	0	0	0	0	0	0	0	0	0	0	0	860.667	23.3333	0	1811.67	0
56ASP	0	0	0	0	0	0	0	2011	0	0	0	0	0	0	0	0	0	0	0	0	0	0	0	0	847.333	0	44.6667	0	1297.33	622	0	0	0	0	0	0	0	0	0	0	0	0	0	0	522	11	0	1427.33	149.667
56CYS	0	0	0	0	0	0	0	2239.67	0	0	0	0	0	0	0	0	0	0	0	0	0	0	0	0	997.667	0	39.6667	0	1218.67	320.667	0	0	0	0	0	0	0	0	0	0	0	0	0	0	677.333	4.66667	0	1531.67	0
56GLN	0	0	0	0	0	0	0	2061.33	0	0	0	0	0	0	0	0	0	0	0	0	0	0	0	0	837	0	29.3333	0	1096.67	371.667	0	0	0	0	0	0	0	0	0	0	0	0	0	0	637.333	12.6667	0	1658	40.3333
56GLU	0	0	0	0	0	0	0	1846	0	0	0	0	0	0	0	0	0	0	0	0	0	0	0	0	944.333	0	40.6667	0	1253	675.333	0	0	0	0	0	0	0	0	0	0	0	0	0	0	539.333	15.6667	0	1647.33	27.3333
56GLY	0	0	0	0	0	0	0	1028.67	0	0	0	0	0	0	0	0	0	0	0	0	0	0	0	0	650	0	71	0	950	512.333	0	0	0	0	0	0	0	0	0	0	0	0	0	0	610	0.333333	0	867.667	146.667
56HID	0	0	0	0	0	0	0	1974.33	0	0	0	0	0	0	0	0	0	0	0	0	0	0	0	0	925.667	0	73	0	920.667	533.667	0	0	0	3.33333	0	0	0	0	0	0	0	0	0	0	564.667	21.3333	0	1798	228.667
56HIE	0	0	0	0	0	0	0	1601.67	0	0	0	0	0	0	0	0	0	0	0	0	0	0	0	0	831	0	37.6667	0	1032.67	607	0	0	0	0	0	0	0	0	0	0	0	0	0	0	488.333	89.3333	0	1879.33	10
56ILE	0	0	0	0	0	0	0	2305.67	0	0	0	0	0	0	0	0	0	0	0	0	0	0	0	0	954	0	77.6667	0	1038.67	244.667	0	0	0	1	0	0	0	0	0	0	0	0	0	0	483.333	59.6667	0	1555.67	26
56LEU	0	0	0	0	0	0	0	1704.67	0	0	0	0	0	0	0	0	0	0	0	0	0	0	0	0	934	0	35	0	1341	485.333	0	0	0	0	0	0	0	0	0	0	0	0	0	0	695	1	0	2190	12.6667
56LYS	0	0	0	0	0	0	0	1544.67	0	0	0	0	0	0	0	0	0	0	0	0	0	0	0	0	776.667	0	61.3333	0	1130.67	557.333	0	0	0	0	0	0	0	0	0	0	0	0	0	0	447	5	0	1739	70.3333
56MET	0	0	0	0	0	0	0	1828.67	0	0	0	0	0	0	0	0	0	0	0	0	0	0	0	0	1003.67	0	35	0	1166.33	294.667	0	0	0	0	0	0	0	0	0	0	0	0	0	0	497	10.3333	0	1761.67	164
56PHE	0	0	0	0	0	0	0	1844.67	0	0	0	0	0	0	0	0	0	0	0	0	0	0	0	0	740.667	0	31	0	799	314.667	0	0	0	0	0	0	0	0	0	0	0	0	0	0	365.333	102.333	0	1697.33	9.33333
56PRO	0	0	0	0	0	0	0	2162.67	0	0	0	0	0	0	0	0	0	0	0	0	0	0	0	0	900.333	0	130.667	0	1106.67	369.667	0	0	0	1	0	0	0	0	0	0	0	0	0	0	424.667	1.33333	0	1832.67	96.6667
56SER	0	0	0	0	0	0	0	1976	0	0	0	0	0	0	0	0	0	0	0	0	0	0	0	0	767.333	0	112.667	0	781.667	469.667	0	0	0	0	0	0	0	0	0	0	0	0	0	0	203	111.333	0	1667.67	5
56THR	0	0	0	0	0	0	0	1600.33	0	0	0	0	0	0	0	0	0	0	0	0	0	0	0	0	864	0	73	0	1195.33	418.667	0	0	0	0	0	0	0	0	0	0	0	0	0	0	701.667	2.33333	0	2052.33	92.3333
56TRP	0	0	0	0	0	0	0	1704	0	0	0	0	0	0	0	0	0	0	0	0	0	0	0	0	778.667	0	102.667	0	740.667	642.667	0	0	0	0	0	0	0	0	0	0	0	0	0	0	592.333	52.3333	0	1385	98.3333
56TYR	0	0	0	0	0	0	0	1616	0	0	0	0	0	0	0	0	0	0	0	0	0	0	0	0	883.667	0	74.6667	0	1082	441.333	0	0	0	0	0	0	0	0	0	0	0	0	0	0	638	35	0	1726.33	141
57ALA	0	0	0	0	0	0	0	1924.67	0	0	0	0	0	0	0	0	0	0	0	0	0	0	0	0	903.333	0	55.6667	0	1388.67	380.667	0	0	0	0	0	0	0	0	0	0	0	0	0	0	589.667	2.66667	0	1749.67	0
57ASN	0	0	0	0	0	0	0	1478	0	0	0	0	0	0	0	0	0	0	0	0	0	0	0	0	938	0	43	0	1289.67	343.667	0	0	0	0	0	0	0	0	0	0	0	0	0	0	457.333	1.66667	0	2300.67	0
57ASP	0	0	0	0	0	0	0	1702	0	0	0	0	0	0	0	0	0	0	0	0	0	0	0	0	911.333	0	39.6667	0	1101.67	397.333	0	0	0	1.66667	0	0	0	0	0	0	0	0	0	0	623.333	40.6667	0	1726.33	25
57CYS	0	0	0	0	0	0	0	1607	0	0	0	0	0	0	0	0	0	0	0	0	0	0	0	0	650.333	0	90.6667	0	1068	527	0	0	0	0	0	0	0	0	0	0	0	0	0	0	505.333	48.3333	0	1980	0
57GLN	0	0	0	0	0	0	0	1513.33	0	0	0	0	0	0	0	0	0	0	0	0	0	0	0	0	835.333	0	35	0	1173.67	399.667	0	0	0	2	0	0	0	0	0	0	0	0	0	0	621	38	0	1888.67	51.6667
57GLU	0	0	0	0	0	0	0	1501.33	0	0	0	0	0	0	0	0	0	0	0	0	0	0	0	0	888.667	0	61.3333	0	1023.67	381.667	0	0	0	0	0	0	0	0	0	0	0	0	0	0	518.667	41	0	2115.67	85.6667
57GLY	0	0	0	0	0	0	0	1881.67	0	0	0	0	0	0	0	0	0	0	0	0	0	0	0	0	920.667	0	37.3333	0	1139.67	535	0	0	0	108	0	0	0	0	0	0	0	0	0	0	616	9.33333	0	2002.33	2
57HID	0	0	0	0	0	0	0	1823.33	0	0	0	0	0	0	0	0	0	0	0	0	0	0	0	0	1002	0	43	0	1079.33	258.667	0	0	0	0.666667	0	0	0	0	0	0	0	0	0	0	518	82.6667	0	2013.67	0
57HIE	0	0	0	0	0	0	0	1730.33	0	0	0	0	0	0	0	0	0	0	0	0	0	0	0	0	666	0	22	0	1016.67	402.333	0	0	0	0.333333	0	0	0	0	0	0	0	0	0	0	484.333	10.6667	0	1803.67	44.6667
57ILE	0	0	0	0	0	0	0	1806	0	0	0	0	0	0	0	0	0	0	0	0	0	0	0	0	954.667	0	19.3333	0	1318	373	0	0	0	0	0	0	0	0	0	0	0	0	0	0	572.333	5.33333	0	1979.67	0
57LEU	0	0	0	0	0	0	0	1727	0	0	0	0	0	0	0	0	0	0	0	0	0	0	0	0	975.333	0	58.3333	0	1047.33	493.667	0	0	0	0.333333	0	0	0	0	0	0	0	0	0	0	465.333	64.3333	0	1857.33	187
57LYS	0	0	0	0	0	0	0	2009.67	0	0	0	0	0	0	0	0	0	0	0	0	0	0	0	0	939	0	41	0	1160.33	298.333	0	0	0	0	0	0	0	0	0	0	0	0	0	0	579	3.33333	0	1745	0
57MET	0	0	0	0	0	0	0	1518.67	0	0	0	0	0	0	0	0	0	0	0	0	0	0	0	0	939.333	0	39.6667	0	1035.67	489.333	0	0	0	8.33333	0	0	0	0	0	0	0	0	0	0	627.667	31	0	2076	24.3333
57PHE	0	0	0	0	0	0	0	1854.33	0	0	0	0	0	0	0	0	0	0	0	0	0	0	0	0	910.667	0	68	0	1200	295.333	0	0	0	0	0	0	0	0	0	0	0	0	0	0	560.333	13.3333	0	1975.67	76.6667
57PRO	0	0	0	0	0	0	0	1539.33	0	0	0	0	0	0	0	0	0	0	0	0	0	0	0	0	921	0	36	0	1605	497	0	0	0	0.666667	12	0	0	0	0	0	0	0	0	0	427	5	0	1770	0
57SER	0	0	0	0	0	0	0	1626	0	0	0	0	0	0	0	0	0	0	0	0	0	0	0	0	1018	0	172	0	1462.67	201	0	0	0	0	0	0	0	0	0	0	0	0	0	0	500	9.66667	0	1612	129.333
57THR	0	0	0	0	0	0	0	1308.67	0	0	0	0	0	0	0	0	0	0	0	0	0	0	0	0	1073.67	0	26	0	1095.67	361.333	0	0	0	0	0	0	0	0	0	0	0	0	0	0	550	13	0	2167.33	77.3333
57TRP	0	0	0	0	0	0	0	1936.33	0	0	0	0	0	0	0	0	0	0	0	0	0	0	0	0	932.333	0	158.333	0	862.333	490.333	0	0	0	9.66667	0	0	0	0	0	0	0	0	0	0	361.333	14.3333	0	2067.33	91.6667
57TYR	0	0	0	0	0	0	0	1655.33	0	0	0	0	0	0	0	0	0	0	0	0	0	0	0	0	1001.67	0	75	0	1150.67	274	0	0	0	0	0	0	0	0	0	0	0	0	0	0	421.333	4	0	2086.33	49
57VAL	0	0	0	0	0	0	0	1807.33	0	0	0	0	0	0	0	0	0	0	0	0	0	0	0	0	1049.67	0	21.6667	0	1356.33	163.333	0	0	0	0	0	0	0	0	0	0	0	0	0	0	714	7	0	1941	0
58ALA	0	0	0	0	0	0	0	1829	0	0	0	0	0	0	0	0	0	0	0	0	0	0	0	0	866.667	0	59.6667	0	1184.33	484.667	0	0	0	0	0	0	0	0	0	0	0	0	0	0	503.667	12	0	1755	0
58ARG	0	0	0	0	0	0	0	1862.67	0	0	0	0	0	0	0	0	0	0	0	0	0	0	0	0	971	0	99	0	1052.33	202	0	0	0	0	0	0	0	0	0	0	0	0	0	0	585.667	6	0	1869	1
58ASN	0	0	0	0	0	0	0	1572	0	0	0	0	0	0	0	0	0	0	0	0	0	0	0	0	766.333	0	85	0	994.333	302.667	0	0	0	0	0	0	0	0	0	0	0	0	0	0	438.333	28.3333	0	2167	0
58ASP	0	0	0	0	0	0	0	1725	0	0	0	0	0	0	0	0	0	0	0	0	0	0	0	0	884	0	29.6667	0	1134	454.667	0	0	0	0	0	0	0	0	0	0	0	0	0	0	310	23.3333	0	1940	15.6667
58CYS	0	0	0	0	0	0	0	1767.33	0	0	0	0	0	0	0	0	0	0	0	0	0	0	0	0	955.333	0	133.333	0	941.667	334	0	0	0	0	0	0	0	0	0	0	0	0	0	0	342.667	2.66667	0	1964.33	1.66667
58GLU	0	0	0	0	0	0	0	1766.33	0	0	0	0	0	0	0	0	0	0	0	0	0	0	0	0	942.333	0	25	0	1009.67	399.667	0	0	0	0	0	0	0	0	0	0	0	0	0	0	365	13.3333	0	1458.67	0
58GLY	0	0	0	0	0	0	0	2300.67	0	0	0	0	0	0	0	0	0	0	0	0	0	0	0	0	1032.67	0	48.3333	0	1011.33	349	0	0	0	0.666667	0	0	0	0	0	0	0	0	0	0	261	64.3333	0	1714	0
58HID	0	0	0	0	0	0	0	1919.67	0	0	0	0	0	0	0	0	0	0	0	0	0	0	0	0	978	0	30.3333	0	1349.33	231	0	0	0	0.333333	0	0	0	0	0	0	0	0	0	0	447.333	6	0	1588.67	0
58HIE	0	0	0	0	0	0	0	2088.67	0	0	0	0	0	0	0	0	0	0	0	0	0	0	0	0	956	0	17.3333	0	1054	602	0	0	0	0	0	0	0	0	0	0	0	0	0	0	311.333	6.66667	0	1854.67	44
58ILE	0	0	0	0	0	0	0	1972.33	0	0	0	0	0	0	0	0	0	0	0	0	0	0	0	0	922	0	56.6667	0	1409.33	236	0	0	0	0.333333	0	0	0	0	0	0	0	0	0	0	570.333	17.3333	0	1597.67	89.3333
58LEU	0	0	0	0	0	0	0	1880	0	0	0	0	0	0	0	0	0	0	0	0	0	0	0	0	985.667	0	26.6667	0	1180.67	187	0	0	0	0	0	0	0	0	0	0	0	0	0	0	655	12.3333	0	1776.67	0
58LYS	0	0	0	0	0	0	0	1894	0	0	0	0	0	0	0	0	0	0	0	0	0	0	0	0	964.667	0	41.3333	0	1398	197	0	0	0	0	0	0	0	0	0	0	0	0	0	0	781.333	11.6667	0	2052.33	2.66667
58MET	0	0	0	0	0	0	0	1665.67	0	0	0	0	0	0	0	0	0	0	0	0	0	0	0	0	981	0	25.6667	0	1225.33	289	0	0	0	7	0	0	0	0	0	0	0	0	0	0	702	55.6667	0	1825.67	11.3333
58PHE	0	0	0	0	0	0	0	1813	0	0	0	0	0	0	0	0	0	0	0	0	0	0	0	0	889.667	0	33	0	1101	362	0	0	0	0.333333	0	0	0	0	0	0	0	0	0	0	615.333	17	0	1684.67	1.33333
58PRO	0	0	0	0	0	0	0	2070.33	0	0	0	0	0	0	0	0	0	0	0	0	0	0	0	0	1000.67	0	99	0	1040	361.333	0	0	0	0	0	0	0	0	0	0	0	0	0	0	547.667	5	0	1554	5
58SER	0	0	0	0	0	0	0	1572.67	0	0	0	0	0	0	0	0	0	0	0	0	0	0	0	0	698.333	0	84	0	1103	484.667	0	0	0	3.66667	0	0	0	0	0	0	0	0	0	0	733	23	0	1874.67	39.3333
58THR	0	0	0	0	0	0	0	1612.33	0	0	0	0	0	0	0	0	0	0	0	0	0	0	0	0	916.667	0	28	0	1141.67	443.333	0	0	0	0.333333	0	0	0	0	0	0	0	0	0	0	569.667	2.33333	0	1791	137.667
58TRP	0	0	0	0	0	0	0	1932.67	0	0	0	0	0	0	0	0	0	0	0	0	0	0	0	0	881	0	148.333	0	1031.33	318.333	0	0	0	0	0	0	0	0	0	0	0	0	0	0	407	4.33333	0	1653	68
58TYR	0	0	0	0	0	0	0	1553.33	0	0	0	0	0	0	0	0	0	0	0	0	0	0	0	0	963	0	78.6667	0	1305	203.333	0	0	0	0	0	0	0	0	0	0	0	0	0	0	641.333	7.66667	0	1686.67	147.667
58VAL	0	0	0	0	0	0	0	1753.67	0	0	0	0	0	0	0	0	0	0	0	0	0	0	0	0	933.333	0	72.6667	0	1018	401.667	0	0	0	0	0	0	0	0	0	0	0	0	0	0	547.667	31.3333	0	1882.67	24
59ALA	0	0	0	0	0	0	0	1487.33	0	0	0	0	0	0	0	0	0	0	0	0	0	0	0	0	805.333	0	87	0	923.667	581.333	0	0	0	0.333333	0	0	0	0	0	0	0	0	0	0	553.667	10	0	1986.33	108
59ARG	0	0	0	0	0	0	0	1839.67	0	0	0	0	0	0	0	0	0	0	0	0	0	0	0	0	960.333	0	52.3333	0	1240	311	0	0	0	1.33333	0	0	0	0	0	0	0	0	0	0	800	14	0	1764.33	0
59ASN	0	0	0	0	0	0	0	1833.33	0	0	0	0	0	0	0	0	0	0	0	0	0	0	0	0	882.333	0	73.6667	0	1164.67	299.667	0	0	0	0	0	0	0	0	0	0	0	0	0	0	399	3.33333	0	1623.67	0
59ASP	0	0	0	0	0	0	0	1457	0	0	0	0	0	0	0	0	0	0	0	0	0	0	0	0	951.333	0	26.3333	0	1081	551	0	0	0	0	0	0	0	0	0	0	0	0	0	0	569.667	110.667	0	1932	71.6667
59CYS	0	0	0	0	0	0	0	1830	0	0	0	0	0	0	0	0	0	0	0	0	0	0	0	0	990.667	0	17	0	1135.67	414	0	0	0	0	0	0	0	0	0	0	0	0	0	0	564	7.66667	0	2006.33	3.66667
59GLN	0	0	0	0	0	0	0	1984	0	0	0	0	0	0	0	0	0	0	0	0	0	0	0	0	882	0	54.6667	0	1168	492.667	0	0	0	0	0	0	0	0	0	0	0	0	0	0	629	5.66667	0	1691	26.3333
59GLU	0	0	0	0	0	0	0	1977	0	0	0	0	0	0	0	0	0	0	0	0	119.333	0	0	0	910.333	0	158	0	954.333	389	0	0	0	0	0	0	0	0	0	0	0	0	0	0	415.333	32.3333	0	1376.67	16
59GLY	0	0	0	0	0	0	0	1915.67	0	0	0	0	0	0	0	0	0	0	0	0	0	0	0	0	972	0	96	0	938.333	447	0	0	0	0	0	0	0	0	0	0	0	0	0	0	608	5.33333	0	1555.67	1
59HID	0	0	0	0	0	0	0	1179.67	0	0	0	0	0	0	0	0	0	0	0	0	0	0	0	0	912.667	0	42.3333	0	1072.67	518.333	0	0	0	0.333333	0	0	0	0	0	0	0	0	0	0	744.333	12	0	2036	20.6667
59HIE	0	0	0	0	0	0	0	1992.33	0	0	0	0	0	0	0	0	0	0	0	0	0	0	0	0	1013.67	0	39.3333	0	1265.67	324	0	0	0	0	0	0	0	0	0	0	0	0	0	0	590.333	9	0	1716.67	6.66667
59ILE	0	0	0	0	0	0	0	1469.67	0	0	0	0	0	0	0	0	0	0	0	0	0	0	0	0	885.667	0	167.667	0	956.333	627.333	0	0	0	0	0	0	0	0	0	0	0	0	0	0	378	5.33333	0	1949	251.667
59LEU	0	0	0	0	0	0	0	2036.67	0	0	0	0	0	0	0	0	0	0	0	0	0	0	0	0	1008	0	50.6667	0	1292	338	0	0	0	0	0	0	0	0	0	0	0	0	0	0	543.333	14.6667	0	1726	0
59LYS	0	0	0	0	0	0	0	1647	0	0	0	0	0	0	0	0	0	0	0	0	0	0	0	0	1002.67	0	32.3333	0	1021.33	396.333	0	0	0	0	0	0	0	0	0	0	0	0	0	0	548.667	26	0	1864.67	29.6667
59MET	0	0	0	0	0	0	0	1907	0	0	0	0	0	0	0	0	0	0	0	0	0	0	0	0	924.333	0	125.333	0	954	268.667	0	0	0	0	0	0	0	0	0	0	0	0	0	0	302.667	46.3333	0	1573	50.6667
59PHE	0	0	0	0	0	0	0	2098.67	0	0	0	0	0	0	0	0	0	0	0	0	0	0	0	0	983	0	49.3333	0	1225.33	159.667	0	0	0	0	0	0	0	0	0	0	0	0	0	0	502.333	7.33333	0	1368.67	0.666667
59PRO	0	0	0	0	0	0	0	1997.33	0	0	0	0	0	0	0	0	0	0	0	0	0	0	0	0	981	0	53.6667	0	1356	182.667	0	0	0	0	0	0	0	0	0	0	0	0	0	0	671.667	12	0	1866.67	3.33333
59SER	0	0	0	0	0	0	0	1500.33	0	0	0	0	0	0	0	0	0	0	0	0	0	0	0	0	845.333	0	44	0	1146	468.333	0	0	0	0	0	0	0	0	0	0	0	0	0	0	686.667	48	0	1975	76
59THR	0	0	0	0	0	0	0	1959.67	0	0	0	0	0	0	0	0	0	0	0	0	0	0	0	0	965.333	0	63.3333	0	1126	394	0	0	0	0	0	0	0	0	0	0	0	0	0	0	557	32	0	1499.33	185
59TRP	0	0	0	0	0	0	0	2041.33	0	0	0	0	0	0	0	0	0	0	0	0	0	0	0	0	896	0	37.3333	0	1203.33	388.667	0	0	0	0	0	0	0	0	0	0	0	0	0	0	709	3.66667	0	1659.67	14.3333
59VAL	0	0	0	0	0	0	0	1708.33	0	0	0	0	0	0	0	0	0	0	0	0	0.333333	0	0	0	891.333	0	14.6667	0	1130.33	468.333	0	0	0	0	0	0	0	0	0	0	0	0	0	0	701	43	0	1543.33	4
60ALA	0	0	0	0	0	0	0	1688.67	0	0	0	0	0	0	0	0	0	0	0	0	0	0	0	0	1025.33	0	40.6667	0	1063.33	392	0	0	0	0.333333	0	0	0	0	0	0	0	0	0	0	327.333	39	0	1652.67	71
60ARG	0	0	0	0	0	0	0	1958	0	0	0	0	0	0	0	0	0	0	0	0	0	0	0	0	961.667	0	24.6667	0	1164.67	335.667	0	0	0	0	0	0	0	0	0	0	0	0	0	0	659	3.66667	0	1675.67	0
60ASN	0	0	0	0	0	0	0	1532.67	0	0	0	0	0	0	0	0	0	0	0	0	0	0	0	0	881	0	20	0	1270	251.667	0	0	0	0	0	0	0	0	0	0	0	0	0	0	737.667	15.3333	0	1829.67	1.33333
60CYS	0	0	0	0	0	0	0	1600.67	0	0	0	0	0	0	0	0	0	0	0	0	0	0	0	0	821.333	0	71.6667	0	904.667	465.667	0	0	0	0	0	0	0	0	0	0	0	0	0	0	418	23	0	1895.33	173
60GLN	0	0	0	0	0	0	0	1893.67	0	0	0	0	0	0	0	0	0	0	0	0	0	0	0	0	986.667	0	21.3333	0	1147	236	0	0	0	0	0	0	0	0	0	0	0	0	0	0	718.667	5	0	1508	9.33333
60GLU	0	0	0	0	0	0	0	1833.33	0	0	0	0	0	0	0	0	0	0	0	0	0	0	0	0	909	0	71.6667	0	1368.33	255.333	0	0	0	0	0	0	0	0	0	0	0	0	0	0	609.667	17	0	1825.67	0.333333
60GLY	0	0	0	0	0	0	0	1676.67	0	0	0	0	0	0	0	0	0	0	0	0	0	0	0	0	912.667	0	110.667	0	1228.67	270	0	0	0	0	0	0	0	0	0	0	0	0	0	0	628.333	4.33333	0	1823.67	1.33333
60HID	0	0	0	0	0	0	0	1579.67	0	0	0	0	0	0	0	0	0	0	0	0	0	0	0	0	985.667	0	75.6667	0	1441	307.667	0	0	0	0	0	0	0	0	0	0	0	0	0	0	592	8.66667	0	1985.33	1
60HIE	0	0	0	0	0	0	0	1765	0	0	0	0	0	0	0	0	0	0	0	0	0	0	0	0	963.667	0	36.3333	0	1283.67	430.667	0	0	0	1	0	0	0	0	0	0	0	0	0	0	711.333	3	0	1699	6.66667
60ILE	0	0	0	0	0	0	0	1632	0	0	0	0	0	0	0	0	0	0	0	0	0	0	0	0	1039	0	41.6667	0	1271.67	192	0	0	0	0	0	0	0	0	0	0	0	0	0	0	563	4	0	1624.67	0
60LEU	0	0	0	0	0	0	0	1794.33	0	0	0	0	0	0	0	0	0	0	0	0	0	0	0	0	858.333	0	37.3333	0	1186.67	520.333	0	0	0	0	0	0	0	0	0	0	0	0	0	0	660.667	2.66667	0	1846.67	140.667
60LYS	0	0	0	0	0	0	0	1899	0	0	0	0	0	0	0	0	0	0	0	0	0	0	0	0	976	0	25	0	1149	423.333	0	0	0	0	0	0	0	0	0	0	0	0	0	0	564.333	9.66667	0	1808.67	0
60MET	0	0	0	0	0	0	0	1960	0	0	0	0	0	0	0	0	0	0	0	0	0	0	0	0	1004.67	0	22	0	1168	273.667	0	0	0	0	0	0	0	0	0	0	0	0	0	0	603.333	21.6667	0	1679.33	0
60PHE	0	0	0	0	0	0	0	1985	0	0	0	0	0	0	0	0	0	0	0	0	0	0	0	0	1003.67	0	34	0	1138.33	228.667	0	0	0	0	0	0	0	0	0	0	0	0	0	0	636.333	8	0	1707.67	8.33333
60PRO	0	0	0	0	0	0	0	1366	0	0	0	0	0	0	0	0	0	0	0	0	0	0	0	0	1007.67	0	22.3333	0	1060	366.333	0	0	0	0	0	0	0	0	0	0	0	0	0	0	718.333	0.666667	0	2107.33	70.6667
60SER	0	0	0	0	0	0	0	1814	0	0	0	0	0	0	0	0	0	0	0	0	0	0	0	0	941.667	0	82.6667	0	707.667	426	0	0	0	0	0	0	0	0	0	0	0	0	0	0	326	36	0	1783	6.33333
60THR	0	0	0	0	0	0	0	1668.67	0	0	0	0	0	0	0	0	0	0	0	0	0	0	0	0	857	0	85.6667	0	1184.67	471	0	0	0	0	0	0	0	0	0	0	0	0	0	0	550	24	0	1916.33	0.666667
60TRP	0	0	0	0	0	0	0	1725.67	0	0	0	0	0	0	0	0	0	0	0	0	0	0	0	0	995.667	0	14.3333	0	1164	264.333	0	0	0	0	0	0	0	0	0	0	0	0	0	0	670	4.33333	0	1731.33	0
60TYR	0	0	0	0	0	0	0	1896	0	0	0	0	0	0	0	0	0	0	0	0	0	0	0	0	992.667	0	93	0	1084	259.667	0	0	0	0.333333	0	0	0	0	0	0	0	0	0	0	544.667	21.6667	0	1695.67	0.666667
60VAL	0	0	0	0	0	0	0	1906.67	0	0	0	0	0	0	0	0	0	0	0	0	0	0	0	0	935.333	0	29	0	1073.33	443.333	0	0	0	0.333333	0	0	0	0	0	0	0	0	0	0	738.333	31	0	1594.67	0
61ALA	0	0	0	0	0	0	0	1672.33	0	0	0	0	0	0	0	0	0	0	0	0	0	0	0	0	908	0	120.667	0	919	476	0	0	0	0	0	0	0	0	0	0	0	0	0	0	255	3.33333	0	1999.67	178.667
61ARG	0	0	0	0	0	0	0	1941.33	0	0	0	0	0	0	0	0	0	0	0	0	0	0	0	0	933.667	0	24.6667	0	1023.33	407	0	0	0	0	0	0	0	0	0	0	0	0	0	0	549	4	0	1656.67	0
61ASN	0	0	0	0	0	0	0	1975.33	0	0	0	0	0	0	0	0	0	0	0	0	0	0	0	0	947.333	0	67.6667	0	1344.67	261.667	0	0	0	0.666667	0	0	0	0	0	0	0	0	0	0	438.667	31	0	1653.67	2
61ASP	0	0	0	0	0	0	0	1205	0	0	0	0	0	0	0	0	0	0	0	0	0	0	0	0	782.667	0	61.3333	0	1180.33	535.333	0	0	0	0	0	0	0	0	0	0	0	0	0	0	614.333	15.3333	0	2014.67	81.6667
61CYS	0	0	0	0	0	0	0	1697.67	0	0	0	0	0	0	0	0	0	0	0	0	0	0	0	0	985.667	0	51.3333	0	1291	224.333	0	0	0	0	0	0	0	0	0	0	0	0	0	0	458.333	3	0	1884	42
61GLU	0	0	0	0	0	0	0	1766	0	0	0	0	0	0	0	0	0	0	0	0	0	0	0	0	1042.33	0	23.3333	0	1153.33	207.333	0	0	0	0	0	0	0	0	0	0	0	0	0	0	530.333	18	0	1984.33	55.3333
61GLY	0	0	0	0	0	0	0	1691.33	0	0	0	0	0	0	0	0	0	0	0	0	0	0	0	0	942.667	0	84.3333	0	1061.67	200.667	0	0	0	1.66667	0	0	0	0	0	0	0	0	0	0	382.333	42.6667	0	1592	0
61HID	0	0	0	0	0	0	0	2075.33	0	0	0	0	0	0	0	0	0	0	0	0	0	0	0	0	938.333	0	45.6667	0	1075.67	417.333	0	0	0	0	0	0	0	0	0	0	0	0	0	0	545	53	0	1479.33	96.6667
61HIE	0	0	0	0	0	0	0	1692.67	0	0	0	0	0	0	0	0	0	0	0	0	0	0	0	0	938.667	0	40.3333	0	791.667	552.333	0	0	0	0	0	0	0	0	0	0	0	0	0	0	365.333	25.3333	0	1789	294.333
61ILE	0	0	0	0	0	0	0	1988.67	0	0	0	0	0	0	0	0	0	0	0	0	0	0	0	0	1004.33	0	41.3333	0	989.333	214.667	0	0	0	0	0	0	0	0	0	0	0	0	0	0	432	64	0	1955.67	12.6667
61LEU	0	0	0	0	0	0	0	1222.33	0	0	0	0	0	0	0	0	0	0	0	0	0	0	0	0	981.667	0	49.6667	0	1055.67	450.667	0	0	0	0	0	0	0	0	0	0	0	0	0	0	463.333	102.667	0	1964.67	0
61LYS	0	0	0	0	0	0	0	1414	0	0	0	0	0	0	0	0	0	0	0	0	0	0	0	0	932.667	0	55.3333	0	1376.67	339.667	0	0	0	0	0	0	0	0	0	0	0	0	0	0	535.333	11.3333	0	1927.33	0
61MET	0	0	0	0	0	0	0	1892.33	0	0	0	0	0	0	0	0	0	0	0	0	0	0	0	0	964.667	0	48.3333	0	1174	454.333	0	0	0	0	0	0	0	0	0	0	0	0	0	0	450.333	3.33333	0	1679.67	0
61PHE	0	0	0	0	0	0	0	1773	0	0	0	0	0	0	0	0	0	0	0	0	0	0	0	0	614	0	202.667	0	793.667	548	0	0	0	0.333333	0	0	0	0	0	0	0	0	0	0	221.667	112.667	0	2009	155.667
61PRO	0	0	0	0	0	0	0	1141.33	0	0	0	0	0	0	0	0	0	0	0	0	0	0	0	0	850	0	43.3333	0	1230.67	415.333	0	0	0	6.33333	0	0	0	0	0	0	0	0	0	0	612.333	29.3333	0	1996.67	3.66667
61SER	0	0	0	0	0	0	0	1992.67	0	0	0	0	0	0	0	0	0	0	0	0	0	0	0	0	1024.67	0	17	0	1112.67	206.667	0	0	0	1	0	0	0	0	0	0	0	0	0	0	605	14.6667	0	1980.67	0
61THR	0	0	0	0	0	0	0	2109.33	0	0	0	0	0	0	0	0	0	0	0	0	0	0	0	0	940	0	21.3333	0	1145.33	232.667	0	0	0	0	0	0	0	0	0	0	0	0	0	0	637.333	31.6667	0	1593	0
61TRP	0	0	0	0	0	0	0	1513.67	0	0	0	0	0	0	0	0	0	0	0	0	0	0	0	0	996.667	0	67.3333	0	836	486.333	0	0	0	0	0	0	0	0	0	0	0	0	0	0	551	55	0	1861.33	220.333
61TYR	0	0	0	0	0	0	0	1688	0	0	0	0	0	0	0	0	0	0	0	0	0	0	0	0	945.667	0	40.3333	0	1111	289.667	0	0	0	0	0	0	0	0	0	0	0	0	0	0	594.667	3.66667	0	1938.33	0
61VAL	0	0	0	0	0	0	0	1986.67	0	0	0	0	0	0	0	0	0	0	0	0	0	0	0	0	1026.33	0	70.3333	0	1017.33	211.333	0	0	0	0	0	0	0	0	0	0	0	0	0	0	444.333	36.6667	0	1922.33	0
62ALA	0	0	0	0	0	0	0.666667	1692	0	0	0	0	0	0	0	0	0	0	0	0	0	0	0	0	844	0	66.3333	0	1158.67	423.667	0	0	0	37.3333	0	0	0	0	0	0	0	0	0	0	581.333	21	0	1929.67	7.33333
62ARG	0	0	0	0	0	0	0	2090	0	0	0	0	0	0	0	0	0	0	0	0	0	0	0	0	948.667	0	77	0	1218	376.667	0	0	0	0	0	0	0	0	0	0	0	0	0	0	694.333	18.6667	0	1767.33	0
62ASN	0	0	0	0	0	0	0	1767	0	0	0	0	0	0	0	0	0	0	0	0	0	0	0	0	944.333	0	58.3333	0	1147.67	325.667	0	0	0	0	0	0	0	0	0	0	0	0	0	0	634.667	12	0	1728.67	0
62ASP	0	0	0	0	0	0	0	1632.67	0	0	0	0	0	0	0	0	0	0	0	0	0	0	0	0	1069.67	0	18.6667	0	1068.67	286.333	0	0	0	0	0	0	0	0	0	0	0	0	0	0	722	18.6667	0	1587.33	40.3333
62CYS	0	0	0	0	0	0	0	1484.33	0	0	0	0	0	0	0	0	0	0	0	0	18.3333	0	0	0	988	0	29.6667	0	1267.67	280.667	0	0	0	0	0	0	0	0	0	0	0	0	0	0	526.333	6.66667	0	1942	0
62GLN	0	0	0	0	0	0	0	1694	0	0	0	0	0	0	0	0	0	0	0	0	0	0	0	0	967.333	0	90	0	1110.33	360	0	0	0	0	0	0	0	0	0	0	0	0	0	0	469.333	7	0	1413.33	40
62GLU	0	0	0	0	0	0	0	1774.67	0	0	0	0	0	0	0	0	0	0	0	0	0	0	0	0	906.667	0	40.3333	0	1122.67	556	0	0	0	0	0	0	0	0	0	0	0	0	0	0	558.333	4	0	1613	0
62GLY	0	0	0	0	0	0	0	859	0	0	0	0	0	0	0	0	0	0	0	0	0	0	0	0	843.333	0	65.6667	0	1135.33	586.333	0	0	0	0	0	0	0	0	0	0	0	0	0	0	785.667	44.3333	0	2092	17.6667
62HID	0	0	0	0	0	0	0	1933.33	0	0	0	0	0	0	0	0	0	0	0	0	0	0	0	0	836	0	36.6667	0	1060.33	543	0	0	0	0	0	0	0	0	0	0	0	0	0	0	472.667	2.66667	0	1639.67	0
62HIE	0	0	0	0	0	0	0	1378.67	0	0	0	0	0	0	0	0	0	0	0	0	0	0	0	0	721	0	101	0	1110.33	390.667	0	0	0	0	0	0	0	0	0	0	0	0	0	0	495.667	22.6667	0	1804.67	7
62LEU	0	0	0	0	0	0	0	1751.33	0	0	0	0	0	0	0	0	0	0	0	0	0	0	0	0	936.667	0	43	0	1109	438.333	0	0	0	8.66667	0	0	0	0	0	0	0	0	0	0	611.667	6	0	1779	26.6667
62LYS	0	0	0	0	0	0	0	1673	0	0	0	0	0	0	0	0	0	0	0	0	0	0	0	0	876.333	0	36.3333	0	1065.67	446	0	0	0	0	0	0	0	0	0	0	0	0	0	0	485.667	15.6667	0	1886.33	2
62MET	0	0	0	0	0	0	0	1657	0	0	0	0	0	0	0	0	0	0	0	0	0	0	0	0	808.667	0	158	0	953	434.667	0	0	0	0	0	0	0	0	0	0	0	0	0	0	330	23.6667	0	1746.67	0.666667
62PHE	0	0	0	0	0	0	0	1515	0	0	0	0	0	0	0	0	0	0	0	0	0	0	0	0	855.667	0	79.6667	0	965	384	0	0	0	2.66667	0	0	0	0	0	0	0	0	0	0	346	51.6667	0	1767	9
62PRO	0	0	0	0	0	0	0	1513	0	0	0	0	0	0	0	0	0	0	0	0	0	0	0	0	729	0	98.6667	0	1208.67	429.333	0	0	0	0	0	0	0	0	0	0	0	0	0	0	582	7	0	1651	4
62SER	0	0	0	0	0	0	0	1550.67	0	0	0	0	0	0	0	0	0	0	0	0	0	0	0	0	758	0	100	0	1105.33	409.667	0	0	0	0	0	0	0	0	0	0	0	0	0	0	394	26	0	2012.67	93.3333
62THR	0	0	0	0	0	0	0	1796.33	0	0	0	0	0	0	0	0	0	0	0	0	0	0	0	0	908	0	57.6667	0	1220	297.667	0	0	0	1.66667	0	0	0	0	0	0	0	0	0	0	594.667	17.3333	0	1686.33	58
62TRP	0	0	0	0	0	0	0	1464.67	0	0	0	0	0	0	0	0	0	0	0	0	0	0	0	0	871.333	0	48	0	1131	470.667	0	0	0	0	0	0	0	0	0	0	0	0	0	0	564.667	4.66667	0	1542	92.6667
62TYR	0	0	0	0	0	0	0	1792.67	0	0	0	0	0	0	0	0	0	0	0	0	1	0	0	0	841.667	0	59	0	1203	262.333	0	0	0	0	0	0	0	0	0	0	0	0	0	0	460	11	0	1482.67	0
62VAL	0	0	0	0	0	0	0	1963.33	0	0	0	0	0	0	0	0	0	0	0	0	0	0	0	0	947	0	33	0	1140.33	444.667	0	0	0	1.33333	0	0	0	0	0	0	0	0	0	0	726	1	0	1791.67	29.3333
63ALA	0	0	0	0	0	0	0	1637.67	0	0	0	0	0	0	0	0	0	0	0	0	0	0	0	0	928.333	0	123.333	0	943.667	271.667	0	0	0	0	0	0	0	0	0	0	0	0	0	0	477.333	3	0	2018.33	0
63ARG	0	0	0	0	0	0	0	1857	0	0	0	0	0	0	0	0	0	0	0	0	0	0	0	0	972.667	0	30.3333	0	986.333	488	0	0	0	4.66667	0	0	0	0	0	0	0	0	0	0	578.667	1.33333	0	1704	21.6667
63ASN	0	0	0	0	0	0	0	1836.67	0	0	0	0	0	0	0	0	0	0	0	0	0	0	0	0	920.333	0	63.3333	0	1262	353.333	0	0	0	1	0	0	0	0	0	0	0	0	0	0	563.667	23.3333	0	1651.33	2.33333
63ASP	0	0	0	0	0	0	0	1575.33	0	0	0	0	0	0	0	0	0	0	0	0	0	0	0	0	738.667	0	82.6667	0	960.333	504.667	0	0	0	0	0	0	0	0	0	0	0	0	0	0	355	45.3333	0	1869	95.3333
63CYS	0	0	0	0	0	0	0	1648.67	0	0	0	0	0	0	0	0	0	0	0	0	0	0	0	0	652.333	0	195.333	0	862	614.667	0	0	0	0	0	0	0	0	0	0	0	0	0	0	254	29.3333	0	1739.33	45
63GLN	0	0	0	0	0	0	0	1958.67	0	0	0	0	0	0	0	0	0	0	0	0	0	0	0	0	944	0	148.667	0	925	182.667	0	0	0	0	0	0	0	0	0	0	0	0	0	0	347.333	61.6667	0	1765	0
63GLU	0	0	0	0	0	0	0	2072	0	0	0	0	0	0	0	0	0	0	0	0	0	0	0	0	982.667	0	25	0	1109.33	278.333	0	0	0	0	0	0	0	0	0	0	0	0	0	0	441.333	11.3333	0	1699	0
63GLY	0	0	0	0	0	0	0	1882	0	0	0	0	0	0	0	0	0	0	0	0	0.333333	0	0	0	974.333	0	96.3333	0	965.667	408.333	0	0	0	0	0	0	0	0	0	0	0	0	0	0	431.333	22.6667	0	1713.67	157.667
63HID	0	0	0	0	0	0	0	1646	0	0	0	0	0	0	0	0	0	0	0	0	0	0	0	0	931.333	0	56.3333	0	1246	388.333	0	0	0	0	0	0	0	0	0	0	0	0	0	0	610.333	1.33333	0	1677.33	42
63HIE	0	0	0	0	0	0	0	1677.67	0	0	0	0	0	0	0	0	0	0	0	0	0	0	0	0	924	0	24.3333	0	1145.67	431.333	0	0	0	0	0	0	0	0	0	0	0	0	0	0	620.667	1.66667	0	1865	93.3333
63ILE	0	0	0	0	0	0	0	1944.67	0	0	0	0	0	0	0	0	0	0	0	0	0	0	0	0	963	0	35	0	1222	199.333	0	0	0	0	0	0	0	0	0	0	0	0	0	0	671.667	52.3333	0	1519	126.333
63LEU	0	0	0	0	0	0	0	2009.33	0	0	0	0	0	0	0	0	0	0	0	0	0	0	0	0	928.333	0	60	0	1045.67	238.667	0	0	0	0	0	0	0	0	0	0	0	0	0	0	538.333	26.3333	0	1795.33	0
63LYS	0	0	0	0	0	0	0	1800.67	0	0	0	0	0	0	0	0	0	0	0	0	0	0	0	0	923.333	0	79.6667	0	1170	262.667	0	0	0	0	0	0	0	0	0	0	0	0	0	0	507.333	8.66667	0	1791	0
63MET	0	0	0	0	0	0	0	1431.67	0	0	0	0	0	0	0	0	0	0	0	0	0	0	0	0	691.333	0	46	0	913.333	586.333	0	0	0	0	0	0	0	0	0	0	0	0	0	0	509	47.6667	0	2173	137.333
63PHE	0	0	0	0	0	0	0	1788.67	0	0	0	0	0	0	0	0	0	0	0	0	0	0	0	0	977.333	0	102.667	0	705.667	477.667	0	0	0	0	0	0	0	0	0	0	0	0	0	0	382.333	102.667	0	2032	135.333
63SER	0	0	0	0	0	0	0	2071	0	0	0	0	0	0	0	0	0	0	0	0	0	0	0	0	1009.33	0	28	0	981	438	0	0	0	0	0	0	0	0	0	0	0	0	0	0	383	2.33333	0	1508.67	225
63THR	0	0	0	0	0	0	0	1825.33	0	0	0	0	0	0	0	0	0	0	0	0	0	0	0	0	843.667	0	53.3333	0	957	717.333	0	0	0	0	0	0	0	0	0	0	0	0	0	0	526.333	15	0	1728.33	0
63TRP	0	0	0	0	0	0	0	1851.67	0	0	0	0	0	0	0	0	0	0	0	0	0	0	0	0	935.667	0	105	0	998	344.333	0	0	0	0	0	0	0	0	0	0	0	0	0	0	412	48.3333	0	1816.67	131
63TYR	0	0	0	0	0	0	0	1547.33	0	0	0	0	0	0	0	0	0	0	0	0	0	0	0	0	995.333	0	56.3333	0	1468.67	183	0	0	0	0	0	0	0	0	0	0	0	0	0	0	562.667	0.666667	0	1957.67	9.66667
63VAL	0	0	0	0	0	0	0	2103.33	0	0	0	0	0	0	0	0	0	0	0	0	0	0	0	0	914.667	0	19.3333	0	1277.33	315.667	0	0	0	0	0	0	0	0	0	0	0	0	0	0	612	4.66667	0	1550	2
64ALA	0	0	0	0	0	0	0	2003	0	0	0	0	0	0	0	0	0	0	0	0	0	0	0	0	933.667	0	18	0	1248.33	327.333	0	0	0	2.66667	0	0	0	0	0	0	0	0	0	0	602.333	62	0	1740.67	3.33333
64ARG	0	0	0	0	0	0	0	1832.33	0	0	0	0	0	0	0	0	0	0	0	0	0	0	0	0	674	0	147.667	0	1142.67	362.667	0	0	0	0.666667	0	0	0	0	0	0	0	0	0	0	464.667	36	0	1904.67	14.3333
64ASN	0	0	0	0	0	0	0	1697.67	0	0	0	0	0	0	0	0	0	0	0	0	0	0	0	0	1040.67	0	31.6667	0	1162	391.667	0	0	0	0	0	0	0	0	0	0	0	0	0	0	597.667	18.6667	0	1837.67	0
64ASP	0	0	0	0	0	0	0	1719.33	0	0	0	0	0	0	0	0	0	0	0	0	0	0	0	0	973.667	0	18	0	1227	264	0	0	0	0	0	0	0	0	0	0	0	0	0	0	406.333	18	0	1722	0.333333
64CYS	0	0	0	0	0	0	0	1850	0	0	0	0	0	0	0	0	0	0	0	0	0	0	0	0	957.333	0	28.3333	0	1233.33	270	0	0	0	1.33333	0	0	0	0	0	0	0	0	0	0	633.667	6	0	1794.67	3
64GLN	0	0	0	0	0	0	0	1545.67	0	0	0	0	0	0	0	0	0	0	0	0	0	0	0	0	953.333	0	52	0	1246	458	0	0	0	0	0	0	0	0	0	0	0	0	0	0	589.333	2.33333	0	2017.67	1
64GLU	0	0	0	0	0	0	0	1957.67	0	0	0	0	0	0	0	0	0	0	0	0	1	0	0	0	933.333	0	89.3333	0	1166	322	0	0	0	1	0	0	0	0	0	0	0	0	0	0	291	29.6667	0	1618.33	0.333333
64GLY	0	0	0	0	0	0	0	1578.33	0	0	0	0	0	0	0	0	0	0	0	0	0	0	0	0	836.667	0	105.333	0	1472.67	186	0	0	0	0	0	0	0	0	0	0	0	0	0	0	664	0.333333	0	1926.33	0
64HID	0	0	0	0	0	0	0	1833.67	0	0	0	0	0	0	0	0	0	0	0	0	0	0	0	0	1051.33	0	67.3333	0	1042.67	249.667	0	0	0	0	0	0	0	0	0	0	0	0	0	0	536	73.3333	0	1755.33	0
64HIE	0	0	0	0	0	0	0	1636.67	0	0	0	0	0	0	0	0	0	0	0	0	0	0	0	0	915	0	67	0	1049.67	395.667	0	0	0	3	0	0	0	0	0	0	0	0	0	0	666	64.6667	0	2053.33	107.667
64ILE	0	0	0	0	0	0	0	1843	0	0	0	0	0	0	0	0	0	0	0	0	0	0	0	0	906.667	0	50.3333	0	1118.67	387.667	0	0	0	0	0	0	0	0	0	0	0	0	0	0	593	42.6667	0	1851	104
64LEU	0	0	0	0	0	0	0	1573.33	0	0	0	0	0	0	0	0	0	0	0	0	0	0	0	0	773.333	0	71.6667	0	954	456	0	0	0	12	0	0	0	0	0	0	0	0	0	0	212.333	33.6667	0	2206	6.66667
64LYS	0	0	0	0	0	0	0	1595.33	0	0	0	0	0	0	0	0	0	0	0	0	31	0	0	0	981.667	0	51.3333	0	1117.33	218.667	0	0	0	0.666667	0	0	0	0	0	0	0	0	0	0	561.333	42.3333	0	1906	3
64MET	0	0	0	0	0	0	0	1621.33	0	0	0	0	0	0	0	0	0	0	0	0	0	0	0	0	871	0	65.6667	0	1179	308	0	0	0	0.333333	0	0	0	0	0	0	0	0	0	0	690	9.33333	0	2256.67	0
64PHE	0	0	0	0	0	0	0	2039.67	0	0	0	0	0	0	0	0	0	0	0	0	14	0	0	0	955.667	0	37.6667	0	1162.67	321	0	0	0	0	0	0	0	0	0	0	0	0	0	0	746	11.3333	0	1490.33	0
64PRO	0	0	0	0	0	0	0	1816.33	0	0	0	0	0	0	0	0	0	0	0	0	0	0	0	0	1060.67	0	51	0	1102	134.333	0	0	0	0	0	0	0	0	0	0	0	0	0	0	563.667	5.33333	0	1798.33	273
64SER	0	0	0	0	0	0	0	1935.33	0	0	0	0	0	0	0	0	0	0	0	0	0	0	0	0	958.333	0	57.3333	0	1075.33	444	0	0	0	0	0	0	0	0	0	0	0	0	0	0	288.333	10	0	1969.33	0
64THR	0	0	0	0	0	0	0	1580.33	0	0	0	0	0	0	0	0	0	0	0	0	0	0	0	0	696.667	0	96.6667	0	1252	395	0	0	0	0.333333	0	0	0	0	0	0	0	0	0	0	663.667	5.33333	0	1858.67	3
64TRP	0	0	0	0	0	0	0	1524	0	0	0	0	0	0	0	0	0	0	0	0	0	0	0	0	907	0	54.3333	0	1172.33	458	0	0	0	0	0	0	0	0	0	0	0	0	0	0	565	1	0	2047.33	3.66667
64TYR	0	0	0	0	0	0	0	1826.33	0	0	0	0	0	0	0	0	0	0	0	0	0	0	0	0	697.333	0	162.333	0	985	334	0	0	0	0	0	0	0	0	0	0	0	0	0	0	444.333	22	0	1889.33	103
65ALA	0	0	0	0	0	0	0	1706.33	0	0	0	0	0	0	0	0	0	0	0	0	1	0	0	0	897.667	0	30.6667	0	1194.33	386.667	0	0	0	0	0	0	0	0	0	0	0	0	0	0	511	19	0	1486	0
65ARG	0	0	0	0	0	0	0	1257.33	0	0	0	0	0	0	0	0	0	0	0	0	0	0	0	0	730.333	0	51.6667	0	1199.33	537.333	0	0	0	0	0	0	0	0	0	0	0	0	0	0	716.667	3	0	2222	14
65ASN	0	0	0	0	0	0	0	1587.33	0	0	0	0	0	0	0	0	0	0	0	0	0	0	0	0	918	0	23	0	1247	301.667	0	0	0	0	0	0	0	0	0	0	0	0	0	0	593	6.33333	0	2008.33	0
65ASP	0	0	0	0	0	0	0	1642.67	0	0	0	0	0	0	0	0	0	0	0	0	0	0	0	0	950.667	0	47.3333	0	1123	342.667	0	0	0	0.333333	0	0	0	0	0	0	0	0	0	0	567.333	11.6667	0	1925.33	17
65CYS	0	0	0	0	0	0	0	1520.67	0	0	0	0	0	0	0	0	0	0	0	0	0	0	0	0	916.333	0	28.6667	0	939.333	512.333	0	0	0	0	0	0	0	0	0	0	0	0	0	0	479.667	44.3333	0	2003.33	195
65GLN	0	0	0	0	0	0	0	1904	0	0	0	0	0	0	0	0	0	0	0	0	0	0	0	0	940	0	93.6667	0	1028.67	226.667	0	0	0	0	0	0	0	0	0	0	0	0	0	0	562.667	18.3333	0	1865.33	0.666667
65GLY	0	0	0	0	0	0	0	1656.67	0	0	0	0	0	0	0	0	0	0	0	0	23.6667	0	0	0	923	0	21.6667	0	1147.33	259.667	0	0	0	4.66667	0	0	0	0	0	0	0	0	0	0	569.333	1.66667	0	1565.67	6
65HID	0	0	0	0	0	0	0	1703.67	0	0	0	0	0	0	0	0	0	0	0	0	0	0	0	0	979	0	31.6667	0	991.667	363.667	0	0	0	0	0	0	0	0	0	0	0	0	0.666667	0	614	15.6667	0	1712.33	22.6667
65HIE	0	0	0	0	0	0	0	1971.67	0	0	0	0	0	0	0	0	0	0	0	0	2.66667	0	0	0	887.667	0	30	0	1139.67	356	0	0	0	2	0	0	0	0	0	0	0	0	0	0	464.667	21	0	1653	0
65ILE	0	0	0	0	0	0	0	1546.33	0	0	0	0	0	0	0	0	0	0	0	0	0	0	0	0	819.333	0	66.3333	0	922.667	573	0	0	0	0	0	0	0	0	0	0	0	0	0	0	422.333	46.6667	0	2167	209.333
65LEU	0	0	0	0	0	0	0	1564.67	0	0	0	0	0	0	0	0	0	0	0	0	0	0	0	0	961	0	96.3333	0	1147.67	219	0	0	0	0	0	0	0	0	0	0	0	0	0	0	531.667	37	0	2043.67	13
65LYS	0	0	0	0	0	0	0	1663	0	0	0	0	0	0	0	0	0	0	0	0	0	0	0	0	887	0	24.6667	0	1150	300	0	0	0	53.3333	0	0	0	0	0	0	0	0	0	0	572	12	0	1926	0
65MET	0	0	0	0	0	0	0	1493.33	0	0	0	0	0	0	0	0	0	0	0	0	0	0	0	0	583	0	142.667	0	937	482.667	0	0	0	0	0	0	0	0	0	0	0	0	0	0	291	79.6667	0	2164.67	69
65PHE	0	0	0	0	0	0	0	1662	0	0	0	0	0	0	0	0	0	0	0	0	0	0	0	0	875.333	0	37.6667	0	1177	281.333	0	0	0	0	0	0	0	0	0	0	0	0	0	0	557	13.6667	0	1882	0
65PRO	0	0	0	0	0	0	0	2105.67	0	0	0	0	0	0	0	0	0	0	0	0	0	0	0	0	959	0	26.3333	0	1108.67	258.333	0	0	0	0	0	0	0	0	0	0	0	0	0	0	412.667	32.3333	0	1666	0
65SER	0	0	0	0	0	0	0	1749	0	0	0	0	0	0	0	0	0	0	0	0	0	0	0	0	1029.33	0	33.3333	0	1065.67	323.333	0	0	0	0	0	0	0	0	0	0	0	0	0	0	392	16	0	2084.33	3.33333
65THR	0	0	0	0	0	0	0	2134.67	0	0	0	0	0	0	0	0	0	0	0	0	0	0	0	0	959.667	0	43	0	1179.67	319.667	0	0	0	0.333333	0	0	0	0	0	0	0	0	0	0	494	8	0	1744.67	54.6667
65TRP	0	0	0	0	0	0	0	1854.67	0	0	0	0	0	0	0	0	0	0	0	0	0	0	0	0	933	0	90.3333	0	974.667	420.333	0	0	0	0	0	0	0	0	0	0	0	0	0	0	520.333	59.3333	0	1882	0.666667
65TYR	0	0	0	0	0	0	0	1636	0	0	0	0	0	0	0	0	0	0	0	0	0	0	0	0	797.333	0	39	0	1280.33	483.333	0	0	0	0	0	0	0	0	0	0	0	0	0	0	585.667	10.6667	0	2042	0
65VAL	0	0	0	0	0	0	0	1886	0	0	0	0	0	0	0	0	0	0	0	0	0	0	0	0	985.667	0	19.6667	0	1116.67	373.667	0	0	0	0	0	0	0	0	0	0	0	0	0	0	710	39.6667	0	1772	0
66ALA	0	0	0	0	0	0	0	1734.33	0	0	0	0	0	0	0	0	0	0	0	0	0	0	0	0	943	0	31.3333	0	887.667	544	0	0	0	0	0	0	0	0	0	0	0	0	0	0	493	32.6667	0	1732.67	161
66ARG	0	0	0	0	0	0	0	1440.67	0	0	0	0	0	0	0	0	0	0	0	0	0	0	0	0	850.333	0	45	0	1211.33	311.333	0	0	0	0	0	0	0	0	0	0	0	0	0	0	512.667	52.6667	0	1613	0.333333
66ASN	0	0	0	0	0	0	0	1728.67	0	0	0	0	0	0	0	0	0	0	0	0	0	0	0	0	1002	0	23	0	977.667	189.667	0	0	0	1	0	0	0	0	0	0	0	0	0	0	525	57	0	1652.67	0
66ASP	0	0	0	0	0	0	0	1889.33	0	0	0	0	0	0	0	0	0	0	0	0	0	0	0	0	989.667	0	94	0	1003	445.667	0	0	0	0	0	0	0	0	0	0	0	0	0	0	304.667	9.33333	0	1606	16.6667
66CYS	0	0	0	0	0	0	0	2060	0	0	0	0	0	0	0	0	0	0	0	0	0	0	0	0	909.333	0	49.3333	0	1147	227.333	0	0	0	0	0	0	0	0	0	0	0	0	0	0	501	37.3333	0	1800.67	0.333333
66GLN	0	0	0	0	0	0	0	1535.67	0	0	0	0	0	0	0	0	0	0	0	0	0	0	0	0	951.667	0	49	0	1166	363.667	0	0	0	0.333333	0	0	0	0	0	0	0	0	0	0	511.333	12.3333	0	2004	7.33333
66GLU	0	0	0	0	0	0	0	1607.33	0	0	0	0	0	0	0	0	0	0	0	0	0	0	0	0	684.667	0	120	0	1118.67	495.333	0	0	0	0	0	0	0	0	0	0	0	0	0	0	365	28.3333	0	1653.33	0
66GLY	0	0	0	0	0	0	0	1759.67	0	0	0	0	0	0	0	0	0	0	0	0	0	0	0	0	899.333	0	124	0	950.667	425.333	0	0	0	0	0	0	0	0	0	0	0	0	0	0	178.667	12	0	1649.67	12.3333
66HID	0	0	0	0	0	0	0	2060.67	0	0	0	0	0	0	0	0	0	0	0	0	0	0	0	0	964.667	0	29.6667	0	1143.67	324.667	0	0	0	0	0	0	0	0	0	0	0	0	0	0	557.333	17	0	1787.33	0
66HIE	0	0	0	0	0	0	0	1986.67	0	0	0	0	0	0	0	0	0	0	0	0	0	0	0	0	929	0	37.3333	0	1304.67	348.667	0	0	0	0	0	0	0	0	0	0	0	0	0	0	727.333	6.33333	0	1798.67	0
66LEU	0	0	0	0	0	0	0	1056.67	0	0	0	0	0	0	0	0	0	0	0	0	0	0	0	0	790.333	0	72	0	1294	555.333	0	0	0	0.666667	0	0	0	0	0	0	0	0	0	0	544.667	8.66667	0	2305.33	1.33333
66LYS	0	0	0	0	0	0	0	1650	0	0	0	0	0	0	0	0	0	0	0	0	0	0	0	0	842.333	0	69.3333	0	1048.33	423	0	0	0	0	0	0	0	0	0	0	0	0	0	0	461	21	0	1845	13
66MET	0	0	0	0	0	0	0	1532.67	0	0	0	0	0	0	0	0	0	0	0	0	8.33333	0	0	0	877.667	0	46	0	1535.33	341.667	0	0	0	0	0	0	0	0	0	0	0	0	0	0	515	13	0	1834.67	0
66PHE	0	0	0	0	0	0	0	2062.67	0	0	0	0	0	0	0	0	0	0	0	0	0	0	0	0	883.333	0	25.6667	0	1057.33	398	0	0	0	0	0	0	0	0	0	0	0	0	0	0	498.333	23.3333	0	1588.67	239
66PRO	0	0	0	0	0	0	0	2012.33	0	0	0	0	0	0	0	0	0	0	0	0	0	0	0	0	887.667	0	128.333	0	1179.67	348.333	0	0	0	1.66667	0	0	0	0	0	0	0	0	0	0	461	54.6667	0	1805.33	15.3333
66SER	0	0	0	0	0	0	0	1777	0	0	0	0	0	0	0	0	0	0	0	0	0	0	0	0	908	0	155.333	0	854.333	434.333	0	0	0	0	0	0	0	0	0	0	0	0	0	0	435.667	73.3333	0	1827	0
66THR	0	0	0	0	0	0	0	1557.33	0	0	0	0	0	0	0	0	0	0	0	0	0	0	0	0	997	0	74.6667	0	1147.33	313.333	0	0	0	0	0	0	0	0	0	0	0	0	0	0	587	32.3333	0	1939.67	14.6667
66TRP	0	0	0	0	0	0	0	1702.33	0	0	0	0	0	0	0	0	0	0	0	0	0	0	0	0	898	0	66	0	1284.67	337.667	0	0	0	0.333333	0	0	0	0	0	0	0	0	0	0	469.667	31.6667	0	1817	0
66TYR	0	0	0	0	0	0	0	1834.33	0	0	0	0	0	0	0	0	0	0	0	0	0	0	0	0	841.333	0	32.6667	0	1223.67	340.333	0	0	0	0	0	0	0	0	0	0	0	0	0	0	596.667	6.33333	0	1753.33	1
66VAL	0	0	0	0	0	0	0	1549.33	0	0	0	0	0	0	0	0	0	0	0	0	0	0	0	0	928.667	0	50	0	1349.67	189.667	0	0	0	223	0	0	0	0	0	0	0	0	0	0	510	4.33333	0	1849.33	80.3333
67ALA	0	0	0	0	0	0	0	1825.67	0	0	0	0	0	0	0	0	0	0	0	0	0	0	0	0	683	0	40	0	1106.33	461	0	0	0	0	0	0	0	0	0	0	0	0	0	0	435.333	2.33333	0	1898	0
67ARG	0	0	0	0	0	0	0	1795	0	0	0	0	0	0	0	0	0	0	0	0	0	0	0	0	870.667	0	121.333	0	1358.67	212.333	0	0	0	0.333333	0	0	0	0	0	0	0	0	0	0	527	7	0	1529.33	2
67ASN	0	0	0	0	0	0	0	1594	0	0	0	0	0	0	0	0	0	0	0	0	0	0	0	0	887.667	0	64.6667	0	1254.67	223.333	0	0	0	0	0	0	0	0	0	0	0	0	0	0	708	4	0	1842.67	232.333
67ASP	0	0	0	0	0	0	0	1919	0	0	0	0	0	0	0	0	0	0	0	0	0	0	0	0	904.333	0	132	0	1013	327.667	0	0	0	0	0	0	0	0	0	0	0	0	0	0	553	40	0	1936.33	19.3333
67GLN	0	0	0	0	0	0	0	1753.67	0	0	0	0	0	0	0	0	0	0	0	0	0	0	0	0	962.667	0	24.6667	0	1070	389	0	0	0	0	0	0	0	0	0	0	0	0	0	0	567.333	12	0	1819.67	108
67GLU	0	0	0	0	0	0	0	1925.33	0	0	0	0	0	0	0	0	0	0	0	0	0	0	0	0	956.667	0	54	0	1181	250.333	0	0	0	0.666667	0	0	0	0	0	0	0	0	0	0	516.333	7	0	1577.67	66.3333
67GLY	0	0	0	0	0	0	0	1816.33	0	0	0	0	0	0	0	0	0	0	0	0	0	0	0	0	933.667	0	19.3333	0	1205.67	349.667	0	0	0	0	0	0	0	0	0	0	0	0	0	0	534	11	0	1879.67	0
67HID	0	0	0	0	0	0	0	1798.67	0	0	0	0	0	0	0	0	0	0	0	0	0	0	0	0	902	0	52	0	1251	337	0	0	0	0	0	0	0	0	0	0	0	0	0	0	519.333	8.33333	0	1720.33	143.333
67HIE	0	0	0	0	0	0	0	1678.67	0	0	0	0	0	0	0	0	0	0	0	0	0	0	0	0	712.333	0	91.6667	0	860.667	432.333	0	0	0	0	0	0	0	0	0	0	0	0	0	0	272.667	30.3333	0	1805.33	0
67ILE	0	0	0	0	0	0	0	1648.33	0	0	0	0	0	0	0	0	0	0	0	0	5.33333	0	0	0	834.333	0	136.333	0	1111.67	439.333	0	0	0	0	0	0	0	0	0	0	0	0	0	0	484.333	18.6667	0	1865	39.6667
67LEU	0	0	0	0	0	0	0	1715.67	0	0	0	0	0	0	0	0	0	0	0	0	0	0	0	0	827.333	0	48	0	1161.33	530	0	0	0	0	0	0	0	0	0	0	0	0	0	0	737	22.6667	0	1791.67	55.6667
67LYS	0	0	0	0	0	0	0	1657.67	0	0	0	0	0	0	0	0	0	0	0	0	0	0	0	0	726	0	37.3333	0	898.333	334.667	0	0	0	0	0	0	0	0	0	0	0	0	0	0	377.667	14	0	1898	83
67MET	0	0	0	0	0	0	1	2123.33	0	0	0	0	0	0	0	0	0	0	0	0	0	0	0	0	896.667	0	31	0	1014.33	419.333	0	0	0	0	0	0	0	0	0	0	0	0	0	0	483.333	66.6667	0	1535.67	0.333333
67PHE	0	0	0	0	0	0	0	1876	0	0	0	0	0	0	0	0	0	0	0	0	0	0	0	0	879	0	50	0	1380.33	266.333	0	0	0	0	0	0	0	0	0	0	0	0	0	0	560.333	12.3333	0	1650	0
67PRO	0	0	0	0	0	0	0	1452.33	0	0	0	0	0	0	0	0	0	0	0	0	0	0	0	0	763.667	0	90.3333	0	1311	410.667	0	0	0	0	0	0	0	0	0	0	0	0	0	0	589.667	12.3333	0	1997	2
67SER	0	0	0	0	0	0	0	1737.33	0	0	0	0	0	0	0	0	0	0	0	0	0	0	0	0	854	0	51.6667	0	1135.67	335	0	0	0	4	0	0	0	0	0	0	0	0	0	0	600.333	2.33333	0	1894.33	4.33333
67THR	0	0	0	0	0	0	0	2111.67	0	0	0	0	0	0	0	0	0	0	0	0	0	0	0	0	785.333	0	61.6667	0	1122.33	327	0	0	0	0.333333	0	0	0	0	0	0	0	0	0	0	406.667	36.3333	0	1657.33	114.667
67TRP	0	0	0	0	0	0	0	2072	0	0	0	0	0	0	0	0	0	0	0	0	16.6667	0	0	0	874.667	0	204.333	0	1029.67	329.667	0	0	0	1	0	0	0	0	0	0	0	0	0	0	436.667	13	0	1599.33	11.6667
67TYR	0	0	0	0	0	0	0	1958	0	0	0	0	0	0	0	0	0	0	0	0	0	0	0	0	850.667	0	85	0	1127	323.333	0	0	0	0	0	0	0	0	0	0	0	0	0	0	570	6.66667	0	1796.33	14
67VAL	0	0	0	0	0	0	0	1566	0	0	0	0	0	0	0	0	0	0	0	0	0	0	0	0	925.667	0	91.3333	0	1029	465.667	0	0	0	0	0	0	0	0	0	0	0	0	0	0	312.333	62.3333	0	1917.33	48.6667
68ALA	0	0	0	0	0	0	0	1855	0	0	0	0	0	0	0	0	0	0	0	0	0	0	0	0	920.333	0	30	0	1126.33	371.333	0	0	0	0	0	0	0	0	0	0	0	0	0	0	523.667	81.6667	0	1924.67	0
68ARG	0	0	0	0	0	0	0	1848.67	0	0	0	0	0	0	0	0	0	0	0	0	0	0	0	0	898	0	47.3333	0	1294.67	310.333	0	0	0	0.333333	0	0	0	0	0	0	0	0	0	0	396.333	41.3333	0	1793.67	59
68ASN	0	0	0	0	0	0	0	1587	0	0	0	0	0	0	0	0	0	0	0	0	0	0	0	0	926.667	0	78.6667	0	1122.67	334	0	0	0	0	0	0	0	0	0	0	0	0	0	0	446	10.3333	0	1927	63.6667
68ASP	0	0	0	0	0	0	0	1950	0	0	0	0	0	0	0	0	0	0	0	0	0	0	0	0	973	0	24	0	1186.67	292	0	0	0	0	0	0	0	0	0	0	0	0	0	0	722.667	9	0	1762	0
68CYS	0	0	0	0	0	0	0	1841.67	0	0	0	0	0	0	0	0	0	0	0	0	0	0	0	0	819.333	0	97	0	901.333	534	0	0	0	21.3333	0	0	0	0	0	0	0	0	0	0	447	49	0	1808.67	135.333
68GLN	0	0	0	0	0	0	0	2151	0	0	0	0	0	0	0	0	0	0	0	0	0	0	0	0	1028	0	79.3333	0	802	575	0	0	0	0	0	0	0	0	0	0	0	0	0	0	319	83.3333	0	1692.67	4.33333
68GLU	0	0	0	0	0	0	0	1756.67	0	0	0	0	0	0	0	0	0	0	0	0	0	0	0	0	886.333	0	204.667	0	949.333	459	0	0	0	0.333333	0	0	0	0	0	0	0	0	0	0	430.333	79	0	1830.67	0
68HID	0	0	0	0	0	0	0	1994.33	0	0	0	0	0	0	0	0	0	0	0	0	0	0	0	0	991.333	0	61	0	1116	232	0	0	0	0	0	0	0	0	0	0	0	0	0	0	343.333	24.6667	0	1917.67	0
68HIE	0	0	0	0	0	0	0	1717.33	0	0	0	0	0	0	0	0	0	0	0	0	0	0	0	0	913.667	0	78.6667	0	1019.33	460.667	0	0	0	0	0	0	0	0	0	0	0	0	0	0	468	101	0	1611.33	0
68ILE	0	0	0	0	0	0	0	1803.67	0	0	0	0	0	0	0	0	0	0	0	0	0	0	0	0	913.333	0	63	0	1092.67	487.333	0	0	0	0	0	0	0	0	0	0	0	0	0	0	291.667	4.66667	0	1812.67	87
68LEU	0	0	0	0	0	0	0	1901.33	0	0	0	0	0	0	0	0	0	0	0	0	0	0	0	0	933.333	0	54.3333	0	1057	377.333	0	0	0	0.666667	0	0	0	0	0	0	0	0	0	0	489	26.3333	0	2131.67	5.66667
68LYS	0	0	0	0	0	0	0	1599.33	0	0	0	0	0	0	0	0	0	0	0	0	0	0	0	0	884	0	89	0	1253.67	375	0	0	0	0	0	0	0	0	0	0	0	0	0	0	507	31	0	2015.67	0
68MET	0	0	0	0	0	0	0	2071.67	0	0	0	0	0	0	0	0	0	0	0	0	0.333333	0	0	0	983	0	83	0	1248.67	267	0	0	0	3.66667	0	0	0	0	0	0	0	0	0	0	458.667	1.66667	0	1509.67	0
68PHE	0	0	0	0	0	0	0	2009.67	0	0	0	0	0	0	0	0	0	0	0	0	0	0	0	0	913.333	0	76	0	1291	364	0	0	0	0.666667	0	0	0	0	0	0	0	0	0	0	389.333	13.3333	0	1711.67	0
68PRO	0	0	0	0	0	0	0	1845.33	0	0	0	0	0	0	0	0	0	0	0	0	0	0	0	0	907.667	0	22.3333	0	1021	535	0	0	0	0	0	0	0	0	0	0	0	0	0	0	420.667	102.667	0	1698.33	22.3333
68SER	0	0	0	0	0	0	0	1967.33	0	0	0	0	0	0	0	0	0	0	0	0	0	0	0	0	982	0	55.3333	0	1409	234.333	0	0	0	0	0	0	0	0	0	0	0	0	0	0	462.333	0.333333	0	1688.33	0
68THR	0	0	0	0	0	0	0	1885.67	0	0	0	0	0	0	0	0	0	0	0	0	0	0	0	0	978.667	0	44	0	1201.67	231.667	0	0	0	0	0	0	0	0	0	0	0	0	0	0	477.667	9.66667	0	1749	0
68TRP	0	0	0	0	0	0	0	1967.33	0	0	0	0	0	0	0	0	0	0	0	0	0	0	0	0	664	0	159.667	0	922.333	424.333	0	0	0	1.66667	0	0	0	0	0	0	0	0	0	0	452.333	30	0	1805	135.667
68TYR	0	0	0	0	0	0	0	1684	0	0	0	0	0	0	0	0	0	0	0	0	0	0	0	0	881	0	32.6667	0	1178.67	451	0	0	0	0.666667	0	0	0	0	0	0	0	0	0	0	792.333	33.6667	0	1868.67	85.6667
68VAL	0	0	0	0	0	0	0	1674.33	0	0	0	0	0	0	0	0	0	0	0	0	0	0	0	0	636	0	92.6667	0	1082	397.333	0	0	0	0	0	0	0	0	0	0	0	0	0	0	560.333	28.3333	0	1856	165.667
69ALA	0	0	0	0	0	0	0	2002.67	0	0	0	0	0	0	0	0	0	0	0	0	0	0	0	0	983.667	0	35	0	1187.67	178.667	0	0	0	0	0	0	0	0	0	0	0	0	0	0	449.667	3.33333	0	1682.67	3.33333
69ARG	0	0	0	0	0	0	0	1816	0	0	0	0	0	0	0	0	0	0	0	0	0	0	0	0	1034	0	30.6667	0	1113.67	321.333	0	0	0	0	0	0	0	0	0	0	0	0	0	0	683	56.3333	0	1898.67	124
69ASN	0	0	0	0	0	0	0	2191.67	0	0	0	0	0	0	0	0	0	0	0	0	0	0	0	0	982.667	0	37	0	1070	368.333	0	0	0	0	0	0	0	0	0	0	0	0	0	0	641	9	0	1594.67	0
69ASP	0	0	0	0	0	0	0	1811.33	0	0	0	0	0	0	0	0	0	0	0	0	0	0	0	0	1011.67	0	45.3333	0	1103	212	0	0	0	0.333333	0	0	0	0	0	0	0	0	0	0	568	2	0	1853	0
69CYS	0	0	0	0	0	0	0	1664.33	0	0	0	0	0	0	0	0	0	0	0	0	0	0	0	0	920.333	0	30	0	1125	279.667	0	0	0	11	0	0	0	0	0	0	0	0	0	0	540.333	18	0	1974.67	44.3333
69GLN	0	0	0	0	0	0	0	2148.67	0	0	0	0	0	0	0	0	0	0	0	0	0	0	0	0	972	0	38.3333	0	927.333	279	0	0	0	0	0	0	0	0	0	0	0	0	0	0	347	4.66667	0	1629.33	161
69GLU	0	0	0	0	0	0	0	1586.33	0	0	0	0	0	0	0	0	0	0	0	0	0	0	0	0	995.667	0	23.3333	0	1229	205.333	0	0	0	0	0	0	0	0	0	0	0	0	0	0	684.333	3.33333	0	1782.67	0
69GLY	0	0	0	0	0	0	0	1881	0	0	0	0	0	0	0	0	0	0	0	0	0	0	0	0	1000.33	0	99.3333	0	1071.33	332	0	0	0	0.333333	0	0	0	0	0	0	0	0	0	0	390.333	17	0	1781.67	0
69ILE	0	0	0	0	0	0	0	2097	0	0	0	0	0	0	0	0	0	0	0	0	0	0	0	0	926	0	56	0	1322	168.333	0	0	0	0	0	0	0	0	0	0	0	0	0	0	549	7	0	1700.67	106
69LEU	0	0	0	0	0	0	0	1827.67	0	0	0	0	0	0	0	0	0	0	0	0	0	0	0	0	956.333	0	103.333	0	1049	415	0	0	0	0	0	0	0	0	0	0	0	0	0	0	348.333	26	0	1829.33	114.667
69LYS	0	0	0	0	0	0	0	1603	0	0	0	0	0	0	0	0	0	0	0	0	0	0	0	0	976	0	123	0	1350.67	212.667	0	0	0	0	0	0	0	0	0	0	0	0	0	0	612.333	6.66667	0	2046.33	1
69MET	0	0	0	0	0	0	0	2172.67	0	0	0	0	0	0	0	0	0	0	0	0	0	0	0	0	958.333	0	51	0	1051.67	355	0	0	0	0.333333	0	0	0	0	0	0	0	0	0	0	607	19.6667	0	1600.67	39
69PHE	0	0	0	0	0	0	0	1766	0	0	0	0	0	0	0	0	0	0	0	0	0	0	0	0	810.333	0	53.6667	0	1196	346	0	0	0	0.666667	0	0	0	0	0	0	0	0	0	0	441.333	24.3333	0	1627	30
69PRO	0	0	0	0	0	0	0	1712	0	0	0	0	0	0	0	0	0	0	0	0	0	0	0	0	772.333	0	117.667	0	1341.67	355.333	0	0	0	0	0	0	0	0	0	0	0	0	0	0	600.667	2.33333	0	1893.67	0
69SER	0	0	0	0	0	0	0	1831	0	0	0	0	0	0	0	0	0	0	0	0	0	0	0	0	896.333	0	27	0	1196.67	270.667	0	0	0	0.333333	0	0	0	0	0	0	0	0	0	0	522.667	3.33333	0	1588	113.333
69THR	0	0	0	0	0	0	0	1817.67	0	0	0	0	0	0	0	0	0	0	0	0	0	0	0	0	814	0	53.3333	0	1241.33	652.333	0	0	0	0	0	0	0	0	0	0	0	0	0	0	484	4	0	1630	20.6667
69TRP	0	0	0	0	0	0	0	1749.67	0	0	0	0	0	0	0	0	0	0	0	0	0	0	0	0	792.667	0	148.667	0	924	481	0	0	0	0	0	0	0	0	0	0	0	0	0	0	419	23	0	1909.33	0
69TYR	0	0	0	0	0	0	0	1568.67	0	0	0	0	0	0	0	0	0	0	0	0	0	0	0	0	892	0	45.6667	0	1249.33	326.667	0	0	0	11.6667	0	0	0	0	0	0	0	0	0	0	578.667	7.66667	0	1853.33	171.667
69VAL	0	0	0	0	0	0	0	1937	0	0	0	0	0	0	0	0	0	0	0	0	0	0	0	0	956.667	0	30.3333	0	1231.67	323	0	0	0	0	0	0	0	0	0	0	0	0	0	0	651.333	1.33333	0	1898.33	0
70ALA	0	0	0	0	0	0	0	1877	0	0	0	0	0	0	0	0	0	0	0	0	0	0	0	0	926.667	0	37.6667	0	986	363	0	0	0	0	0	0	0	0	0	0	0	0	0	0	511.333	58.6667	0	1760	0
70ARG	0	0	0	0	0	0	0	1991	0	0	0	0	0	0	0	0	0	0	0	0	0	0	0	0	905.667	0	24	0	1023	337.333	0	0	0	0	0	0	0	0	0	0	0	0	0	0	674	13	0	1681.67	1.66667
70ASN	0	0	0	0	0	0	0	2138	0	0	0	0	0	0	0	0	0	0	0	0	0	0	0	0	986.333	0	20.3333	0	1187.67	338.667	0	0	0	0	0	0	0	0	0	0	0	0	0	0	475	4.33333	0	1743.33	0
70ASP	0	0	0	0	0	0	0	1707.33	0	0	0	0	0	0	0	0	0	0	0	0	0	0	0	0	943	0	49.6667	0	1071.33	246	0	0	0	0	0	0	0	0	0	0	0	0	0	0	557.333	60.6667	0	2003.67	5.33333
70CYS	0	0	0	0	0	0	0	1937	0	0	0	0	0	0	0	0	0	0	0	0	0	0	0	0	890.333	0	106	0	958	317.667	0	0	0	0	0	0	0	0	0	0	0	0	0	0	399.667	25.3333	0	1900.67	0
70GLN	0	0	0	0	0	0	0	1479	0	0	0	0	0	0	0	0	0	0	0	0	0	0	0	0	871.333	0	116.667	0	1189.33	396	0	0	0	1.33333	0	0	0	0	0	0	0	0	0	0	707.667	9.66667	0	1989.33	1.66667
70GLU	0	0	0	0	0	0	0	2078	0	0	0	0	0	0	0	0	0	0	0	0	0	0	0	0	949	0	20.3333	0	1195	426	0	0	0	3	0	0	0	0	0	0	0	0	0	0	627	0.333333	0	1685.33	42
70GLY	0	0	0	0	0	0	0	1819.33	0	0	0	0	0	0	0	0	0	0	0	0	0	0	0	0	907	0	38	0	1304	230.333	0	0	0	0	0	0	0	0	0	0	0	0	0	0	449.333	14.6667	0	1758.67	0
70HID	0	0	0	0	0	0	0	1887	0	0	0	0	0	0	0	0	0	0	0	0	0	0	0	0	950.333	0	31.6667	0	1154.33	377	0	0	0	0	0	0	0	0	0	0	0	0	0	0	544.333	20.3333	0	1872.33	0
70HIE	0	0	0	0	0	0	0	1505	0	0	0	0	0	0	0	0	0	0	0	0	0	0	0	0	945	0	74.6667	0	936	233.667	0	0	0	0	0	0	0	0	0	0	0	0	0	0	249	21.6667	0	1913.33	51
70ILE	0	0	0	0	0	0	0	1722	0	0	0	0	0	0	0	0	0	0	0	0	0	0	0	0	919	0	57.3333	0	1166	282.667	0	0	0	0	0	0	0	0	0	0	0	0	0	0	550	16.6667	0	2098	82.6667
70LEU	0	0	0	0	0	0	0	1613.67	0	0	0	0	0	0	0	0	0	0	0	0	0	0	0	0	1051.33	0	53.6667	0	1121.67	204.333	0	0	0	0	0	0	0	0	0	0	0	0	0	0	604.667	7.66667	0	1860.33	0
70MET	0	0	0	0	0	0	0	2175.67	0	0	0	0	0	0	0	0	0	0	0	0	0.333333	0	0	0	1012	0	32	0	1204.33	163.667	0	0	0	4	0	0	0	0	0	0	0	0	0	0	589.667	15	0	1644	54.6667
70PHE	0	0	0	0	0	0	0	1890.67	0	0	0	0	0	0	0	0	0	0	0	0	0	0	0	0	891.667	0	101.333	0	1081.33	303.333	0	0	0	0	0	0	0	0	0	0	0	0	0	0	508	14.6667	0	1900	0
70PRO	0	0	0	0	0	0	0	1494.33	0	0	0	0	0	0	0	0	0	0	0	0	0	0	0	0	747.333	0	72	0	1201	303	0	0	0	0	0	0	0	0	0	0	0	0	0	0	514.333	6.33333	0	2015.33	3.66667
70SER	0	0	0	0	0	0	0	1624.33	0	0	0	0	0	0	0	0	0	0	0	0	0	0	0	0	882.333	0	70	0	978.333	268	0	0	0	0	0	0	0	0	0	0	0	0	0	0	473.667	75.3333	0	1887.67	0
70THR	0	0	0	0	0	0	0	1819.33	0	0	0	0	0	0	0	0	0	0	0	0	0	0	0	0	959	0	12.3333	0	1185.67	267.333	0	0	0	0	0	0	0	0	0	0	0	0	0	0	649.667	12.3333	0	1960	0
70TRP	0	0	0	0	0	0	0	1506.67	0	0	0	0	0	0	0	0	0	0	0	0	0	0	0	0	892	0	60.3333	0	1469.33	249	0	0	0	0	0	0	0	0	0	0	0	0	0	0	508	9.33333	0	1909.33	0
70TYR	0	0	0	0	0	0	0	1638.33	0	0	0	0	0	0	0	0	0	0	0	0	0	0	0	0	916.667	0	44.6667	0	1303.33	255.667	0	0	0	2	0	0	0	0	0	0	0	0	0	0	602	9.33333	0	1634.67	1.33333
70VAL	0	0	0	0	0	0	0	1947.33	0	0	0	0	0	0	0	0	0	0	0	0	0	0	0	0	948.667	0	164.333	0	968	343	0	0	0	0	0	0	0	0	0	0	0	0	0	0	360	10.6667	0	2017.67	7
71ARG	0	0	0	0	0	0	0	1649.33	0	0	0	0	0	0	0	0	0	0	0	0	1.66667	0	0	0	825.333	0	43.6667	0	1027	316	0	0	0	16	0	0	0	0	0	0	0	0	0	0	432	18.3333	0	1594.67	74.6667
71ASN	0	0	0	0	0	0	0	2337.33	0	0	0	0	0	0	0	0	0	0	0	0	0	0	0	0	837	0	69	0	948.667	502	0	0	0	0	0	0	0	0	0	0	0	0	0	0	353.667	13.6667	0	1447.33	8.66667
71ASP	0	0	0	0	0	0	0	1852	0	0	0	0	0	0	0	0	0	0	0	0	0	0	0	0	914	0	43.3333	0	1233	180	0	0	0	1.66667	0	0	0	0	0	0	0	0	0	0	262.333	9	0	1958.33	0.333333
71CYS	0	0	0	0	0	0	0	1967	0	0	0	0	0	0	0	0	0	0	0	0	0	0	0	0	924.667	0	36	0	1092	344.333	0	0	0	0	0	0	0	0	0	0	0	0	0	0	543	38.6667	0	1778.67	0
71GLN	0	0	0	0	0	0	0	1729.33	0	0	0	0	0	0	0	0	0	0	0	0	0	0	0	0	931.667	0	32.3333	0	1087.67	574.333	0	0	0	0	0	0	0	0	0	0	0	0	0	0	536	34	0	1946.33	188.333
71GLU	0	0	0	0	0	0	0	1664	0	0	0	0	0	0	0	0	0	0	0	0	0	0	0	0	844	0	35	0	1414.67	203.667	0	0	0	0	0	0	0	0	0	0	0	0	0	0	430.667	11.6667	0	2183.67	18.3333
71GLY	0	0	0	0	0	0	0	1764.33	0	0	0	0	0	0	0	0	0	0	0	0	0	0	0	0	870.667	0	31	0	1110	370	0	0	0	0	0	0	0	0	0	0	0	0	0	0	671.667	1.33333	0	1795.67	0.666667
71HID	0	0	0	0	0	0	0	1484	0	0	0	0	0	0	0	0	0	0	0	0	0	0	0	0	677.667	0	57.6667	0	1008.33	403.667	0	0	0	1.66667	0	0	0	0	0	0	0	0	0	0	302	2.33333	0	1970	34.6667
71HIE	0	0	0	0	0	0	0	1707.67	0	0	0	0	0	0	0	0	0	0	0	0	0	0	0	0	887.333	0	64.3333	0	1218.33	321	0	0	0	0.333333	0	0	0	0	0	0	0	0	0	0	530	17.6667	0	1960.33	0.333333
71ILE	0	0	0	0	0	0	0	1910	0	0	0	0	0	0	0	0	0	0	0	0	0	0	0	0	884.667	0	44.6667	0	1011.33	350.667	0	0	0	0	0	0	0	0	0	0	0	0	0	0	250	17.3333	0	1851.67	0
71LEU	0	0	0	0	0	0	0	1435.67	0	0	0	0	0	0	0	0	0	0	0	0	0	0	0	0	817.667	0	65.6667	0	1293	417	0	0	0	0	0	0	0	0	0	0	0	0	0	0	616.667	17.6667	0	1963.33	1.66667
71LYS	0	0	0	0	0	0	0	1507.67	0	0	0	0	0	0	0	0	0	0	0	0	0	0	0	0	1041	0	72.3333	0	1123.33	294.667	0	0	0	0	0	0	0	0	0	0	0	0	0	0	526.333	95	0	2272.33	34
71MET	0	0	0	0	0	0	0	1759.33	0	0	0	0	0	0	0	0	0	0	0	0	0	0	0	0	884.667	0	28.3333	0	1398	288	0	0	0	0	0	0	0	0	0	0	0	0	0	0	494.667	0.333333	0	1806.67	26.3333
71PHE	0	0	0	0	0	0	0	1841	0	0	0	0	0	0	0	0	0	0	0	0	0	0	0	0	832.333	0	52.6667	0	976	393.667	0	0	0	0	0	0	0	0	0	0	0	0	0	0	375.667	59	0	1762	12.3333
71PRO	0	0	0	0	0	0	0	1822.33	0	0	0	0	0	0	0	0	0	0	0	0	0	0	0	0	1013.33	0	15.3333	0	1176	248	0	0	0	0	0	0	0	0	0	0	0	0	0	0	606.333	5.66667	0	1849.33	0.333333
71SER	0	0	0	0	0	0	0	1696.33	0	0	0	0	0	0	0	0	0	0	0	0	0	0	0	0	929	0	70.3333	0	1214.33	286.333	0	0	0	2.66667	0	0	0	0	0	0	0	0	0	0	395.667	10.6667	0	1867.67	40
71THR	0	0	0	0	0	0	0	1570.33	0	0	0	0	0	0	0	0	0	0	0	0	0	0	0	0	852	0	107	0	1102.67	508.333	0	0	0	0.333333	0	0	0	0	0	0	0	0	0	0	379	46.3333	0	2124	71.3333
71TRP	0	0	0	0	0	0	0	1491.33	0	0	0	0	0	0	0	0	0	0	0	0	0	0	0	0	850.333	0	75.3333	0	1214	466.333	0	0	0	0	0	0	0	0	0	0	0	0	0	0	378.667	4	0	2029	16.3333
71TYR	0	0	0	0	0	0	0	1948	0	0	0	0	0	0	0	0	0	0	0	0	0	0	0	0	856.667	0	63.3333	0	1121	583	0	0	0	0.333333	0	0	0	0	0	0	0	0	0	0	226	13.6667	0	1774.67	0
71VAL	0	0	0	0	0	0	0	1716.33	0	0	0	0	0	0	0	0	0	0	0	0	0	0	0	0	917.667	0	60.6667	0	1307	279	0	0	0	0	0	0	0	0	0	0	0	0	0	0	641	3	0	1906	8.66667
72ALA	0	0	0	0	0	0	0	1579	0	0	0	0	0	0	0	0	0	0	0	0	0	0	0	0	1028.67	0	100	0	1254.67	258.667	0	0	0	0	0	0	0	0	0	0	0	0	0	0	691.667	47.3333	0	1795	0
72ARG	0	0	0	0	0	0	0	1963.33	0	0	0	0	0	0	0	0	0	0	0	0	0	0	0	0	860.333	0	88.6667	0	1240	396.667	0	0	0	0	0	0	0	0	0	0	0	0	0	0	558.333	8	0	1736	0
72ASN	0	0	0	0	0	0	0	2145.67	0	0	0	0	0	0	0	0	0	0	0	0	0	0	0	0	983.333	0	27	0	1179.67	293	0	0	0	0	0	0	0	0	0	0	0	0	0	0	680.333	10.6667	0	1736.67	0
72ASP	0	0	0	0	0	0	0	1837.67	0	0	0	0	0	0	0	0	0	0	0	0	0	0	0	0	789.667	0	137.667	0	789.667	486	0	0	0	0	0	0	0	0	0	0	0	0	0	0	254.333	38.6667	0	1991.33	12.6667
72CYS	0	0	0	0	0	0	0	1656	0	0	0	0	0	0	0	0	0	0	0	0	0	0	0	0	903.667	0	55.6667	0	1272.33	335	0	0	0	0	0	0	0	0	0	0	0	0	0	0	641.333	7.66667	0	1802	0
72GLN	0	0	0	0	0	0	0	1760	0	0	0	0	0	0	0	0	0	0	0	0	0	0	0	0	931.667	0	107.667	0	1217.33	165	0	0	0	0	0	0	0	0	0	0	0	0	0	0	350.333	20.3333	0	1907	0
72GLU	0	0	0	0	0	0	0	1837	0	0	0	0	0	0	0	0	0	0	0	0	0	0	0	0	979	0	151	0	1107.33	355	0	0	0	0	0	0	0	0	0	0	0	0	0	0	485.667	11.6667	0	1741.33	202
72GLY	0	0	0	0	0	0	0	1732	0	0	0	0	0	0	0	0	0	0	0	0	0	0	0	0	706	0	60.6667	0	1034.33	444.333	0	0	0	44.6667	141	0	0	0	0	0	0	0	0	0	574	15.3333	0	1920	0.333333
72HID	0	0	0	0	0	0	0	1836.33	0	0	0	0	0	0	0	0	0	0	0	0	0	0	0	0	936.667	0	24.6667	0	1155.33	395.333	0	0	0	0	0	0	0	0	0	0	0	0	0	0	667	18	0	2001.33	14.6667
72HIE	0	0	0	0	0	0	0	1829	0	0	0	0	0	0	0	0	0	0	0	0	0	0	0	0	674.667	0	150.667	0	830	471.333	0	0	0	0	0	0	0	0	0	0	0	0	0	0	439.333	4.66667	0	2050	2
72LEU	0	0	0	0	0	0	0	1280.67	0	0	0	0	0	0	0	0	0	0	0	0	0	0	0	0	908	0	68.3333	0	1091.67	561.667	0	0	0	3	0	0	0	0	0	0	0	0	0	0	596.667	6.66667	0	2059.33	260.333
72LYS	0	0	0	0	0	0	0	1760	0	0	0	0	0	0	0	0	0	0	0	0	0	0	0	0	912.667	0	46.6667	0	1226	325.667	0	0	0	10.3333	0	0	0	0	0	0	0	0	0	0	690.667	2.33333	0	1918	2.33333
72MET	0	0	0	0	0	0	0	1543.33	0	0	0	0	0	0	0	0	0	0	0	0	0	0	0	0	869.333	0	110.333	0	1128.67	396	0	0	0	0.333333	0	0	0	0	0	0	0	0	0	0	664.333	17	0	1925.33	8.33333
72PHE	0	0	0	0	0	0	0	1590.67	0	0	0	0	0	0	0	0	0	0	0	0	0	0	0	0	813.333	0	126	0	1055	365.333	0	0	0	0	0	0	0	0	0	0	0	0	0	0	414	34.3333	0	2126.33	47
72PRO	0	0	0	0	0	0	0	2043	0	0	0	0	0	0	0	0	0	0	0	0	0	0	0	0	967.333	0	28.6667	0	1145.33	197.333	0	0	0	0	0	0	0	0	0	0	0	0	0	0	310.333	26.3333	0	1784.67	0
72SER	0	0	0	0	0	0	0	1469	0	0	0	0	0	0	0	0	0	0	0	0	0	0	0	0	908	0	37.6667	0	1057	658.333	0	0	0	0	0	0	0	0	0	0	0	0	0	0	461	10.3333	0	2264	11.3333
72THR	0	0	0	0	0	0	0	1677	0	0	0	0	0	0	0	0	0	0	0	0	0	0	0	0	908.333	0	41	0	1230.67	290.667	0	0	0	0	0	0	0	0	0	0	0	0	0	0	537	22.6667	0	1977.67	0
72TRP	0	0	0	0	0	0	0	1491	0	0	0	0	0	0	0	0	0	0	0	0	0	0	0	0	930.667	0	35.6667	0	1058.67	309.333	0	0	0	0	0	0	0	0	0	0	0	0	0	0	538	39	0	1933.33	111.667
72TYR	0	0	0	0	0	0	0	1621.33	0	0	0	0	0	0	0	0	0	0	0	0	0	0	0	0	915.333	0	37.6667	0	1240.33	393	0	0	0	0	0	0	0	0	0	0	0	0	0	0	496.333	13.6667	0	2074	1
72VAL	0	0	0	0	0	0	0	1953.33	0	0	0	0	0	0	0	0	0	0	0	0	0	0	0	0	1034.33	0	137	0	911	388	0	0	0	0.333333	0	0	0	0	0	0	0	0	0	0	461.333	18	0	1681	164
73ALA	0	0	0	0	0	0	0	1696.33	0	0	0	0	0	0	0	0	0	0	0	0	10.6667	0	0	0	900.333	0	50	0	1189.33	529.333	0	0	0	1.33333	0	0	0	0	0	0	0	0	0	0	632.333	18.6667	0	1839	37
73ARG	0	0	0	0	0	0	0	1859.67	0	0	0	0	0	0	0	0	0	0	0	0	0.333333	0	0	0	943	0	44.3333	0	1284	302.667	0	0	0	0.666667	0	0	0	0	0	0	0	0	0	0	438.333	31.3333	0	1699.33	0
73ASN	0	0	0	0	0	0	0	1745.33	0	0	0	0	0	0	0	0	0	0	0	0	0	0	0	0	892.333	0	42	0	967	418.667	0	0	0	0	0	0	0	0	0	0	0	0	0	0	474.333	16.6667	0	1801.33	24
73ASP	0	0	0	0	0	0	0	1871.33	0	0	0	0	0	0	0	0	0	0	0	0	0	0	0	0	907.667	0	48.6667	0	1146.67	417.667	0	0	0	1	0	0	0	0	0	0	0	0	0	0	510.667	1	0	1708.33	85
73CYS	0	0	0	0	0	0	0	1666.33	0	0	0	0	0	0	0	0	0	0	0	0	0	0	0	0	633.333	0	72.3333	0	1029.33	434	0	0	0	0	0	0	0	0	0	0	0	0	0	0	441	10.6667	0	1812	87.6667
73GLN	0	0	0	0	0	0	0	1691.67	0	0	0	0	0	0	0	0	0	0	0	0	0	0	0	0	900.333	0	37.3333	0	1096	430	0	0	0	5.33333	0	0	0	0	0	0	0	0	0	0	384.667	80.3333	0	1629.67	12.6667
73GLU	0	0	0	0	0	0	0	1855.33	0	0	0	0	0	0	0	0	0	0	0	0	0	0	0	0	900.333	0	62	0	1056.67	403	0	0	0	1.33333	0	0	0	0	0	0	0	0	0	0	219	34.6667	0	1647	67.3333
73HID	0	0	0	0	0	0	0	2053.67	0	0	0	0	0	0	0	0	0	0	0	0	0	0	0	0	899	0	92.3333	0	1080	338.333	0	0	0	0	0	0	0	0	0	0	0	0	0	0	357.667	4.33333	0	1650.33	0
73HIE	0	0	0	0	0	0	0	1854	0	0	0	0	0	0	0	0	0	0	0	0	0	0	0	0	681	0	50.6667	0	1027	567	0	0	0	0	0	0	0	0	0	0	0	0	0	0	446.667	9.66667	0	2041	5
73ILE	0	0	0	0	0	0	0	2056.67	0	0	0	0	0	0	0	0	0	0	0	0	0	0	0	0	1047.33	0	182.667	0	1090.33	474	0	0	0	0	0	0	0	0	0	0	0	0	0	0	220.333	10.3333	0	1608.33	85
73LEU	0	0	0	0	0	0	0	2016.33	0	0	0	0	0	0	0	0	0	0	0	0	0	0	0	0	935.667	0	62	0	1169.67	352	0	0	0	0	0	0	0	0	0	0	0	0	0	0	547.667	30.6667	0	1696.67	2.33333
73LYS	0	0	0	0	0	0	0	1962	0	0	0	0	0	0	0	0	0	0	0	0	1.66667	0	0	0	880.667	0	90	0	1043.33	293.333	0	0	0	0.333333	0	0	0	0	0	0	0	0	0	0	360.333	27.3333	0	1653	0
73MET	0	0	0	0	0	0	0	1655.33	0	0	0	0	0	0	0	0	0	0	0	0	0	0	0	0	852.333	0	66	0	987.667	506	0	0	0	0	0	0	0	0	0	0	0	0	0	0	345.333	58.3333	0	2017.33	0
73PHE	0	0	0	0	0	0	0	2027.67	0	0	0	0	0	0	0	0	0	0	0	0	0	0	0	0	968.333	0	36	0	1198.33	356.667	0	0	0	0	0	0	0	0	0	0	0	0	0	0	525	47.6667	0	1706.33	11.3333
73PRO	0	0	0	0	0	0	0	2161	0	0	0	0	0	0	0	0	0	0	0	0	0	0	0	0	1005	0	38.6667	0	1222.33	252	0	0	0	0	0	0	0	0	0	0	0	0	0	0	560.333	12.3333	0	1793.67	0
73SER	0	0	0	0	0	0	0.333333	1749.67	0	0	0	0	0	0	0	0	0	0	0	0	0	0	0	0	813.667	0	163.333	0	865.333	529.667	0	0	0	0	0	0	0	0	0	0	0	0	0	0	368.667	38.3333	0	1780.67	312
73THR	0	0	0	0	0	0	0	1410.33	0	0	0	0	0	0	0	0	0	0	0	0	0	0	0	0	836.667	0	45.6667	0	1171.33	426.667	0	0	0	1	0	0	0	0	0	0	0	0	0	0	486.333	1.33333	0	1999.33	151.667
73TRP	0	0	0	0	0	0	0	1807.33	0	0	0	0	0	0	0	0	0	0	0	0	0	0	0	0	960.333	0	74	0	1063.33	450	0	0	0	0	0	0	0	0	0	0	0	0	0	0	428.667	11.6667	0	1794.33	214.667
73TYR	0	0	0	0	0	0	0	1743	0	0	0	0	0	0	0	0	0	0	0	0	0	0	0	0	799.667	0	59.3333	0	1142.33	556	0	0	0	0	0	0	0	0	0	0	0	0	0	0	485	1.33333	0	1812.33	0.333333
73VAL	0	0	0	0	0	0	0	1943.33	0	0	0	0	0	0	0	0	0	0	0	0	0	0	0	0	898.333	0	47	0	1161.67	415.667	0	0	0	0	0	0	0	0	0	0	0	0	0	0	519.667	15	0	1846.33	9.33333
74ALA	0	0	0	0	0	0	0	1330.33	0	0	0	0	0	0	0	0	0	0	0	0	0	0	0	0	924	0	100.667	0	1050	555.333	0	0	0	1.66667	0	0	0	0	0	0	0	0	0	0	496.667	4	0	1958.33	91.6667
74ARG	0	0	0	0	0	0	0	1721.67	0	0	0	0	0	0	0	0	0	0	0	0	0	0	0	0	997.667	0	76.3333	0	1090	356.333	0	0	0	0	0	0	0	0	0	0	0	0	0	0	724.333	1.33333	0	1890.33	0.666667
74ASN	0	0	0	0	0	0	0	1997.33	0	0	0	0	0	0	0	0	0	0	0	0	0	0	0	0	933.333	0	42.3333	0	1086	435.667	0	0	0	0.333333	0	0	0	0	0	0	0	0	0	0	666.667	3	0	1639.33	111.667
74ASP	0	0	0	0	0	0	0	1895.33	0	0	0	0	0	0	0	0	0	0	0	0	0	0	0	0	781.667	0	50.6667	0	1220.33	515	0	0	0	0	0	0	0	0	0	0	0	0	0	0	516	18	0	1704	2.66667
74CYS	0	0	0	0	0	0	0	1694.67	0	0	0	0	0	0	0	0	0	0	0	0	0	0	0	0	933.333	0	38.3333	0	1163.67	373.667	0	0	0	8.33333	0	0	0	0	0	0	0	0	0	0	836	6.66667	0	2064	26.6667
74GLN	0	0	0	0	0	0	0	1711	0	0	0	0	0	0	0	0	0	0	0	0	5.33333	0	0	0	939.333	0	79.6667	0	1122.67	356.333	0	0	0	0	0	0	0	0	0	0	0	0	0	0	242	12.6667	0	1765.67	0
74GLU	0	0	0	0	0	0	0	1897	0	0	0	0	0	0	0	0	0	0	0	0	0	0	0	0	820.333	0	45.6667	0	1005	627	0	0	0	0	0	0	0	0	0	0	0	0	0	0	66	74	0	1825	1.33333
74GLY	0	0	0	0	0	0	0	1565.33	0	0	0	0	0	0	0	0	0	0	0	0	0	0	0	0	770.333	0	107.667	0	840.333	500	0	0	0	25	0	0	0	0	0	0	0	0	0	0	479.667	12.3333	0	2148.33	2.33333
74HID	0	0	0	0	0	0	0	1574.67	0	0	0	0	0	0	0	0	0	0	0	0	0	0	0	0	987.333	0	55	0	924.333	432.333	0	0	0	0	0	0	0	0	0	0	0	0	0	0	604	9	0	1956.67	30
74HIE	0	0	0	0	0	0	0	1727	0	0	0	0	0	0	0	0	0	0	0	0	0	0	0	0	821	0	85	0	1027.67	476.333	0	0	0	0	0	0	0	0	0	0	0	0	0	0	388.333	8	0	1794.33	172.333
74ILE	0	0	0	0	0	0	0	1824.67	0	0	0	0	0	0	0	0	0	0	0	0	0	0	0	0	843	0	123	0	1193.67	511.667	0	0	0	0	0	0	0	0	0	0	0	0	0	0	581.667	18.6667	0	1702	84.3333
74LEU	0	0	0	0	0	0	0	1685	0	0	0	0	0	0	0	0	0	0	0	0	0	0	0	0	908.333	0	42	0	1131.33	516.333	0	0	0	1.33333	0	0	0	0	0	0	0	0	0	0	634.667	63.6667	0	2072	2.33333
74LYS	0	0	0	0	0	0	0	1152	0	0	0	0	0	0	0	0	0	0	0	0	0	0	0	0	828.333	0	58.6667	0	1160.33	331.667	0	0	0	0	0	0	0	0	0	0	0	0	0	0	845.667	25.3333	0	1887	1.33333
74MET	0	0	0	0	0	0	0	1872.67	0	0	0	0	0	0	0	0	0	0	0	0	0	0	0	0	905.333	0	39.3333	0	1139.67	570	0	0	0	0	0	0	0	0	0	0	0	0	0	0	630.333	34.6667	0	1797.33	0
74PHE	0	0	0	0	0	0	0	2102	0	0	0	0	0	0	0	0	0	0	0	0	0	0	0	0	856.333	0	64	0	1089	438	0	0	0	0	0	0	0	0	0	0	0	0	0	0	619.333	42.6667	0	1468.33	9.33333
74PRO	0	0	0	0	0	0	0	1926.67	0	0	0	0	0	0	0	0	0	0	0	0	0	0	0	0	862.667	0	24.6667	0	1142.33	481.333	0	0	0	0	0	0	0	0	0	0	0	0	0	0	397.667	12.3333	0	1704.33	158
74SER	0	0	0	0	0	0	0	1219	0	0	0	0	0	0	0	0	0	0	0	0	0	0	0	0	1046	0	50.3333	0	1000.67	418	0	0	0	1.66667	0	0	0	0	0	0	0	0	0	0	466.333	27.6667	0	1929	54.3333
74TRP	0	0	0	0	0	0	0	1894.67	0	0	0	0	0	0	0	0	0	0	0	0	0	0	0	0	919.667	0	41.3333	0	1168.33	497.333	0	0	0	27.3333	0	0	0	0	0	0	0	0	0	0	484	23	0	1696.33	3.66667
74TYR	0	0	0	0	0	0	0	1756.33	0	0	0	0	0	0	0	0	0	0	0	0	0	0	0	0	754.667	0	41	0	808	503.667	0	0	0	4	0	0	0	0	0	0	0	0	0	0	415	32.6667	0	1885.33	130.667
74VAL	0	0	0	0	0	0	5.66667	1708.67	0	0	0	0	0	0	0	0	0	0	0	0	0	0	0	0	981.333	0	119	0	904.667	348.333	0	0	0	0	0	0	0	0	0	0	0	0	0	0	566.667	42	0	1860.67	144.333
75ALA	0	0	0	0	0	0	0	2000.67	0	0	0	0	0	0	0	0	0	0	0	0	0	0	0	0	841.667	0	73.6667	0	978.333	350	0	0	0	0.666667	0	0	0	0	0	0	0	0	0	0	399.333	22.3333	0	1859.33	1
75ARG	0	0	0	0	0	0	0	1446	0	0	0	0	0	0	0	0	0	0	0	0	0	0	0	0	806.333	0	25.6667	0	1469.67	330.333	0	0	0	0	0	0	0	0	0	0	0	0	0	0	440.667	44	0	1886.33	110.667
75ASN	0	0	0	0	0	0	0	1779.67	0	0	0	0	0	0	0	0	0	0	0	0	0	0	0	0	964	0	52.3333	0	1350	309.667	0	0	0	0	0	0	0	0	0	0	0	0	0	0	637.667	10.6667	0	1878.33	12
75ASP	0	0	0	0	0	0	0	1871.67	0	0	0	0	0	0	0	0	0	0	0	0	0	0	0	0	897.667	0	55.6667	0	1028	466	0	0	0	0	0	0	0	0	0	0	0	0	0	0	556.667	6	0	1847	176.667
75CYS	0	0	0	0	0	0	0	1682	0	0	0	0	0	0	0	0	0	0	0	0	1.33333	0	0	0	750.333	0	119.333	0	798.333	543.667	0	0	0	7.33333	0	0	0	0	0	0	0	0	0	0	510	16	0	2018	117.667
75GLN	0	0	0	0	0	0	0	1802.33	0	0	0	0	0	0	0	0	0	0	0	0	0	0	0	0	952.333	0	25.6667	0	1162.33	423	0	0	0	1	0	0	0	0	0	0	0	0	0	0	557.667	41.6667	0	1673	9.33333
75GLU	0	0	0	0	0	0	0	1896.67	0	0	0	0	0	0	0	0	0	0	0	0	54.6667	0	0	0	842.333	0	56	0	1240.67	531.667	0	0	0	12.6667	0	0	0	0	0	0	0	0	0	0	384.667	3	0	1418.33	1.33333
75GLY	0	0	0	0	0	0	0	1551.67	0	0	0	0	0	0	0	0	0	0	0	0	0	0	0	0	961.333	0	61	0	1181.67	396.667	0	0	0	0.333333	0	0	0	0	0	0	0	0	0	0	582.333	8.66667	0	1829.33	0
75HID	0	0	0	0	0	0	0	1597.33	0	0	0	0	0	0	0	0	0	0	0	0	0	0	0	0	956.667	0	84.6667	0	1186.67	299	0	0	0	0	0	0	0	0	0	0	0	0	0	0	387.667	17.6667	0	1752.67	4.33333
75HIE	0	0	0	0	0	0	0	1787.67	0	0	0	0	0	0	0	0	0	0	0	0	0	0	0	0	989	0	20	0	1034	532.667	0	0	0	0	0	0	0	0	0	0	0	0	0	0	542.333	17	0	1761.67	266
75ILE	0	0	0	0	0	0	0	1840	0	0	0	0	0	0	0	0	0	0	0	0	0	0	0	0	935	0	47	0	1138.67	284.333	0	0	0	1.66667	0	0	0	0	0	0	0	0	0	0	386.667	19.3333	0	1730	1.66667
75LEU	0	0	0	0	0	0	0	1571.33	0	0	0	0	0	0	0	0	0	0	0	0	0	0	0	0	797.667	0	104.333	0	941.667	490.667	0	0	0	0	0	0	0	0	0	0	0	0	0	0	296.333	33	0	2112.67	85
75LYS	0	0	0	0	0	0	0	1802	0	0	0	0	0	0	0	0	0	0	0	0	0	0	0	0	953.667	0	22	0	1143.67	263	0	0	0	0	0	0	0	0	0	0	0	0	0	0	764.333	8.66667	0	2163.67	0
75MET	0	0	0	0	0	0	0	1399.67	0	0	0	0	0	0	0	0	0	0	0	0	0	0	0	0	973.667	0	58.3333	0	1146.33	398.667	0	0	0	0	0	0	0	0	0	0	0	0	0	0	702	18	0	2230.33	0
75PHE	0	0	0	0	0	0	0	1477	0	0	0	0	0	0	0	0	0	0	0	0	0	0	0	0	983.667	0	43	0	994.667	533	0	0	0	2.66667	0	0	0	0	0	0	0	0	0	0	559.667	2	0	1770.67	81
75PRO	0	0	0	0	0	0	0	1852	0	0	0	0	0	0	0	0	0	0	0	0	0	0	0	0	872	0	22	0	1087.33	440.333	0	0	0	0	0	0	0	0	0	0	0	0	0	0	396.667	28.3333	0	1762	5.66667
75SER	0	0	0	0	0	0	0	1808.33	0	0	0	0	0	0	0	0	0	0	0	0	0	0	0	0	918	0	15.3333	0	1212.33	340.333	0	0	0	0	0	0	0	0	0	0	0	0	0	0	558.667	6.33333	0	2016.67	0
75THR	0	0	0	0	0	0	0	1622	0	0	0	0	0	0	0	0	0	0	0	0	7.33333	0	0	0	812	0	157.667	0	976	311	0	0	0	0	0	0	0	0	0	0	0	0	0	0	344	52.6667	0	1911	5.66667
75TRP	0	0	0	0	0	0	0	1596	0	0	0	0	0	0	0	0	0	0	0	0	0	0	0	0	759	0	44.3333	0	882	561	0	0	0	0	0	0	0	0	0	0	0	0	0	0	197	55.3333	0	1694	0.333333
75TYR	0	0	0	0	0	0	0	2062.33	0	0	0	0	0	0	0	0	0	0	0	0	0	0	0	0	924.667	0	50	0	1315.67	258.667	0	0	0	0	0	0	0	0	0	0	0	0	0	0	663.667	9.66667	0	1913	87.6667
76ALA	0	0	0	0	0	0	0	1169.33	0	0	0	0	0	0	0	0	0	0	0	0	0	0	0	0	1041.33	0	52	0	734	513.667	0	0	0	0	0	0	0	0	0	0	0	0	0	0	600.333	70	0	1993.67	175.333
76ARG	0	0	0	0	0	0	0	2036.33	0	0	0	0	0	0	0	0	0	0	0	0	0	0	0	0	928.333	0	16	0	900.333	522	0	0	0	0	0	0	0	0	0	0	0	0	0	0	644	3.66667	0	1410.33	0
76ASN	0	0	0	0	0	0	0	1854.67	0	0	0	0	0	0	0	0	0	0	0	0	0	0	0	0	933	0	68.6667	0	939	523	0	0	0	0	0	0	0	0	0	0	0	0	0	0	400	60	0	1780.33	144.333
76ASP	0	0	0	0	0	0	0	1969.33	0	0	0	0	0	0	0	0	0	0	0	0	0	0	0	0	822.333	0	134	0	966.667	406	0	0	0	0	0	0	0	0	0	0	0	0	0	0	7	50	0	1810.33	153.333
76CYS	0	0	0	0	0	0	0	2050.67	0	0	0	0	0	0	0	0	0	0	0	0	0	0	0	0	914.333	0	43.6667	0	1018.33	557.333	0	0	0	0	0	0	0	0	0	0	0	0	0	0	621.333	25.6667	0	1783.67	0.333333
76GLN	0	0	0	0	0	0	0	1299	0	0	0	0	0	0	0	0	0	0	0	0	0	0	0	0	755	0	71.3333	0	1157.33	642.333	0	0	0	3.33333	0	0	0	0	0	0	0	0	0	0	509	13	0	1970.33	0
76GLU	0	0	0	0	0	0	0	1530.67	0	0	0	0	0	0	0	0	0	0	0	0	0	0	0	0	548	0	47	0	914.667	663.667	0	0	0	0	0	0	0	0	0	0	0	0	0	0	53	0.333333	0	1869	16.3333
76GLY	0	0	0	0	0	0	0	1711.67	0	0	0	0	0	0	0	0	0	0	0	0	0	0	0	0	877.333	0	33.6667	0	774.667	646.333	0	0	0	0	0	0	0	0	0	0	0	0	0	0	284.667	71.3333	0	2131.33	73.6667
76HID	0	0	0	0	0	0	0	1857.67	0	0	0	0	0	0	0	0	0	0	0	0	0	0	0	0	907.333	0	28.6667	0	1016.33	497	0	0	0	1.66667	0	0	0	0	0	0	0	0	0	0	588	156	0	1558.33	0
76HIE	0	0	0	0	0	0	0	1774	0	0	0	0	0	0	0	0	0	0	0	0	0	0	0	0	922.667	0	118	0	842.667	550	0	0	0	0	0	0	0	0	0	0	0	0	0	0	343.333	14	0	1798.67	162.333
76ILE	0	0	0	0	0	0	0	2103	0	0	0	0	0	0	0	0	0	0	0	0	0	0	0	0	962.667	0	47.3333	0	1268.67	326.333	0	0	0	0	0	0	0	0	0	0	0	0	0	0	622	4.33333	0	1587.33	2.66667
76LYS	0	0	0	0	0	0	0	1703	0	0	0	0	0	0	0	0	0	0	0	0	0	0	0	0	870	0	59.6667	0	1025	194	0	0	0	0	0	0	0	0	0	0	0	0	0	0	626.333	7.33333	0	1407.33	2.33333
76MET	0	0	0	0	0	0	0	1673.33	0	0	0	0	0	0	0	0	0	0	0	0	0	0	0	0	952.333	0	23.6667	0	1047.33	386.667	0	0	0	0	0	0	0	0	0	0	0	0	0	0	525.333	6	0	1877.33	0
76PHE	0	0	0	0	0	0	0	1694.33	0	0	0	0	0	0	0	0	0	0	0	0	0	0	0	0	767.333	0	140	0	710.667	667	0	0	0	0	0	0	0	0	0	0	0	0	0	0	210.333	2.66667	0	1743.67	101
76PRO	0	0	0	0	0	0	0	1450.33	0	0	0	0	0	0	0	0	0	0	0	0	0	0	0	0	925.333	0	22.3333	0	889.333	621	0	0	0	0	0	0	0	0	0	0	0	0	0	0	460.333	60.6667	0	1807.33	349.333
76SER	0	0	0	0	0	0	0	1813.33	0	0	0	0	0	0	0	0	0	0	0	0	0	0	0	0	757	0	182	0	708.667	613.333	0	0	0	2.66667	0	0	0	0	0	0	0	0	0	0	16	18	0	1850.33	170
76THR	0	0	0	0	0	0	0	1653.33	0	0	0	0	0	0	0	0	0	0	0	0	0	0	0	0	808	0	104.333	0	1009.33	490.667	0	0	0	0	0	0	0	0	0	0	0	0	0	0	485.667	28.3333	0	1968.67	31
76TRP	0	0	0	0	0	0	0	1655.67	0	0	0	0	0	0	0	0	0	0	0	0	0	0	0	0	600.667	0	125.333	0	815.667	719.667	0	0	0	0	0	0	0	0	0	0	0	0	0	0	672.333	12.3333	0	1898	27.3333
76TYR	0	0	0	0	0	0	0	1556.67	0	0	0	0	0	0	0	0	0	0	0	0	0	0	0	0	763	0	69	0	941	750.667	0	0	0	0	0	0	0	0	0	0	0	0	0	0	677.667	17.3333	0	1683.33	0
76VAL	0	0	0	0	0	0	0	1577.67	0	0	0	0	0	0	0	0	0	0	0	0	0	0	0	0	907.333	0	69.6667	0	1048.33	555	0	0	0	0	0	0	0	0	0	0	0	0	0	0	705	48.3333	0	1998	107
77ALA	0	0	0	0	0	0	0	1947.33	0	0	0	0	0	0	0	0	0	0	0	0	0	0	0	0	991.667	0	65.6667	0	1137.33	249.667	0	0	0	5	0	0	0	0	0	0	0	0	0	0	477.333	30.6667	0	1681	19
77ARG	0	0	0	0	0	0	0	1937.67	0	0	0	0	0	0	0	0	0	0	0	0	0	0	0	0	886.667	0	43.3333	0	990.667	538	0	0	0	0	0	0	0	0	0	0	0	0	0	0	438.333	7	0	1693.67	72
77ASN	0	0	0	0	0	0	0	2039	0	0	0	0	0	0	0	0	0	0	0	0	0	0	0	0	897.333	0	130.667	0	837.667	363.667	0	0	0	0	0	0	0	0	0	0	0	0	0	0	190.333	11	0	1732.67	3.33333
77ASP	0	0	0	0	0	0	0	1567.33	0	0	0	0	0	0	0	0	0	0	0	0	0	0	0	0	889	0	58	0	1293	415.333	0	0	0	0	0	0	0	0	0	0	0	0	0	0	575.333	7	0	2007.33	44
77CYS	0	0	0	0	0	0	0	1991	0	0	0	0	0	0	0	0	0	0	0	0	0	0	0	0	862.333	0	84.3333	0	878.333	393	0	0	0	0	0	0	0	0	0	0	0	0	0	0	293	12	0	1890.67	12
77GLN	0	0	0	0	0	0	0	1960.33	0	0	0	0	0	0	0	0	0	0	0	0	0	0	0	0	985.667	0	9.66667	0	1083	414.667	0	0	0	0	0	0	0	0	0	0	0	0	0	0	540.667	2.66667	0	1540.33	0
77GLU	0	0	0	0	0	0	0	1778.33	0	0	0	0	0	0	0	0	0	0	0	0	0	0	0	0	897.667	0	93	0	1236	420.667	0	0	0	0	0	0	0	0	0	0	0	0	0	0	303.333	10.3333	0	2083.67	1.66667
77GLY	0	0	0	0	0	0	0	1740	0	0	0	0	0	0	0	0	0	0	0	0	0	0	0	0	804.667	0	66.3333	0	1347	358.333	0	0	0	0	0	0	0	0	0	0	0	0	0	0	631.667	8	0	1820.67	0
77HID	0	0	0	0	0	0	0	1964.33	0	0	0	0	0	0	0	0	0	0	0	0	0	0	0	0	1013.33	0	30.6667	0	1113.33	375.333	0	0	0	23.6667	0	0	0	0	0	0	0	0	0	0	571.333	14.6667	0	1682.33	77.3333
77HIE	0	0	0	0	0	0	0	1468.33	0	0	0	0	0	0	0	0	0	0	0	0	0	0	0	0	1047.33	0	40.3333	0	1322	233.667	0	0	0	0	0	0	0	0	0	0	0	0	0	0	424.333	2.66667	0	2010	37.6667
77ILE	0	0	0	0	0	0	0	2034.67	0	0	0	0	0	0	0	0	0	0	0	0	0	0	0	0	1015	0	42.6667	0	1203.33	487.333	0	0	0	0	0	0	0	0	0	0	0	0	0	0	444.333	2.33333	0	1522.33	2
77LEU	0	0	0	0	0	0	0.333333	1867.33	0	0	0	0	0	0	0	0	0	0	0	0	0	0	0	0	944.333	0	159	0	868	357.333	0	0	0	0	0	0	0	0	0	0	0	0	0	0	399.333	41.6667	0	1843.67	10.3333
77LYS	0	0	0	0	0	0	0	1618.33	0	0	0	0	0	0	0	0	0	0	0	0	0	0	0	0	941.667	0	17.3333	0	1209	394.667	0	0	0	0	0	0	0	0	0	0	0	0	0	0	756.667	18.6667	0	1878	0
77MET	0	0	0	0	0	0	0	1309	0	0	0	0	0	0	0	0	0	0	0	0	0	0	0	0	895.667	0	39.6667	0	1177.33	369.667	0	0	0	0	0	0	0	0	0	0	0	0	0	0	512.333	56.3333	0	2189.67	0
77PHE	0	0	0	0	0	0	0	1605.67	0	0	0	0	0	0	0	0	0	0	0	0	0	0	0	0	1052.67	0	20.3333	0	1233	230.667	0	0	0	0	0	0	0	0	0	0	0	0	0	0	536.333	33.6667	0	1740	0
77PRO	0	0	0	0	0	0	0	1968	0	0	0	0	0	0	0	0	0	0	0	0	0	0	0	0	847.333	0	186.333	0	832.667	505	0	0	0	0	0	0	0	0	0	0	0	0	0	0	424	86.3333	0	1823.67	290
77SER	0	0	0	0	0	0	0	1606.67	0	0	0	0	0	0	0	0	0	0	0	0	0	0	0	0	955.333	0	66.3333	0	1182.67	306	0	0	0	0	0	0	0	0	0	0	0	0	0	0	678	1.66667	0	1890	27.3333
77THR	0	0	0	0	0	0	0	1548.67	0	0	0	0	0	0	0	0	0	0	0	0	0	0	0	0	838.333	0	93.6667	0	1130	540.667	0	0	0	32.6667	0	0	0	0	0	0	0	0	0	0	382.667	36	0	2056.33	91.6667
77TRP	0	0	0	0	0	0	0	1745.67	0	0	0	0	0	0	0	0	0	0	0	0	0	0	0	0	936.667	0	15	0	1243.33	382.667	0	0	0	0	0	0	0	0	0	0	0	0	0	0	572.667	3	0	1822.33	18
77TYR	0	0	0	0	0	0	0	1856.33	0	0	0	0	0	0	0	0	0	0	0	0	0	0	0	0	946.333	0	37.6667	0	1129.67	422.667	0	0	0	0	0	0	0	0	0	0	0	0	0	0	652.333	5.33333	0	1911.33	0
78ALA	0	0	0	0	0	0	0	1584	0	0	0	0	0	0	0	0	0	0	0	0	0	0	0	0	826	0	46.6667	0	1116.33	453.333	0	0	0	0	0	0	0	0	0	0	0	0	0	0	759.333	20.3333	0	1786	15.3333
78ARG	0	0	0	0	0	0	0	1496	0	0	0	0	0	0	0	0	0	0	0	0	0	0	0	0	972.333	0	25	0	1292.33	285	0	0	0	0	0	0	0	0	0	0	0	0	0	0	540.333	10	0	1774	79.6667
78ASN	0	0	0	0	0	0	0	1947.33	0	0	0	0	0	0	0	0	0	0	0	0	0	0	0	0	891.333	0	32.6667	0	1150.33	385	0	0	0	0	0	0	0	0	0	0	0	0	0	0	493	6.33333	0	1679.67	5.66667
78ASP	0	0	0	0	0	0	0	1931.33	0	0	0	0	0	0	0	0	0	0	0	0	0	0	0	0	973.333	0	22.6667	0	1319.33	438.667	0	0	0	0	0	0	0	0	0	0	0	0	0	0	518.333	28.6667	0	1655.67	2.66667
78CYS	0	0	0	0	0	0	0	1474	0	0	0	0	0	0	0	0	0	0	0	0	0	0	0	0	665.667	0	66.3333	0	1284.33	568	0	0	0	0	0	0	0	0	0	0	0	0	0	0	582.333	16	0	2077.33	0
78GLN	0	0	0	0	0	0	0	2076.67	0	0	0	0	0	0	0	0	0	0	0	0	0	0	0	0	879.333	0	53.3333	0	1280	277.333	0	0	0	0.666667	0	0	0	0	0	0	0	0	0	0	618	8.33333	0	1700.33	106
78GLU	0	0	0	0	0	0	0	1800.67	0	0	0	0	0	0	0	0	0	0	0	0	0	0	0	0	816.333	0	57.3333	0	1369	425	0	0	0	0	0	0	0	0	0	0	0	0	0	0	589.667	31.6667	0	1803	24.6667
78HID	0	0	0	0	0	0	0	1417	0	0	0	0	0	0	0	0	0	0	0	0	0	0	0	0	848.667	0	63	0	1220.67	361.667	0	0	0	0	0	0	0	0	0	0	0	0	0	0	766.333	41	0	1677	4
78HIE	0	0	0	0	0	0	0	1468.67	0	0	0	0	0	0	0	0	0	0	0	0	0	0	0	0	850.333	0	43.6667	0	1348	470.667	0	0	0	0	0	0	0	0	0	0	0	0	0	0	672.333	5.66667	0	1993.67	11.6667
78ILE	0	0	0	0	0	0	0	1472.67	0	0	0	0	0	0	0	0	0	0	0	0	0	0	0	0	1146.67	0	30.3333	0	1021	341	0	0	0	0	0	0	0	0	0	0	0	0	0	0	708.333	85.6667	0	1548.33	2.66667
78LEU	0	0	0	0	0	0	0	1963	0	0	0	0	0	0	0	0	0	0	0	0	0	0	0	0	862.333	0	58.3333	0	1291.33	405	0	0	0	0	0	0	0	0	0	0	0	0	0	0	562.333	10.3333	0	1596.33	0
78LYS	0	0	0	0	0	0	0	1885.33	0	0	0	0	0	0	0	0	0	0	0	0	0	0	0	0	873.667	0	133	0	1383.33	270.333	0	0	0	0	0	0	0	0	0	0	0	0	0	0	350.667	15	0	1782.33	102.667
78MET	0	0	0	0	0	0	0	1439.67	0	0	0	0	0	0	0	0	0	0	0	0	0	0	0	0	857.667	0	49	0	1010.67	669.667	0	0	0	0	0	0	0	0	0	0	0	0	0	0	557	2.66667	0	1541.33	16.6667
78PHE	0	0	0	0	0	0	0	1663.67	0	0	0	0	0	0	0	0	0	0	0	0	0	0	0	0	850	0	112.667	0	978	700.667	0	0	0	0	0	0	0	0	0	0	0	0	0	0	456	9.66667	0	1855.33	47.3333
78PRO	0	0	0	0	0	0	0	2401.67	0	0	0	0	0	0	0	0	0	0	0	0	0	0	0	0	921.333	0	222	0	1084.67	379.667	0	0	0	0	0	0	0	0	0	0	0	0	0	0	472.333	1.66667	0	1506.33	71
78SER	0	0	0	0	0	0	0	1932	0	0	0	0	0	0	0	0	0	0	0	0	0	0	0	0	984.333	0	33.6667	0	1171.67	258	0	0	0	0	0	0	0	0	0	0	0	0	0	0	560.333	7	0	1568.67	25
78THR	0	0	0	0	0	0	0	1913.33	0	0	0	0	0	0	0	0	0	0	0	0	0	0	0	0	827.667	0	65	0	1085	501.333	0	0	0	0	0	0	0	0	0	0	0	0	0	0	464.667	2.66667	0	1580	12.3333
78TRP	0	0	0	0	0	0	0	1958.67	0	0	0	0	0	0	0	0	0	0	0	0	0	0	0	0	906.333	0	114.333	0	1013.33	356.333	0	0	0	0	0	0	0	0	0	0	0	0	0	0	662.333	13.6667	0	1727	123
78TYR	0	0	0	0	0	0	0	1696	0	0	0	0	0	0	0	0	0	0	0	0	0	0	0	0	989.333	0	29.3333	0	1230.67	156.667	0	0	0	0	0	0	0	0	0	0	0	0	0	0	688.667	93	0	1626.67	0
78VAL	0	0	0	0	0	0	0	1963.67	0	0	0	0	0	0	0	0	0	0	0	0	0	0	0	0	961.333	0	28.6667	0	1206.67	365.667	0	0	0	0	0	0	0	0	0	0	0	0	0	0	609.667	20.6667	0	1674	27.3333
79ALA	0	0	0	0	0	0	0	1663.33	0	0	0	0	0	0	0	0	0	0	0	0	0	0	0	0	848.333	0	123.333	0	1179	407.667	0	0	0	0	0	0	0	0	0	0	0	0	0	0	569	21.6667	0	1896	31.6667
79ARG	0	0	0	0	0	0	0	1900	0	0	0	0	0	0	0	0	0	0	0	0	0	0	0	0	851.333	0	99.3333	0	1124.33	348	0	0	0	4.33333	0	0	0	0	0	0	0	0	0	0	604.667	9.66667	0	1911.33	55.6667
79ASN	0	0	0	0	0	0	0	1257	0	0	0	0	0	0	0	0	0	0	0	0	0	0	0	0	917.333	0	25.3333	0	1020	640	0	0	0	0.333333	0	0	0	0	0	0	0	0	0	0	390	5.33333	0	1786.67	3
79ASP	0	0	0	0	0	0	0	1889.67	0	0	0	0	0	0	0	0	0	0	0	0	0	0	0	0	928.333	0	34.3333	0	1271.33	412.333	0	0	0	0	0	0	0	0	0	0	0	0	0	0	548	0.333333	0	1661.67	58
79CYS	0	0	0	0	0	0	0	1527.67	0	0	0	0	0	0	0	0	0	0	0	0	0	0	0	0	843.333	0	48.6667	0	1069.67	446.667	0	0	0	0	0	0	0	0	0	0	0	0	0	0	604.667	32.3333	0	1964	0.666667
79GLN	0	0	0	0	0	0	0	1743	0	0	0	0	0	0	0	0	0	0	0	0	0	0	0	0	1007.67	0	49	0	938.667	668.333	0	0	0	0	0	0	0	0	0	0	0	0	0	0	706	42	0	1851.33	2.33333
79GLU	0	0	0	0	0	0	0	1950	0	0	0	0	0	0	0	0	0	0	0	0	0	0	0	0	1000.33	0	37	0	1110	405	0	0	0	0	0	0	0	0	0	0	0	0	0	0	606.333	25.6667	0	1806.33	0.333333
79GLY	0	0	0	0	0	0	0	1774.67	0	0	0	0	0	0	0	0	0	0	0	0	0	0	0	0	1064.33	0	87.6667	0	930	393	0	0	0	0.333333	0	0	0	0	0	0	0	0	0	0	412	9.33333	0	1862.67	3.66667
79HID	0	0	0	0	0	0	0	1619.33	0	0	0	0	0	0	0	0	0	0	0	0	44	0	0	0	759.333	0	110.333	0	993	335	0	0	0	0	0	0	0	0	0	0	0	0	0	0	545	21	0	1912	0.333333
79HIE	0	0	0	0	0	0	0	1280	0	0	0	0	0	0	0	0	0	0	0	0	0	0	0	0	918.333	0	37.6667	0	1096.67	513.667	0	0	0	0	0	0	0	0	0	0	0	0	0	0	724.333	3.33333	0	2201	170.333
79ILE	0	0	0	0	0	0	0	1594	0	0	0	0	0	0	0	0	0	0	0	0	0	0	0	0	946.667	0	122	0	1030	395	0	0	0	0.333333	0	0	0	0	0	0	0	0	0	0	535.333	2.66667	0	1748	38.6667
79LEU	0	0	0	0	0	0	0	2026.33	0	0	0	0	0	0	0	0	0	0	0	0	0	0	0	0	1034.33	0	22.6667	0	1260.33	265.333	0	0	0	0	0	0	0	0	0	0	0	0	0	0	520.333	3	0	1757.33	0
79LYS	0	0	0	0	0	0	0	1922	0	0	0	0	0	0	0	0	0	0	0	0	0	0	0	0	956.667	0	39.6667	0	1033.67	354.667	0	0	0	0	0	0	0	0	0	0	0	0	0	0	473.667	34.6667	0	1865.33	9.33333
79MET	0	0	0	0	0	0	0	1393.67	0	0	0	0	0	0	0	0	0	0	0	0	0	0	0	0	892.667	0	32	0	1158.67	402.333	0	0	0	0	0	0	0	0	0	0	0	0	0	0	432.333	4.66667	0	1957.67	197.333
79PHE	0	0	0	0	0	0	8.66667	1890.67	0	0	0	0	0	0	0	0	0	0	0	0	0	0	0	0	840	0	63.6667	0	1027.33	459	0	0	0	0	0	0	0	0	0	0	0	0	0	0	318.667	59	0	1787	2.66667
79SER	0	0	0	0	0	0	0	1695.67	0	0	0	0	0	0	0	0	0	0	0	0	0	0	0	0	987.667	0	33.3333	0	1003.67	469.333	0	0	0	0	0	0	0	0	0	0	0	0	0	0	599.667	20.3333	0	1788.33	135.333
79THR	0	0	0	0	0	0	0	2069.33	0	0	0	0	0	0	0	0	0	0	0	0	0.333333	0	0	0	771	0	83.6667	0	976.667	436.667	0	0	0	3.33333	0	0	0	0	0	0	0	0	0	0	429.333	5	0	1553.67	153
79TRP	0	0	0	0	0	0	0	1739.33	0	0	0	0	0	0	0	0	0	0	0	0	0	0	0	0	904.333	0	39.3333	0	1107.67	352.333	0	0	0	0	0	0	0	0	0	0	0	0	0	0	622.667	13	0	1605.33	0.666667
79TYR	0	0	0	0	0	0	0	1455	0	0	0	0	0	0	0	0	0	0	0	0	0	0	0	0	979	0	22	0	1107.67	486.667	0	0	0	0	0	0	0	0	0	0	0	0	0	0	504	68.3333	0	1895	0
79VAL	0	0	0	0	0	0	0	1522	0	0	0	0	0	0	0	0	0	0	0	0	0	0	0	0	867.333	0	59	0	1403.33	439.333	0	0	0	0	0	0	0	0	0	0	0	0	0	0	476.333	3.66667	0	1887.33	0
80ALA	0	0	0	0	0	0	0	1401.67	0	0	0	0	0	0	0	0	0	0	0	0	0	0	0	0	902	0	70	0	841.667	615	0	0	0	30	0	0	0	0	0	0	0	0	0	0	505	43.6667	0	1999.33	85
80ARG	0	0	0	0	0	0	0	1732	0	0	0	0	0	0	0	0	0	0	0	0	0	0	0	0	316.333	0	84.3333	0	741.333	437.667	0	0	0	0	0	0	0	0	0	0	0	0	0	0	190.333	17.3333	0	1529.33	32.3333
80ASN	0	0	0	0	0	0	0	2041	0	0	0	0	0	0	0	0	0	0	0	0	0	0	0	0	704	0	152.667	0	856.333	329.333	0	0	0	1	0	0	0	0	0	0	0	0	0	0	372.333	26.6667	0	1777.33	29.3333
80ASP	0	0	0	0	0	0	0	1988	0	0	0	0	0	0	0	0	0	0	0	0	0	0	0	0	961	0	17.6667	0	1390.67	80.3333	0	0	0	0	0	0	0	0	0	0	0	0	0	0	454.333	10.3333	0	1715	155.667
80CYS	0	0	0	0	0	0	0	2004.33	0	0	0	0	0	0	0	0	0	0	0	0	0	0	0	0	968.667	0	131.667	0	730	375	0	0	0	0	0	0	0	0	0	0	0	0	0	0	450	49.3333	0	1725.33	70.3333
80GLN	0	0	0	0	0	0	0	2042	0	0	0	0	0	0	0	0	0	0	0	0	0	0	0	0	1008.67	0	79.6667	0	1138.67	369.667	0	0	0	0	0	0	0	0	0	0	0	0	0	0	512	57	0	1928.33	89
80GLU	0	0	0	0	0	0	0	1760.67	0	0	0	0	0	0	0	0	0	0	0	0	0	0	0	0	1062	0	56.3333	0	1456	227.667	0	0	0	0	0	0	0	0	0	0	0	0	0	0	540.333	23	0	1808	8.33333
80GLY	0	0	0	0	0	0	0	1811	0	0	0	0	0	0	0	0	0	0	0	0	0	0	0	0	1061	0	34.6667	0	1011.33	271	0	0	0	0	0	0	0	0	0	0	0	0	0	0	468	53.6667	0	1787.33	67.6667
80HID	0	0	0	0	0	0	0	1999	0	0	0	0	0	0	0	0	0	0	0	0	0	0	0	0	1032	0	185.667	0	1010	341.667	0	0	0	0	0	0	0	0	0	0	0	0	0	0	483.667	41.6667	0	1704.33	252
80HIE	0	0	0	0	0	0	0	1972	0	0	0	0	0	0	0	0	0	0	0	0	4.33333	0	0	0	1041.33	0	32	0	1256.33	138	0	0	0	0	0	0	0	0	0	0	0	0	0	0	452.667	41.3333	0	1849.33	218.333
80ILE	0	0	0	0	0	0	0	1303.33	0	0	0	0	0	0	0	0	0	0	0	0	0	0	0	0	929.667	0	45	0	964.667	466	0	0	0	0	0	0	0	0	0	0	0	0	0	0	623.667	37.3333	0	1876.67	138
80LEU	0	0	0	0	0	0	0	2074.67	0	0	0	0	0	0	0	0	0	0	0	0	0	0	0	0	1009	0	187.667	0	634.667	236	0	0	0	0	0	0	0	0	0	0	0	0	0	0	279.667	95.6667	0	1925	193
80LYS	0	0	0	0	0	0	0	1677.67	0	0	0	0	0	0	0	0	0	0	0	0	0	0	0	0	837.333	0	80.6667	0	1022	544	0	0	0	0	0	0	0	0	0	0	0	0	0	0	561	13	0	1783	0.333333
80MET	0	0	0	0	0	0	0	1662	0	0	0	0	0	0	0	0	0	0	0	0	0	0	0	0	460	0	261.333	0	502	440	0	0	0	0	0	0	0	0	0	0	0	0	0	0	325.667	115	0	2071	45
80PHE	0	0	0	0	0	0	0	1693.33	0	0	0	0	0	0	0	0	0	0	0	0	0	0	0	0	714.667	0	211	0	841	546	0	0	0	0	0	0	0	0	0	0	0	0	0	0	286.667	21.6667	0	1907	197.667
80PRO	0	0	0	0	0	0	0	1728.33	0	0	0	0	0	0	0	0	0	0	0	0	79	0	0	0	962	0	157.667	0	1184.67	306.333	0	0	0	0	0	0	0	0	0	0	0	0	0	0	310.333	4.33333	0	1746	0
80SER	0	0	0	0	0	0	0	2162.33	0	0	0	0	0	0	0	0	0	0	0	0	0	0	0	0	897	0	41.6667	0	1085.67	298.333	0	0	0	0	0	0	0	0	0	0	0	0	0	0	456.667	19.3333	0	1557	0
80TRP	0	0	0	0	0	0	0	1760.33	0	0	0	0	0	0	0	0	0	0	0	0	0	0	0	0	908	0	41.6667	0	1276.33	293.667	0	0	0	0	0	0	0	0	0	0	0	0	0	0	554	9.33333	0	1912	52
80TYR	0	0	0	0	0	0	0	1789	0	0	0	0	0	0	0	0	0	0	0	0	0	0	0	0	565.667	0	199	0	733.333	452	0	0	0	0	0	0	0	0	0	0	0	0	0	0	486.333	74.6667	0	2171.67	0
80VAL	0	0	0	0	0	0	0	1457.67	0	0	0	0	0	0	0	0	0	0	0	0	0	0	0	0	843.333	0	79.3333	0	1106.33	723.667	0	0	0	0	0	0	0	0	0	0	0	0	0	0	601.667	27.6667	0	1686.67	260.333
81ALA	0	0	0	0	0	0	0	1390.67	0	0	0	0	0	0	0	0	0	0	0	0	0	0	0	0	824.333	0	99	0	876.333	485.667	0	0	0	0	0	0	0	0	0	0	0	0	0	0	384.667	119.667	0	2223	228.667
81ARG	0	0	0	0	0	0	0	2012.67	0	0	0	0	0	0	0	0	0	0	0	0	0	0	0	0	964.667	0	134.333	0	952	358.333	0	0	0	0	0	0	0	0	0	0	0	0	0	0	184.333	46.3333	0	1590	44.3333
81ASN	0	0	0	0	0	0	0	1980	0	0	0	0	0	0	0	0	0	0	0	0	0	0	0	0	954.333	0	29.6667	0	996.333	171.667	0	0	0	0	0	0	0	0	0	0	0	0	0	0	371.333	69.6667	0	1522.33	93.3333
81ASP	0	0	0	0	0	0	0	1423	0	0	0	0	0	0	0	0	0	0	0	0	0	0	0	0	822.667	0	13.3333	0	1159.33	295	0	0	0	0	0	0	0	0	0	0	0	0	0	0	542.333	3.33333	0	2065.67	0
81CYS	0	0	0	0	0	0	0	1969.33	0	0	0	0	0	0	0	0	0	0	0	0	0	0	0	0	996.667	0	12.3333	0	1088.67	346.667	0	0	0	0	0	0	0	0	0	0	0	0	0	0	515	8.66667	0	2020.67	122
81GLN	0	0	0	0	0	0	0	1795.67	0	0	0	0	0	0	0	0	0	0	0	0	0	0	0	0	966	0	95.3333	0	1075.67	214	0	0	0	0	0	0	0	0	0	0	0	0	0	0	440.333	7.33333	0	1595	0.666667
81GLU	0	0	0	0	0	0	0	1719.67	0	0	0	0	0	0	0	0	0	0	0	0	0	0	0	0	973.667	0	18.3333	0	1265.33	197.667	0	0	0	0	0	0	0	0	0	0	0	0	0	0	692	22.3333	0	1809	0.333333
81GLY	0	0	0	0	0	0	0	2165.67	0	0	0	0	0	0	0	0	0	0	0	0	5.33333	0	0	0	992.333	0	45.3333	0	1379	284.333	0	0	0	0	0	0	0	0	0	0	0	0	0	0	637	1	0	1519.67	180.667
81HID	0	0	0	0	0	0	0	1841.33	0	0	0	0	0	0	0	0	0	0	0	0	0	0	0	0	1003	0	37.3333	0	1319.33	210.667	0	0	0	0	0	0	0	0	0	0	0	0	0	0	571.667	49.3333	0	1533.33	61.6667
81HIE	0	0	0	0	0	0	0	2314.33	0	0	0	0	0	0	0	0	0	0	0	0	0	0	0	0	1056.67	0	37	0	1147	181	0	0	0	0	0	0	0	0	0	0	0	0	0	0	184.333	38.3333	0	1355	0
81ILE	0	0	0	0	0	0	0	1709.33	0	0	0	0	0	0	0	0	0	0	0	0	0	0	0	0	910	0	92	0	855.333	400	0	0	0	0	0	0	0	0	0	0	0	0	0	0	437	67.3333	0	2224.33	0.333333
81LEU	0	0	0	0	0	0	0	1723.67	0	0	0	0	0	0	0	0	0	0	0	0	0	0	0	0	758.333	0	115.333	0	1019.67	491.667	0	0	0	0	0	0	0	0	0	0	0	0	0	0	457.333	22.6667	0	2102	9
81LYS	0	0	0	0	0	0	0	1538.33	0	0	0	0	0	0	0	0	0	0	0	0	0	0	0	0	930	0	26.6667	0	911.667	443.667	0	0	0	0	0	0	0	0	0	0	0	0	0	0	401.333	107.667	0	1832.67	38.3333
81MET	0	0	0	0	0	0	0	1366.67	0	0	0	0	0	0	0	0	0	0	0	0	0	0	0	0	1039.67	0	38	0	1203.33	315.667	0	0	0	0	0	0	0	0	0	0	0	0	0	0	698.667	49.3333	0	2112.33	6.33333
81PHE	0	0	0	0	0	0	0	1428	0	0	0	0	0	0	0	0	0	0	0	0	0	0	0	0	683	0	100.333	0	1159.33	319	0	0	0	0	0	0	0	0	0	0	0	0	0	0	408	15.3333	0	1882.67	0
81SER	0	0	0	0	0	0	0	1839	0	0	0	0	0	0	0	0	0	0	0	0	0	0	0	0	805.333	0	30	0	1137	321.333	0	0	0	0	0	0	0	0	0	0	0	0	0	0	663	92.3333	0.333333	1887.33	102.333
81THR	0	0	0	0	0	0	0	1888.67	0	0	0	0	0	0	0	0	0	0	0	0	0	0	0	0	880.333	0	54	0	1206.67	111.333	0	0	0	1.66667	0	0	0	0	0	0	0	0	0	0	476.667	8.33333	0	1879.67	8.66667
81TRP	0	0	0	0	0	0	0	1941	0	0	0	0	0	0	0	0	0	0	0	0	0	0	0	0	786	0	52.3333	0	1106	548.667	0	0	0	0	0	0	0	0	0	0	0	0	0	0	463.333	29.3333	0	1631.33	12
81TYR	0	0	0	0	0	0	0	1312.67	0	0	0	0	0	0	0	0	0	0	0	0	0.333333	0	0	0	1027.33	0	16	0	1344	222.333	0	0	0	0.333333	0	0	0	0	0	0	0	0	0	0	646	32.6667	0	1708	7
81VAL	0	0	0	0	0	0	0	1303	0	0	0	0	0	0	0	0	0	0	0	0	0	0	0	0	890.667	0	12.3333	0	1166.33	484	0	0	0	0	0	0	0	0	0	0	0	0	0	0	609	1.33333	0	2177	150.667
82ALA	0	0	0	0	0	0	0	2149	0	0	0	0	0	0	0	0	0	0	0	0	0	0	0	0	932.667	0	122.333	0	1049.33	247	0	0	0	1	0	0	0	0	0	0	0	0	0	0	464.667	7.66667	0	1616.33	0
82ARG	0	0	0	0	0	0	0	2035.33	0	0	0	0	0	0	0	0	0	0	0	0	0	0	0	0	1021.67	0	133.667	0	952	327.333	0	0	0	7.33333	0	0	0	0	0	0	0	0	0	0	431.333	4.66667	0	1971	1
82ASN	0	0	0	0	0	0	0	1771.33	0	0	0	0	0	0	0	0	0	0	0	0	0	0	0	0	942.333	0	37.3333	0	1231	399	0	0	0	0	0	0	0	0	0	0	0	0	0	0	578	5.33333	0	2169.67	0.333333
82ASP	0	0	0	0	0	0	0	1879.33	0	0	0	0	0	0	0	0	0	0	0	0	0	0	0	0	943.667	0	109.667	0	1127.33	173.667	0	0	0	0	0	0	0	0	0	0	0	0	0	0	365.333	16	0	1770.67	0.333333
82CYS	0	0	0	0	0	0	0	1961.33	0	0	0	0	0	0	0	0	0	0	0	0	0	0	0	0	963	0	65	0	1182	236.667	0	0	0	0	0	0	0	0	0	0	0	0	0	0	518.333	7	0	1658.33	0
82GLN	0	0	0	0	0	0	0	1861.33	0	0	0	0	0	0	0	0	0	0	0	0	0	0	0	0	1047.33	0	74.6667	0	1115	132.667	0	0	0	0	0	0	0	0	0	0	0	0	0	0	469	31.6667	0	1858	0
82GLU	0	0	0	0	0	0	0	1526	0	0	0	0	0	0	0	0	0	0	0	0	0	0	0	0	1099	0	41	0	1122.33	170.333	0	0	0	2	0	0	0	0	0	0	0	0	0	0	581.667	11.3333	0	2085.33	2.66667
82GLY	0	0	0	0	0	0	0	1989	0	0	0	0	0	0	0	0	0	0	0	0	0	0	0	0	909.667	0	34	0	1126.33	457.667	0	0	0	6.66667	0	0	0	0	0	0	0	0	0	0	530.667	2.66667	0	1838.33	156.667
82HID	0	0	0	0	0	0	0	2033.33	0	0	0	0	0	0	0	0	0	0	0	0	0	0	0	0	895.333	0	57	0	1112	313	0	0	0	0	0	0	0	0	0	0	0	0	0	0	580.667	12.6667	0	1711	0
82HIE	0	0	0	0	0	0	0	1958	0	0	0	0	0	0	0	0	0	0	0	0	0	0	0	0	836.667	0	98.3333	0	1069.33	344.667	0	0	0	24.6667	0	0	0	0	0	0	0	0	0	0	444.667	20.3333	0	1832.33	99.3333
82ILE	0	0	0	0	0	0	0	2113.33	0	0	0	0	0	0	0	0	0	0	0	0	0	0	0	0	902.333	0	111.333	0	1244.67	260.333	0	0	0	2	0	0	0	0	0	0	0	0	0	0	638.333	5	0	1878.67	0.666667
82LEU	0	0	0	0	0	0	0	1659	0	0	0	0	0	0	0	0	0	0	0	0	0	0	0	0	660.667	0	99.6667	0	890	587	0	0	0	0	0	0	0	0	0	0	0	0	0	0	441	28.3333	0	2086.33	23
82LYS	0	0	0	0	0	0	0	1863	0	0	0	0	0	0	0	0	0	0	0	0	0	0	0	0	954.667	0	125	0	1190	326.667	0	0	0	0	0	0	0	0	0	0	0	0	0	0	435	6.66667	0	1613.33	102.667
82MET	0	0	0	0	0	0	0	1471	0	0	0	0	0	0	0	0	0	0	0	0	0	0	0	0	875	0	51.6667	0	1104	381.333	0	0	0	0.666667	0	0	0	0	0	0	0	0	0	0	493.667	14	0	1948	0
82PHE	0	0	0	0	0	0	0	1430	0	0	0	0	0	0	0	0	0	0	0	0	0	0	0	0	882.667	0	58.3333	0	1153.67	296.333	0	0	0	0	0	0	0	0	0	0	0	0	0	0	538	24	0	1908.67	102.333
82PRO	0	0	0	0	0	0	0	1718	0	0	0	0	0	0	0	0	0	0	0	0	0	0	0	0	1042.33	0	91.6667	0	1164	316	0	0	0	0	0	0	0	0	0	0	0	0	0	0	585.667	7	0	1793.67	61
82SER	0	0	0	0	0	0	0	1528.67	0	0	0	0	0	0	0	0	0	0	0	0	0	0	0	0	890.667	0	145	0	1021	353.333	0	0	0	0.333333	0	0	0	0	0	0	0	0	0	0	366.667	9.33333	0	1882	0
82THR	0	0	0	0	0	0	0	1083	0	0	0	0	0	0	0	0	0	0	0	0	0	0	0	0	681	0	45.3333	0	1077	597.333	0	0	0	0	0	0	0	0	0	0	0	0	0	0	490.333	36.6667	0	2260	2
82TRP	0	0	0	0	0	0	0	1633	0	0	0	0	0	0	0	0	0	0	0	0	0	0	0	0	885.333	0	51.6667	0	1226	515.333	0	0	0	6	0	0	0	0	0	0	0	0	0	0	532.333	21	0	1738.67	0
82TYR	0	0	0	0	0	0	0	2369.67	0	0	0	0	0	0	0	0	0	0	0	0	0	0	0	0	926.667	0	38	0	1317	280.333	0	0	0	0.333333	0	0	0	0	0	0	0	0	0	0	526	8	0	1746.67	0
83ALA	0	0	0	0	0	0	0	1785.33	0	0	0	0	0	0	0	0	0	0	0	0	0	0	0	0	902.667	0	40.3333	0	1244.33	428	0	0	0	0	0	0	0	0	0	0	0	0	0	0	654	1.66667	0	1887	18.6667
83ARG	0	0	0	0	0	0	0	1690.33	0	0	0	0	0	0	0	0	0	0	0	0	0	0	0	0	942.667	0	57.6667	0	1213	225.667	0	0	0	0	0	0	0	0	0	0	0	0	0	0	663.333	17	0	1731.67	0
83ASP	0	0	0	0	0	0	0	1841	0	0	0	0	0	0	0	0	0	0	0	0	0	0	0	0	1036	0	39.3333	0	1411.67	155.667	0	0	0	0	0	0	0	0	0	0	0	0	0	0	571.667	13.6667	0	1666.33	0
83CYS	0	0	0	0	0	0	0	2080	0	0	0	0	0	0	0	0	0	0	0	0	0	0	0	0	1043.67	0	27	0	1030.33	235	0	0	0	0	0	0	0	0	0	0	0	0	0	0	469.667	32.6667	0	1599	0
83GLN	0	0	0	0	0	0	0	1670	0	0	0	0	0	0	0	0	0	0	0	0	0	0	0	0	976.333	0	23.6667	0	1066.33	477.333	0	0	0	0	0	0	0	0	0	0	0	0	0	0	591.667	18	0	1933.33	101
83GLU	0	0	0	0	0	0	0	1714.33	0	0	0	0	0	0	0	0	0	0	0	0	0	0	0	0	1034	0	25.3333	0	1219	242	0	0	0	0	0	0	0	0	0	0	0	0	0	0	616	41	0	1927.33	1
83GLY	0	0	0	0	0	0	0	2231.33	0	0	0	0	0	0	0	0	0	0	0	0	0	0	0	0	976.667	0	18.6667	0	1173.33	228	0	0	0	0	0	0	0	0	0	0	0	0	0	0	645.667	9	0	1589.67	49.6667
83HID	0	0	0	0	0	0	0	1628.67	0	0	0	0	0	0	0	0	0	0	0	0	0	0	0	0	870.667	0	18.3333	0	1288.67	353	0	0	0	0	0	0	0	0	0	0	0	0	0	0	552.667	46.6667	0	1935	0
83HIE	0	0	0	0	0	0	0	1486	0	0	0	0	0	0	0	0	0	0	0	0	0	0	0	0	940.333	0	53.6667	0	1470.67	249.333	0	0	0	0	0	0	0	0	0	0	0	0	0	0	635.333	2.66667	0	1742	0
83ILE	0	0	0	0	0	0	0	1825.33	0	0	0	0	0	0	0	0	0	0	0	0	0	0	0	0	1024.33	0	48.3333	0	1171	118	0	0	0	0	0	0	0	0	0	0	0	0	0	0	616.333	8	0	1721.67	4.33333
83LEU	0	0	0	0	0	0	0	1615	0	0	0	0	0	0	0	0	0	0	0	0	0	0	0	0	948	0	29.3333	0	1214.33	260.667	0	0	0	1.33333	0	0	0	0	0	0	0	0	0	0	446.667	29	0	2070	10
83LYS	0	0	0	0	0	0	0	1751.67	0	0	0	0	0	0	0	0	0	0	0	0	0	0	0	0	1028.33	0	55	0	1174.67	332.333	0	0	0	0	0	0	0	0	0	0	0	0	0	0	667.333	23.6667	0	1664.33	0
83MET	0	0	0	0	0	0	0	1470.67	0	0	0	0	0	0	0	0	0	0	0	0	0	0	0	0	668.667	0	62.3333	0	1206.67	540.667	0	0	0	0	0	0	0	0	0	0	0	0	0	0	760.667	13.3333	0	2241.67	0
83PHE	0	0	0	0	0	0	0	1413.67	0	0	0	0	0	0	0	0	0	0	0	0	0	0	0	0	574	0	150	0	900.667	561.333	0	0	0	0.666667	0	0	0	0	0	0	0	0	0	0	472.333	30	0	2278.33	227
83PRO	0	0	0	0	0	0	0	1189.67	0	0	0	0	0	0	0	0	0	0	0	0	0	0	0	0	997.667	0	46.3333	0	1028	480.333	0	0	0	0	0	0	0	0	0	0	0	0	0	0	519.667	17.6667	0	2085.33	1
83SER	0	0	0	0	0	0	0	1675.67	0	0	0	0	0	0	0	0	0	0	0	0	0	0	0	0	914.333	0	104	0	1065	426.667	0	0	0	0	0	0	0	0	0	0	0	0	0	0	498.667	13.6667	0	2199.67	50.3333
83THR	0	0	0	0	0	0	0	1828.33	0	0	0	0	0	0	0	0	0	0	0	0	0	0	0	0	894	0	64	0	1054.67	343	0	0	0	0	0	0	0	0	0	0	0	0	0	0	458.333	10	0	1731.33	19.6667
83TRP	0	0	0	0	0	0	0	1221.33	0	0	0	0	0	0	0	0	0	0	0	0	0	0	0	0	963.333	0	117.333	0	1361.33	398.667	0	0	0	6.33333	0	0	0	0	0	0	0	0	0	0	497	1.66667	0	1983.33	211.333
83TYR	0	0	0	0	0	0	0	1098.33	0	0	0	0	0	0	0	0	0	0	0	0	0	0	0	0	462.667	0	80.6667	0	1305	443	0	0	0	0	0	0	0	0	0	0	0	0	0	0	410.333	9.33333	0	2291.67	40.6667
83VAL	0	0	0	0	0	0	0	1924	0	0	0	0	0	0	0	0	0	0	0	0	0	0	0	0	991	0	80.3333	0	943	299.333	0	0	0	7	0	0	0	0	0	0	0	0	0	0	477.333	101.333	0	1892	0
84ALA	0	0	0	0	0	0	0	1674.33	0	0	0	0	0	0	0	0	0	0	0	0	0	0	0	0	925.667	0	34.3333	0	1067.33	201.333	0	0	0	38.6667	0	0	0	0	0	0	0	0	0	0	478.333	28.6667	0	1530.67	0
84ARG	0	0	0	0	0	0	0	1191	0	0	0	0	0	0	0	0	0	0	0	0	0	0	0	0	0	0	21	0	511.667	474	0	0	0	388	22	0	0	0	0	0	0	0	0	0	489.333	13.3333	0	1504.67	0.333333
84ASN	0	0	0	0	0	0	0	1460	0	0	0	0	0	0	0	0	0	0	0	0	0	0	0	0	752	0	71	0	1184	604.333	0	0	0	7	0	0	0	0	0	0	0	0	0	0	612	26	0	1910.67	0
84ASP	0	0	0	0	0	0	0	1600.67	0	0	0	0	0	0	0	0	0	0	0	0	0	0	0	0	665	0	42.3333	0	1456.33	195.333	0	0	0	0	0	0	0	0	0	0	0	0	0	0	598.667	5.66667	0	2158	4
84CYS	0	0	0	0	0	0	0	1788.67	0	0	0	0	0	0	0	0	0	0	0	0	0	0	0	0	854	0	73.3333	0	1129.67	217.667	0	0	0	0	0	0	0	0	0	0	0	0	0	0	451.333	9.33333	0	1323.33	0
84GLN	0	0	0	0	0	0	0	1428.67	0	0	0	0	0	0	0	0	0	0	0	0	0	0	0	0	754.333	0	101.667	0	1245	516.333	0	0	0	172.333	0	0	0	0	0	0	0	0	0	0	519.333	79.3333	0	1907.33	78.6667
84GLU	0	0	0	0	0	0	0	1486.67	0	0	0	0	0	0	0	0	0	0	0	0	0	0	0	0	331.667	0	37.3333	0	1446.67	249.333	0	0	0	144.333	0	0	0	0	0	0	0	0	0	0	683.333	13.6667	0	1917	29.3333
84GLY	0	0	0	0	0	0	0	1152.33	0	0	0	0	0	0	0	0	0	0	0	0	0	0	0	0	829	0	92.6667	0	1128.67	548.333	0	0	0	0.333333	0	0	0	0	0	0	0	0	0	0	618.667	19	0	2060.33	94
84HID	0	0	0	0	0	0	0	1122.33	0	0	0	0	0	0	0	0	0	0	0	0	0	0	0	0	667	0	88.6667	0	828.333	599	0	0	0	0	0	0	0	0	0	0	0	0	0	0	593	5.66667	0	1912.33	132
84HIE	0	0	0	0	0	0	0	1422.67	0	0	0	0	0	0	0	0	0	0	0	0	0	0	0	0	116.667	0	108.667	0	1131	588.667	0	0	0	43.6667	0	0	0	0	0	0	0	0	0	0	587	7.33333	0	1796.33	29.6667
84LEU	0	0	0	0	0	0	0	1564.67	0	0	0	0	0	0	0	0	0	0	0	0	0	0	0	0	679.333	0	90.6667	0	915.333	537.667	0	0	0	10	0	0	0	0	0	0	0	0	0	0	359.667	26	0	2118	138.667
84LYS	0	0	0	0	0	0	0	1503.33	0	0	0	0	0	0	0	0	0	0	0	0	0	0	0	0	12.3333	0	127.333	0	482.333	257.333	0	0	0	541.333	0	0	0	0	0	0	0	0	0	0	143	13	0	1739.67	37
84MET	0	0	0	0	0	0	0	1508.33	0	0	0	0	0	0	0	0	0	0	0	0	0	0	0	0	438.333	0	114.667	0	1145.33	504.333	0	0	0	0	0	0	0	0	0	0	0	0	0	0	524	48.6667	0	1972.67	120.333
84PHE	0	0	0	0	0	0	0	1412	0	0	0	0	0	0	0	0	0	0	0	0	0	0	0	0	228	0	187.667	0	586.333	324.667	0	0	0	0	0	0	0	0	0	0	0	0	0	0	238	51.6667	0	2196	403
84PRO	0	0	0	0	0	0	0	1323.67	0	0	0	0	0	0	0	0	0	0	0	0	0	0	0	0	760	0	50	0	1094.33	490.667	0	0	0	0	0	0	0	0	0	0	0	0	0	0	481.333	114.667	0	1919.67	0
84SER	0	0	0	0	0	0	0	1865.33	0	0	0	0	0	0	0	0	0	0	0	0	0	0	0	0	820	0	121.667	0	910.667	327.333	0	0	0	0.333333	0	0	0	0	0	0	0	0	0	0	342.333	9	0	1676.33	0.666667
84THR	0	0	0	0	0	0	0	1648.67	0	0	0	0	0	0	0	0	0	0	0	0	0	0	0	0	809	0	28.6667	0	1188.33	486.667	0	0	0	0	0	0	0	0	0	0	0	0	0	0	702.333	33.6667	0	1613.33	1
84TRP	0	0	0	0	0	0	0	2069	0	0	0	0	0	0	0	0	0	0	0	0	0	0	0	0	35.3333	0	263.667	0	711	736.667	0	0	0	0	0	0	0	0	0	0	0	0	0	0	244.333	30	0	1511.33	214.667
84TYR	0	0	0	0	0	0	1.66667	2084.33	0	0	0	0	0	0	0	0	0	0	0	0	0	0	0	0	0	0	251.667	0	570	510	0	0	0	0	0	0	0	0	0	0	0	0	0	0	82.3333	63.6667	0	1462	74.3333
84VAL	0	0	0	0	0	0	0	2080	0	0	0	0	0	0	0	0	0	0	0	0	0	0	0	0	986	0	30.6667	0	1157	233.667	0	0	0	0	0	0	0	0	0	0	0	0	0	0	733	15.6667	0	1503	0
85ALA	0	0	0	0	0	0	0	2091.33	0	0	0	0	0	0	0	0	0	0	0	0	0	0	0	0	1059	0	60.6667	0	1054.67	300.333	0	0	0	0	0	0	0	0	0	0	0	0	0	0	442	24	0	1718.33	163
85ARG	0	0	0	0	0	0	0	1675.67	0	0	0	0	0	0	0	0	0	0	0	0	0	0	0	0	661.667	0	113.667	0	859.667	272.667	0	0	0	1.66667	0	0	0	0	0	0	0	0	0	0	301.667	93	0	2101	209.667
85ASN	0	0	0	0	0	0	0	1989.33	0	0	0	0	0	0	0	0	0	0	0	0	0	0	0	0	1014.67	0	34.3333	0	1110	262	0	0	0	0.333333	0	0	0	0	0	0	0	0	0	0	604	40.6667	0	1630.67	0
85ASP	0	0	0	0	0	0	0	1493.33	0	0	0	0	0	0	0	0	0	0	0	0	0	0	0	0	1040.67	0	85.6667	0	1417	703	0	0	0	0	0	0	0	0	0	0	0	0	0	0	439.667	15	0	1626.67	247
85CYS	0	0	0	0	0	0	0	1924.67	0	0	0	0	0	0	0	0	0	0	0	0	0	0	0	0	1014.67	0	22	0	1181	347.667	0	0	0	0.333333	0	0	0	0	0	0	0	0	0	0	466.667	27.3333	0	1858.33	24
85GLN	0	0	0	0	0	0	0	1892.33	0	0	0	0	0	0	0	0	0	0	0	0	0	0	0	0	973.333	0	111.333	0	992	312.333	0	0	0	0	0	0	0	0	0	0	0	0	0	0	320.667	29.3333	0	1873	89
85GLU	0	0	0	0	0	0	0	2150	0	0	0	0	0	0	0	0	0	0	0	0	0	0	0	0	1146.67	0	38	0	910	540.333	0	0	0	0	0	0	0	0	0	0	0	0	0	0	313	39	0	2071.33	89.6667
85GLY	0	0	0	0	0	0	0	2251	0	0	0	0	0	0	0	0	0	0	0	0	0	0	0	0	1046.67	0	39.6667	0	1165.33	276.333	0	0	0	0	0	0	0	0	0	0	0	0	0	0	529.333	9	0	1654	0
85HID	0	0	0	0	0	0	0	2125.67	0	0	0	0	0	0	0	0	0	0	0	0	0	0	0	0	932	0	40.6667	0	1199	342.667	0	0	0	3.33333	0	0	0	0	0	0	0	0	0	0	546	2	0	1573.33	0
85HIE	0	0	0	0	0	0	0	2049.33	0	0	0	0	0	0	0	0	0	0	0	0	0	0	0	0	1079.67	0	99.6667	0	931	388.667	0	0	0	0	0	0	0	0	0	0	0	0	0	0	360.667	2	0	1614	50.6667
85LEU	0	0	0	0	0	0	0	2141.67	0	0	0	0	0	0	0	0	0	0	0	0	0	0	0	0	1086.33	0	60.6667	0	1056.33	203.667	0	0	0	0	0	0	0	0	0	0	0	0	0	0	562	27.6667	0	1868.67	0
85LYS	0	0	0	0	0	0	0	1496	0	0	0	0	0	0	0	0	0	0	0	0	0	0	0	0	630.667	0	52	0	976.333	416	0	0	0	0	0	0	0	0	0	0	0	0	0	0	214.667	11.3333	0	1669	50.3333
85MET	0	0	0	0	0	0	0	1541	0	0	0	0	0	0	0	0	0	0	0	0	0	0	0	0	1058.67	0	86.6667	0	1300.67	327	0	0	0	1.66667	0	0	0	0	0	0	0	0	0	0	345.667	2.33333	0	1517.33	62.6667
85PHE	0	0	0	0	0	0	0	1715.67	0	0	0	0	0	0	0	0	0	0	0	0	0	0	0	0	954.333	0	26.6667	0	1020	421	0	0	0	0	0	0	0	0	0	0	0	0	0	0	468.667	9.66667	0	1948.33	50.3333
85PRO	0	0	0	0	0	0	0	2014	0	0	0	0	0	0	0	0	0	0	0	0	0	0	0	0	1158.33	0	121.333	0	922.667	242.333	0	0	0	3	0	0	0	0	0	0	0	0	0	0	336.333	74.3333	0	1904	1
85SER	0	0	0	0	0	0	0	2005.67	0	0	0	0	0	0	0	0	0	0	0	0	0	0	0	0	997.333	0	18	0	1038.33	417.333	0	0	0	0	0	0	0	0	0	0	0	0	0	0	480.667	14.3333	0	1647	15.3333
85THR	0	0	0	0	0	0	0	1781	0	0	0	0	0	0	0	0	0	0	0	0	0	0	0	0	949.333	0	34.6667	0	1085	539.667	0	0	0	0	0	0	0	0	0	0	0	0	0	0	619	4.33333	0	1890.33	87
85TRP	0	0	0	0	0	0	0	1729.33	0	0	0	0	0	0	0	0	0	0	0	0	0	0	0	0	871.333	0	55.3333	0	1071	458	0	0	0	21.6667	0	0	0	0	0	0	0	0	0	0	600	3.66667	0	1858.67	73.6667
85TYR	0	0	0	0	0	0	0	1880.33	0	0	0	0	0	0	0	0	0	0	0	0	0	0	0	0	875	0	46.6667	0	1170	387.667	0	0	0	0	0	0	0	0	0	0	0	0	0	0	567.333	15.6667	0	2011.33	0.666667
85VAL	0	0	0	0	0	0	0	2193.33	0	0	0	0	0	0	0	0	0	0	0	0	0	0	0	0	1086.33	0	60.3333	0	948.333	382.667	0	0	0	0	0	0	0	0	0	0	0	0	0	0	302	9.66667	0	1715.33	0
86ALA	0	0	0	0	0	0	0	1386.33	0	0	0	0	0	0	0	0	0	0	0	0	0	0	0	0	837.667	0	54.6667	0	1076.67	467.333	0	0	0	22	0	0	0	0	0	0	0	0	0	0	584	10	0	2102.67	36.3333
86ARG	0	0	0	0	0	0	0	1311.67	0	0	0	0	0	0	0	0	0	0	0	0	0	0	0	0	13	0	173.333	0	199	276	0	0	0	0	0	0	0	0	0	0	0	0	0	0	180.333	50.6667	0	2021.33	12
86ASN	0	0	0	0	0	0	0	1321.67	0	0	0	0	0	0	0	0	0	0	0	0	0	0	0	0	457.333	0	92	0	714.667	563.333	0	0	0	0	0	0	0	0	0	0	0	0	0	0	254	103.667	0	1774	6
86ASP	0	0	0	0	0	0	0	2088	0	0	0	0	0	0	0	0	0	0	0	0	0	0	0	0	998	0	114.667	0	910	494.333	0	0	0	0	0	0	0	0	0	0	0	0	0	0	110.667	75.6667	0	1810.67	0.666667
86CYS	0	0	0	0	0	0	0	2103	0	0	0	0	0	0	0	0	0	0	0	0	0	0	0	0	238.667	0	330.333	0	766.333	484	0	0	0	0	0	0	0	0	0	0	0	0	0	0	201	46	0	2076.67	9.33333
86GLN	0	0	0	0	0	0	0	1985.33	0	0	0	0	0	0	0	0	0	0	0	0	0	0	0	0	873.333	0	8	0	519.667	575	0	0	0	0	0	0	0	0	0	0	0	0	0	0	320.333	131	0	2061.33	35.6667
86GLU	0	0	0	0	0	0	0	1754	0	0	0	0	0	0	0	0	0	0	0	0	0	0	0	0	701.333	0	62.6667	0	1142.67	545	0	0	0	0	0	0	0	0	0	0	0	0	0	0	181.333	86.3333	0	1903	10.3333
86HID	0	0	0	0	0	0	0	1323	0	0	0	0	0	0	0	0	0	0	0	0	0	0	0	0	124.667	0	136.333	0	1349.67	544.333	0	0	0	0	0	0	0	0	0	0	0	0	0	0	170	24.3333	0	2046.33	220
86HIE	0	0	0	0	0	0	0	1259	0	0	0	0	0	0	0	0	0	0	0	0	0	0	0	0	457.667	0	162	0.333333	692	368.667	0	0	0	0	0	0	0	0	0	0	0	0	0	0	239	17.6667	0	1766.33	1.33333
86ILE	0	0	0	0	0	0	0	1988	0	0	0	0	0	0	0	0	0	0	0	0	0	0	0	0	0.666667	0	616.333	0	628	206.333	0	0	0	0	0	0	0	0	0	0	0	0	0	0	198.667	32.6667	0	1717.33	93.3333
86LEU	0	0	0	0	0	0	0	1308	0	0	0	0	0	0	0	0	0	0	0	0	0	0	0	0	0	0	85.3333	0	696.667	216.667	0	0	0	0	0	0	0	0	0	0	0	0	0	0	269	17.6667	0	1834.67	11
86LYS	0	0	0	0	0	0	0	1857	0	0	0	0	0	0	0	0	0	0	0	0	0	0	0	0	632.667	0	0	0	483.667	706	0	0	0	0	0	0	0	0	0	0	0	0	0	0	612	38.6667	0	1552	348
86MET	0	0	0	0	0	0	0	1082.67	0	0	0	0	0	0	0	0	0	0	0	0	0	0	0	0	835.333	0	13.3333	0	1452	724.667	0	0	0	0	0	0	0	0	0	0	0	0	0	0	305.333	138.667	0	1888	66
86PHE	0	0	0	0	0	0	0	910.667	0	0	0	0	0	0	0	0	0	0	0	0	0	0	0	0	676.667	0	5	0	1334.33	597.667	0	0	0	0	0	0	0	0	0	0	0	0	0	0	359	88.6667	0	1808	1.66667
86PRO	0	0	0	0	0	0	0	1626.33	0	0	0	0	0	0	0	0	0	0	0	0	0	0	0	0	645.667	0	201.667	0	1063.33	586.667	0	0	0	0	0	0	0	0	0	0	0	0	0	0	432.333	15.3333	0	1754	25
86SER	0	0	0	0	0	0	0	2408	0	0	0	0	0	0	0	0	0	0	0	0	0	0	0	0	656	0	401.667	0	569	479	0	0	0	5	0	0	0	0	0	0	0	0	0	0	112	30.3333	0	1768.33	1.66667
86THR	0	0	0	0	0	0	0	1459	0	0	0	0	0	0	0	0	0	0	0	0	0	0	0	0	269.667	0	21.6667	0	1005.33	583.667	0	0	0	0	0	0	0	0	0	0	0	0	0	0	271.667	70	0	1977.67	0
86TRP	0	0	0	0	0	0	0	901.333	0	0	0	0	0	0	0	0	0	0	0	0	0	0	0	0	990	0	233.667	0	927.333	559	0	0	0	0	0	0	0	0	0	0	0	0	0	0	133.667	34.6667	0	1879.33	291.667
86TYR	0	0	0	0	0	0	0	1479.67	0	0	0	0	0	0	0	0	0	0	0	0	7.66667	0	0	0	208	0	7.33333	0	1089.67	471.333	0	0	0	0	0	0	0	0	0	0	0	0	0	0	56.3333	2	0	1272.33	14.3333
86VAL	0	0	0	0	0	0	0	1563	0	0	0	0	0	0	0	0	0	0	0	0	0	0	0	0	0	0	423	0	819.333	358	0	0	0	0	0	0	0	0	0	0	0	0	0	0	259.333	87	0	2008	32.3333
87ALA	0	0	0	0	0	0	0	2204.33	0	0	0	0	0	0	0	0	0	0	0	0	0	0	0	0	978.333	0	68	0	1404	288.667	0	0	0	0	0	0	0	0	0	0	0	0	0	0	404.333	168	0	1752.67	0
87ASN	0	0	0	0	0	0	0	2052	0	0	0	0	0	0	0	0	0	0	0	0	0	0	0	0	1075.33	0	59	0	1095.33	221	0	0	0	0	0	0	0	0	0	0	0	0	0	0	329	115	0	1866.67	4.66667
87ASP	0	0	0	0	0	0	0	2185.67	0	0	0	0	0	0	0	0	0	0	0	0	0	0	0	0	927	0	39.3333	0	2362	540.667	0	0	0	0	0	0	0	0	0	0	0	0	0	0	169.667	79.3333	0	1580	4
87CYS	0	0	0	0	0	0	0	1986.33	0	0	0	0	0	0	0	0	0	0	0	0	0	0	0	0	1001	0	164	0	1578.33	353.667	0	0	0	0	0	0	0	0	0	0	0	0	0	0	465.333	36	0	1481.33	0
87GLN	0	0	0	0	0	0	0	1890.67	0	0	0	0	0	0	0	0	0	0	0	0	0	0	0	0	993.667	0	40.6667	0	1812.33	478.333	0	0	0	0	0	0	0	0	0	0	0	0	0	0	323.333	124.333	0	1870	0
87GLU	0	0	0	0	0	0	29.3333	1718.67	0	0	0	0	0	0	0	0	0	0	0	0	0	0	0	0	1004	0	118.333	0	1999	429	0	0	0	0	0	0	0	0	0	0	0	0	0	0	340.667	54.6667	0	1532.67	0
87GLY	0	0	0	0	0	0	0	1726.67	0	0	0	0	0	0	0	0	0	0	0	0	0	0	0	0	843.667	0	154.333	0	1201.33	485.333	0	0	0	0	0	0	0	0	0	0	0	0	0	0	191.667	134.333	0	1629.33	80.6667
87HID	0	0	0	0	0	0	0	1862.33	0	0	0	0	0	0	0	0	0	0	0	0	0	0	0	0	880	0	15.6667	0	2004.67	571.667	0	0	0	0	0	0	0	0	0	0	0	0	0	0	442	82.6667	0	1775.33	0
87HIE	0	0	0	0	0	0	0	1762.33	0	0	0	0	0	0	0	0	0	0	0	0	0	0	0	0	1149.67	0	34	0	1502.33	279	0	0	0	0	0	0	0	0	0	0	0	0	0	0	384.667	153.667	0	1781	0.333333
87ILE	0	0	0	0	0	0	0	1498.67	0	0	0	0	0	0	0	0	0	0	0	0	0	0	0	0	1042	0	82	0	1304	494.667	0	0	0	0	0	0	0	0	0	0	0	0	0	0	304.333	114.333	0	2092.33	150.333
87LEU	0	0	0	0	0	0	0	1834.33	0	0	0	0	0	0	0	0	0	0	0	0	0	0	0	0	989	0	97	0	1717.33	371.667	0	0	0	1	0	0	0	0	0	0	0	0	0	0	462.333	119.667	0	1621	0
87LYS	0	0	0	0	0	0	0	1906	0	0	0	0	0	0	0	0	0	0	0	0	0	0	0	0	770.667	0	180.333	0	1123	550.667	0	0	0	0	0	0	0	0	0	0	0	0	0	0	369.667	115.667	0	2065.67	0
87MET	0	0	0	0	0	0	12.3333	1935	0	0	0	0	0	0	0	0	0	0	0	0	0	0	0	0	1132.67	0	262	0	1226	253.333	0	0	0	0	0	0	0	0	0	0	0	0	0	0	292	81.6667	0	1307	1
87PHE	0	0	0	0	0	0	0	2196.67	0	0	0	0	0	0	0	0	0	0	0	0	0	0	0	0	951	0	54.6667	0	2299.33	542.333	0	0	0	0	0	0	0	0	0	0	0	0	0	0	504.333	17	0	1685.67	0
87PRO	0	0	0	0	0	0	0	1201.33	0	0	0	0	0	0	0	0	0	0	0	0	0	0	0	0	1045.67	0	21.6667	0	1073.67	439	0	0	0	0	0	0	0	0	0	0	0	0	0	0	80.3333	98.3333	0	1902	0
87SER	0	0	0	0	0	0	21.3333	1697	0	0	0	0	0	0	0	0	0	0	0	0	0	0	0	0	799.667	0	262.667	0	1210.33	562.667	0	0	0	0	0	0	0	0	0	0	0	0	0	0	248.667	59.6667	0	1982	0
87THR	0	0	0	0	0	0	0	1375.33	0	0	0	0	0	0	0	0	0	0	0	0	0	0	0	0	928.333	0	205.333	0	1702.33	369	0	0	0	0	0	0	0	0	0	0	0	0	0	0	530.333	127.333	0	1595.67	0.666667
87TRP	0	0	0	0	0	0	0	1615.67	0	0	0	0	0	0	0	0	0	0	0	0	0	0	0	0	1065.67	0	133.333	0	1745.67	431	0	0	0	0	0	0	0	0	0	0	0	0	0	0	405.667	56.6667	0	1705	0
87TYR	0	0	0	0	0	0	0	1998.33	0	0	0	0	0	0	0	0	0	0	0	0	0	0	0	0	1046.33	0	18.6667	0	1759.33	515	0	0	0	0	0	0	0	0	0	0	0	0	0	0	370	108.333	0	1666.33	0.333333
87VAL	0	0	0	0	0	0	0	1857.67	0	0	0	0	0	0	0	0	0	0	0	0	0	0	0	0	781.333	0	79.3333	0	1392.33	365.333	0	0	0	0	0	0	0	0	0	0	0	0	0	0	301	96	0	1623.67	11.6667
88ALA	0	0	0	0	0	0	0	1649.33	0	0	0	0	0	0	0	0	0	0	0	0	0	0	0	0	905.667	0	39.6667	0	1326.33	477.667	0	0	0	3.33333	0	0	0	0	0	0	0	0	0	0	526.667	7.33333	0	1593	79.3333
88ARG	0	0	0	0	0	0	0	1706.67	0	0	0	0	0	0	0	0	0	0	0	0	0.333333	0	0	0	955.667	0	46	0	1007.67	295.667	0	0	0	0	0	0	0	0	0	0	0	0	0	0	471.333	11.6667	0	1639	160.667
88ASP	0	0	0	0	0	0	0	1901.33	0	0	0	0	0	0	0	0	0	0	0	0	0	0	0	0	950.333	0	21.6667	0	1429.67	397.667	0	0	0	0	0	0	0	0	0	0	0	0	0	0	501.667	0.333333	0	1825.33	0.333333
88CYS	0	0	0	0	0	0	0	1436	0	0	0	0	0	0	0	0	0	0	0	0	0	0	0	0	1001.33	0	31.6667	0	1067.67	396	0	0	0	0	0	0	0	0	0	0	0	0	0	0	272.333	114.667	0	1810.67	0
88GLN	0	0	0	0	0	0	0	2181	0	0	0	0	0	0	0	0	0	0	0	0	0	0	0	0	850	0	26	0	1052.67	473.333	0	0	0	0	0	0	0	0	0	0	0	0	0	0	403.333	30.3333	0	1837.33	7.66667
88GLU	0	0	0	0	0	0	0	1734.67	0	0	0	0	0	0	0	0	0	0	0	0	0	0	0	0	901.667	0	39.6667	0	1314.67	516	0	0	0	0	0	0	0	0	0	0	0	0	0	0	560.333	13.6667	0	1660.67	121.667
88GLY	0	0	0	0	0	0	0	1847.33	0	0	0	0	0	0	0	0	0	0	0	0	0	0	0	0	994	0	13.6667	0	1203.33	381.667	0	0	0	0	0	0	0	0	0	0	0	0	0	0	622	46	0	1786.33	1.33333
88HID	0	0	0	0	0	0	0	1582.67	0	0	0	0	0	0	0	0	0	0	0	0	1.66667	0	0	0	896.333	0	29.3333	0	1056.67	373.667	0	0	0	0	0	0	0	0	0	0	0	0	0	0	434.667	88.6667	0	2026.67	0
88HIE	0	0	0	0	0	0	0	1630	0	0	0	0	0	0	0	0	0	0	0	0	0	0	0	0	1001	0	42.6667	0	1180.67	452.333	0	0	0	0	0	0	0	0	0	0	0	0	0	0	329.667	70.6667	0	1981.67	36.3333
88ILE	0	0	0	0	0	0	0	1393	0	0	0	0	0	0	0	0	0	0	0	0	0	0	0	0	904	0	48.6667	0	1341.67	604.667	0	0	0	0	0	0	0	0	0	0	0	0	0	0	621	14.3333	0	1914.33	21
88LEU	0	0	0	0	0	0	0	1735.33	0	0	0	0	0	0	0	0	0	0	0	0	0	0	0	0	904	0	107	0	939.667	533.667	0	0	0	0	0	0	0	0	0	0	0	0	0	0	260	8	0	1778.67	27.3333
88LYS	0	0	0	0	0	0	0	1598.67	0	0	0	0	0	0	0	0	0	0	0	0	0	0	0	0	958.667	0	28	0	923.333	527.333	0	0	0	0	0	0	0	0	0	0	0	0	0	0	671.667	26.6667	0	1704.67	175
88MET	0	0	0	0	0	0	0	1738.33	0	0	0	0	0	0	0	0	0	0	0	0	0	0	0	0	825.667	0	27.6667	0	1227.67	612	0	0	0	0	0	0	0	0	0	0	0	0	0	0	679.333	11.3333	0	1845	79.3333
88PHE	0	0	0	0	0	0	0	1793.67	0	0	0	0	0	0	0	0	0	0	0	0	0	0	0	0	940.667	0	38	0	1125.67	753.667	0	0	0	0	0	0	0	0	0	0	0	0	0	0	346	41.6667	0	1605	0
88PRO	0	0	0	0	0	0	0	1444.67	0	0	0	0	0	0	0	0	0	0	0	0	0	0	0	0	940	0	42.6667	0	1240.67	422.333	0	0	0	0	0	0	0	0	0	0	0	0	0	0	540.333	31	0	1853.67	0
88SER	0	0	0	0	0	0	0	1585.33	0	0	0	0	0	0	0	0	0	0	0	0	0	0	0	0	1034.33	0	16	0	1383	176.667	0	0	0	9.66667	0	0	0	0	0	0	0	0	0	0	635	1.33333	0	1479.67	3
88THR	0	0	0	0	0	0	0	1424.33	0	0	0	0	0	0	0	0	0	0	0	0	0	0	0	0	856	0	66.6667	0	1248	543.667	0	0	0	0	0	0	0	0	0	0	0	0	0	0	685	94	0	1974.67	50
88TRP	0	0	0	0	0	0	0	1657	0	0	0	0	0	0	0	0	0	0	0	0	2.66667	0	0	0	899.667	0	89	0	1399.33	616	0	0	0	0	0	0	0	0	0	0	0	0	0	0	484	12.3333	0	1557.67	0.333333
88TYR	0	0	0	0	0	0	0	1622.33	0	0	0	0	0	0	0	0	0	0	0	0	0	0	0	0	869.667	0	56	0	894.333	425	0	0	0	0	0	0	0	0	0	0	0	0	0	0	402.333	83.3333	0	1706	87
88VAL	0	0	0	0	0	0	0	1689	0	0	0	0	0	0	0	0	0	0	0	0	0	0	0	0	878.667	0	78.6667	0	1324	466	0	0	0	0	0	0	0	0	0	0	0	0	0	0	615.333	2	0	1717.33	4.66667
89ALA	0	0	0	0	0	0	0	1998	0	0	0	0	0	0	0	0	0	0	0	0	0	0	0	0	886.667	0	69.3333	0	1221.33	276	0	0	0	0	0	0	0	0	0	0	0	0	0	0	610.333	7.66667	0	1757.67	0
89ARG	0	0	0	0	0	0	0	1613.33	0	0	0	0	0	0	0	0	0	0	0	0	8.66667	0	0	0	786	0	50.6667	0	1258.67	268.333	0	0	0	0	0	0	0	0	0	0	0	0	0	0	448.333	22	0	1671.33	0.666667
89ASN	0	0	0	0	0	0	0	1840.67	0	0	0	0	0	0	0	0	0	0	0	0	0	0	0	0	873.333	0	27	0	1205.67	498.667	0	0	0	0	0	0	0	0	0	0	0	0	0	0	598.667	69.3333	0	1650.67	0
89ASP	0	0	0	0	0	0	0	2007.33	0	0	0	0	0	0	0	0	0	0	0	0	0	0	0	0	893	0	35.6667	0	1234.67	503.333	0	0	0	0.333333	0	0	0	0	0	0	0	0	0	0	148	15	0	1717	0.333333
89CYS	0	0	0	0	0	0	0	2046.67	0	0	0	0	0	0	0	0	0	0	0	0	0	0	0	0	949.333	0	61	0	1230.67	392.667	0	0	0	0.333333	0	0	0	0	0	0	0	0	0	0	477.333	14.3333	0	1670.33	0
89GLN	0	0	0	0	0	0	0	1831	0	0	0	0	0	0	0	0	0	0	0	0	0	0	0	0	707.333	0	73.6667	0	989	399.667	0	0	0	1.33333	0	0	0	0	0	0	0	0	0	0	352.667	23.6667	0	1875	102.667
89GLU	0	0	0	0	0	0	0	1333.67	0	0	0	0	0	0	0	0	0	0	0	0	0	0	0	0	667	0	38	0	1095.67	589.667	0	0	0	0	0	0	0	0	0	0	0	0	0	0	375	30	0	1952.67	1.66667
89GLY	0	0	0	0	0	0	0	1620.33	0	0	0	0	0	0	0	0	0	0	0	0	0	0	0	0	830.667	0	23.3333	0	1067	435	0	0	0	0	0	0	0	0	0	0	0	0	0	0	629.333	9.66667	0	2034	24
89HID	0	0	0	0	0	0	0	1772	0	0	0	0	0	0	0	0	0	0	0	0	0	0	0	0	674.667	0	114.333	0	1058	343.667	0	0	0	0.666667	0	0	0	0	0	0	0	0	0	0	244.333	37.3333	0	2088.67	0
89HIE	0	0	0	0	0	0	0	1639	0	0	0	0	0	0	0	0	0	0	0	0	0	0	0	0	906	0	41.6667	0	1391.67	388	0	0	0	0	0	0	0	0	0	0	0	0	0	0	545.333	0.333333	0	1904.67	109.667
89ILE	0	0	0	0	0	0	0	2075	0	0	0	0	0	0	0	0	0	0	0	0	0	0	0	0	907.667	0	53.3333	0	1131.33	352.667	0	0	0	0.333333	0	0	0	0	0	0	0	0	0	0	682.333	17.6667	0	1724	0
89LYS	0	0	0	0	0	0	0	1618	0	0	0	0	0	0	0	0	0	0	0	0	0	0	0	0	797.333	0	41.6667	0	1303.33	491.667	0	0	0	0	0	0	0	0	0	0	0	0	0	0	590.333	14.6667	0	2014	154
89MET	0	0	0	0	0	0	0	1742.33	0	0	0	0	0	0	0	0	0	0	0	0	0	0	0	0	915.667	0	33	0	1256.33	282.333	0	0	0	0	0	0	0	0	0	0	0	0	0	0	480.333	27.6667	0	1740.67	0
89PHE	0	0	0	0	0	0	0	1863	0	0	0	0	0	0	0	0	0	0	0	0	0	0	0	0	903.333	0	90.6667	0	1045.67	271.333	0	0	0	0	0	0	0	0	0	0	0	0	0	0	513.333	73.3333	0	2007.67	33.3333
89PRO	0	0	0	0	0	0	0	1989	0	0	0	0	0	0	0	0	0	0	0	0	0	0	0	0	966	0	38	0	1007.67	570.333	0	0	0	0	0	0	0	0	0	0	0	0	0	0	310	16	0	1705	0
89SER	0	0	0	0	0	0	0	2086.33	0	0	0	0	0	0	0	0	0	0	0	0	0	0	0	0	922	0	66.3333	0	1317	222.333	0	0	0	0	0	0	0	0	0	0	0	0	0	0	613.333	16.6667	0	1671	0
89THR	0	0	0	0	0	0	0	1953.67	0	0	0	0	0	0	0	0	0	0	0	0	0	0	0	0	1005	0	37.6667	0	1026.67	333.667	0	0	0	0	0	0	0	0	0	0	0	0	0	0	407.333	39.6667	0	1812.67	1
89TRP	0	0	0	0	0	0	0	2079	0	0	0	0	0	0	0	0	0	0	0	0	0.666667	0	0	0	918.667	0	47.3333	0	1258	345	0	0	0	5	0	0	0	0	0	0	0	0	0	0	424.333	6	0	1592.33	0
89TYR	0	0	0	0	0	0	0	1931	0	0	0	0	0	0	0	0	0	0	0	0	0	0	0	0	889.667	0	50.3333	0	1182.67	261	0	0	0	0	0	0	0	0	0	0	0	0	0	0	542.667	34	0	2067.33	110
89VAL	0	0	0	0	0	0	0	1511	0	0	0	0	0	0	0	0	0	0	0	0	0	0	0	0	816.333	0	70.6667	0	1131.33	397.333	0	0	0	3	0	0	0	0	0	0	0	0	0	0	691.333	8	0	1938.33	101.333
90ALA	0	0	0	0	0	0	0	985.333	0	0	0	0	0	0	0	0	0	0	0	0	0	0	0	0	877	0	87	0	951	689.333	0	0	0	0	0	0	0	0	0	0	0	0	0	0	555.667	23	0	1984.33	159.667
90ARG	0	0	0	0	0	0	0	1596.33	0	0	0	0	0	0	0	0	0	0	0	0	0	0	0	0	13.6667	0	495	0	638	438.667	0	0	0	0	0	0	0	0	0	0	0	0	0	0	439	14.3333	0	1934	497.333
90ASN	0	0	0	0	0	0	0	1836.33	0	0	0	0	0	0	0	0	0	0	0	0	0	0	0	0	686	0	43.6667	0	1041	346	0	0	0	6.33333	0	0	0	0	0	0	0	0	0	0	567.667	33.6667	0	1802.67	6
90ASP	0	0	0	0	0	0	0	2137	0	0	0	0	0	0	0	0	0	0	0	0	3	0	0	0	979.667	0	36	0	1402.33	193.667	0	0	0	0	0	0	0	0	0	0	0	0	0	0	501	44.6667	0	1560.67	0
90CYS	0	0	0	0	0	0	0	1904.33	0	0	0	0	0	0	0	0	0	0	0	0	0	0	0	0	892	0	83	0	1265	436	0	0	0	0	0	0	0	0	0	0	0	0	0	0	430	26	0	1538.33	0
90GLN	0	0	0	0	0	0	0	1944.67	0	0	0	0	0	0	0	0	0	0	0	0	0	0	0	0	846	0	96	0	1230.67	375.333	0	0	0	0	0	0	0	0	0	0	0	0	0	0	599.333	3	0	1716.67	0
90GLU	0	0	0	0	0	0	0	2025.33	0	0	0	0	0	0	0	0	0	0	0	0	0	0	0	0	1100	0	63.3333	0	1258.33	205	0	0	0	0	0	0	0	0	0	0	0	0	0	0	568.667	37.3333	0	1546	0
90GLY	0	0	0	0	0	0	0	1711.67	0	0	0	0	0	0	0	0	0	0	0	0	0	0	0	0	1105.33	0	91.6667	0	1004.67	240.333	0	0	0	0	0	0	0	0	0	0	0	0	0	0	441.333	56.3333	0	1703.67	25.3333
90HID	0	0	0	0	0	0	0	1588	0	0	0	0	0	0	0	0	0	0	0	0	0	0	0	0	53.3333	0	45.3333	0	766.667	570.333	0	0	0	0	0	0	0	0	0	0	0	0	0	0	481.667	107.333	0	1846.67	146.667
90HIE	0	0	0	0	0	0	0	2108	0	0	0	0	0	0	0	0	0	0	0	0	0	0	0	0	872.333	0	115.333	0	925.333	378.667	0	0	0	0	0	0	0	0	0	0	0	0	0	0	332.667	75.3333	0	1493.33	0
90ILE	0	0	0	0	0	0	0	1658.67	0	0	0	0	0	0	0	0	0	0	0	0	0	0	0	0	764.667	0	83.6667	0	1023.67	481	0	0	0	0	0	0	0	0	0	0	0	0	0	0	369.667	43	0	1577.33	0
90LYS	0	0	0	0	0	0	0	1801.67	0	0	0	0	0	0	0	0	0	0	0	0	26.6667	0	0	0	1.33333	0	399.667	0	377.333	520.667	0	0	0	0	0	0	0	0	0	0	0	0	0	0	251.667	37.3333	0	1856	188.333
90MET	0	0	0	0	0	0	0	1541	0	0	0	0	0	0	0	0	0	0	0	0	0	0	0	0	954	0	75.3333	0	994.333	302.333	0	0	0	0	0	0	0	0	0	0	0	0	0	0	492.333	44.6667	0	1884.33	105.333
90PHE	0	0	0	0	0	0	0	2003	0	0	0	0	0	0	0	0	0	0	0	0	0	0	0	0	909.667	0	57.3333	0	1170.33	306.667	0	0	0	0.666667	0	0	0	0	0	0	0	0	0	0	516	4	0	1558.33	0
90PRO	0	0	0	0	0	0	0	1944	0	0	0	0	0	0	0	0	0	0	0	0	0	0	0	0	957.333	0	98	0	1185.33	120.333	0	0	0	0.333333	0	0	0	0	0	0	0	0	0	0	516.333	15.3333	0	1568.67	5.33333
90SER	0	0	0	0	0	0	0	2155	0	0	0	0	0	0	0	0	0	0	0	0	0	0	0	0	1067	0	47.6667	0	943.333	404	0	0	0	0.666667	0	0	0	0	0	0	0	0	0	0	442.333	12	0	1583.67	0.666667
90THR	0	0	0	0	0	0	0	1965.67	0	0	0	0	0	0	0	0	0	0	0	0	0	0	0	0	959.333	0	35	0	1125	298	0	0	0	0	0	0	0	0	0	0	0	0	0	0	513.333	17.6667	0	1636.33	0.333333
90TRP	0	0	0	0	0	0	0	2337	0	0	0	0	0	0	0	0	0	0	0	0	0	0	0	0	1023.33	0	58	0	1171.33	159.333	0	0	0	1	0	0	0	0	0	0	0	0	0	0	647.333	34.3333	0	1268.33	0
90TYR	0	0	0	0	0	0	0	1640	0	0	0	0	0	0	0	0	0	0	0	0	0	0	0	0	816	0	51	0	1288.67	364	0	0	0	0	0	0	0	0	0	0	0	0	0	0	716.333	16.6667	0	1757.33	29
90VAL	0	0	0	0	0	0	0	1815.33	0	0	0	0	0	0	0	0	0	0	0	0	2	0	0	0	911.667	0	10	0	1064.33	387.333	0	0	0	3	0	0	0	0	0	0	0	0	0	0	561	24.6667	0	1512	2
91ALA	0	0	0	0	0	0	0	1314.33	0	0	0	0	0	0	0	0	0	0	0	0	0	0	0	0	897.667	0	93.6667	0	1015.67	439	0	0	0	0	0	0	0	0	0	0	0	0	0	0	398.667	28	0	2028.33	0
91ARG	0	0	0	0	0	0	0	1851.33	0	0	0	0	0	0	0	0	0	0	0	0	0	0	0	0	947.333	0	45.3333	0	1246	161	0	0	0	0	0	0	0	0	0	0	0	0	0	0	501.667	9.33333	0	1788.67	2.33333
91ASN	0	0	0	0	0	0	0	1774.67	0	0	0	0	0	0	0	0	0	0	0	0	0	0	0	0	835.667	0	37.3333	0	1231	353.667	0	0	0	0.333333	0	0	0	0	0	0	0	0	0	0	597.333	18.3333	0	1820.33	21
91ASP	0	0	0	0	0	0	0	1312	0	0	0	0	0	0	0	0	0	0	0	0	0	0	0	0	943	0	49.6667	0	1268.67	380.333	0	0	0	0	0	0	0	0	0	0	0	0	0	0	534.667	23.6667	0	2021.33	153
91CYS	0	0	0	0	0	0	0	1403.67	0	0	0	0	0	0	0	0	0	0	0	0	0	0	0	0	917.667	0	67	0	1340	270.333	0	0	0	0.333333	0	0	0	0	0	0	0	0	0	0	536.333	43	0	2199	0
91GLN	0	0	0	0	0	0	0	1399	0	0	0	0	0	0	0	0	0	0	0	0	0	0	0	0	903.333	0	107.333	0	1005.33	462.667	0	0	0	0	0	0	0	0	0	0	0	0	0	0	623.333	18	0	2116.67	12.3333
91GLU	0	0	0	0	0	0	0	1864.33	0	0	0	0	0	0	0	0	0	0	0	0	0	0	0	0	1049.33	0	26.3333	0	1232.67	178	0	0	0	0	0	0	0	0	0	0	0	0	0	0	483	7.33333	0	1802.67	0
91GLY	0	0	0	0	0	0	0	1670	0	0	0	0	0	0	0	0	0	0	0	0	0	0	0	0	977.667	0	60.3333	0	1159.67	532	0	0	0	0	0	0	0	0	0	0	0	0	0	0	497.667	120.667	0	1603.67	2.33333
91HID	0	0	0	0	0	0	0	1616.33	0	0	0	0	0	0	0	0	0	0	0	0	0	0	0	0	962	0	26.3333	0	1250	339.667	0	0	0	0	0	0	0	0	0	0	0	0	0	0	646.667	26.6667	0	1995.33	2
91HIE	0	0	0	0	0	0	0	1583.33	0	0	0	0	0	0	0	0	0	0	0	0	0	0	0	0	965.333	0	48.3333	0	1087.67	315.667	0	0	0	0	0	0	0	0	0	0	0	0	0	0	381	48.3333	0	1690.67	0
91ILE	0	0	0	0	0	0	0	1966.33	0	0	0	0	0	0	0	0	0	0	0	0	0	0	0	0	844	0	92	0	826	398.333	0	0	0	0	0	0	0	0	0	0	0	0	0	0	293	32.6667	0	1802.67	13.3333
91LEU	0	0	0	0	0	0	0	1486	0	0	0	0	0	0	0	0	0	0	0	0	0	0	0	0	1031.33	0	83	0	1012	226.333	0	0	0	0	0	0	0	0	0	0	0	0	0	0	486.667	6.33333	0	2130.33	2
91LYS	0	0	0	0	0	0	0	1406	0	0	0	0	0	0	0	0	0	0	0	0	0	0	0	0	735.333	0	110.333	0	1003.33	404.667	0	0	0	0	0	0	0	0	0	0	0	0	0	0	452.333	26	0	2059.33	204
91MET	0	0	0	0	0	0	0	1768	0	0	0	0	0	0	0	0	0	0	0	0	0	0	0	0	846	0	32	0	1188.33	445	0	0	0	0	0	0	0	0	0	0	0	0	0	0	503	64.6667	0	1650	0
91PHE	0	0	0	0	0	0	0	1925	0	0	0	0	0	0	0	0	0	0	0	0	0.333333	0	0	0	960.667	0	204	0	973.667	227.333	0	0	0	0	0	0	0	0	0	0	0	0	0	0	343.667	23.6667	0	1591	16.3333
91PRO	0	0	0	0	0	0	0	1575.67	0	0	0	0	0	0	0	0	0	0	0	0	0	0	0	0	821	0	56.3333	0	1437	478.333	0	0	0	0	0	0	0	0	0	0	0	0	0	0	711.667	16	0	1695.67	0
91SER	0	0	0	0	0	0	0	1739.67	0	0	0	0	0	0	0	0	0	0	0	0	0	0	0	0	785.333	0	154	0	892.667	442.667	0	0	0	0	0	0	0	0	0	0	0	0	0	0	303	6.33333	0	1771	173
91TRP	0	0	0	0	0	0	0	1647.33	0	0	0	0	0	0	0	0	0	0	0	0	0	0	0	0	732.667	0	45.6667	0	1225.67	302	0	0	0	0	0	0	0	0	0	0	0	0	0	0	494	0.333333	0	2003.67	2.66667
91TYR	0	0	0	0	0	0	0	1998.67	0	0	0	0	0	0	0	0	0	0	0	0	0	0	0	0	757.667	0	124.333	0	1020	434.333	0	0	0	0	0	0	0	0	0	0	0	0	0	0	500	21	0	2090.67	20.6667
91VAL	0	0	0	0	0	0	0	1713.67	0	0	0	0	0	0	0	0	0	0	0	0	0	0	0	0	956.667	0	65.3333	0	1244	328.333	0	0	0	2.66667	0	0	0	0	0	0	0	0	0	0	421.333	6.66667	0	1595	6
92ALA	0	0	0	0	0	0	0	1530	0	0	0	0	0	0	0	0	0	0	0	0	0	0	0	0	621.667	0	154	0	943.333	458	0	0	0	0	0	0	0	0	0	0	0	0	0	0	263	65	0	2106.67	77
92ARG	0	0	0	0	0	0	0	1580.33	0	0	0	0	0	0	0	0	0	0	0	0	0	0	0	0	934.667	0	100.667	0	984	337.667	0	0	0	0	0	0	0	0	0	0	0	0	0	0	622	34	0	2071.33	121
92ASN	0	0	0	0	0	0	0	1671.67	0	0	0	0	0	0	0	0	0	0	0	0	0	0	0	0	753.667	0	121.333	0	1057	264.667	0	0	0	1	0	0	0	0	0	0	0	0	0	0	329.333	11.6667	0	1866.33	1
92ASP	0	0	0	0	0	0	0	1731.33	0	0	0	0	0	0	0	0	0	0	0	0	0	0	0	0	953.667	0	46.6667	0	1230	128	0	0	0	4	0	0	0	0	0	0	0	0	0	0	446	4	0	1870.67	47.3333
92CYS	0	0	0	0	0	0	0	1971.67	0	0	0	0	0	0	0	0	0	0	0	0	0	0	0	0	921	0	67.6667	0	1133	272.333	0	0	0	0.666667	0	0	0	0	0	0	0	0	0	0	551	26	0	1735.33	36
92GLU	0	0	0	0	0	0	0	2156.33	0	0	0	0	0	0	0	0	0	0	0	0	0	0	0	0	998	0	69.6667	0	1132	230.667	0	0	0	0.333333	0	0	0	0	0	0	0	0	0	0	443	15	0	1640.33	188.667
92GLY	0	0	0	0	0	0	0	1496.33	0	0	0	0	0	0	0	0	0	0	0	0	0	0	0	0	754.333	0	33	0	1150.67	477.333	0	0	0	0	0	0	0	0	0	0	0	0	0	0	510.333	43.3333	0	1790	0
92HID	0	0	0	0	0	0	0	2056.67	0	0	0	0	0	0	0	0	0	0	0	0	0	0	0	0	988.667	0	49	0	1341.33	290.333	0	0	0	2	0	0	0	0	0	0	0	0	0	0	469	0.333333	0	1578.33	0.333333
92HIE	0	0	0	0	0	0	0	1757.33	0	0	0	0	0	0	0	0	0	0	0	0	0	0	0	0	769	0	47.6667	0	1202.33	355.667	0	0	0	0	0	0	0	0	0	0	0	0	0	0	385.333	10.6667	0	1865.67	293
92ILE	0	0	0	0	0	0	0	1614.33	0	0	0	0	0	0	0	0	0	0	0	0	0	0	0	0	647	0	59.3333	0	1313.67	523.667	0	0	0	0	0	0	0	0	0	0	0	0	0	0	633.333	32	0	2013.67	66
92LEU	0	0	0	0	0	0	0	1872.33	0	0	0	0	0	0	0	0	0	0	0	0	0	0	0	0	996	0	23	0	1197.67	260	0	0	0	0.666667	0	0	0	0	0	0	0	0	0	0	633.333	6	0	1806.67	0
92LYS	0	0	0	0	0	0	0	1521.67	0	0	0	0	0	0	0	0	0	0	0	0	0	0	0	0	694.333	0	159.333	0	864	437.667	0	0	0	0	0	0	0	0	0	0	0	0	0	0	483.667	49.6667	0	1882	143.667
92MET	0	0	0	0	0	0	0	1613.33	0	0	0	0	0	0	0	0	0	0	0	0	4.66667	0	0	0	570.667	0	171.667	0	991.333	397.667	0	0	0	0	0	0	0	0	0	0	0	0	0	0	342	24.3333	0	1849.33	175
92PHE	0	0	0	0	0	0	0	1466.33	0	0	0	0	0	0	0	0	0	0	0	0	0	0	0	0	731	0	29	0	1252.33	293.667	0	0	0	3.33333	0	0	0	0	0	0	0	0	0	0	752	14	0	1977.67	0.333333
92PRO	0	0	0	0	0	0	0	1955.33	0	0	0	0	0	0	0	0	0	0	0	0	0	0	0	0	965	0	94.3333	0	1157	222.667	0	0	0	0	0	0	0	0	0	0	0	0	0	0	421.333	6.33333	0	1800	18
92SER	0	0	0	0	0	0	0	1911	0	0	0	0	0	0	0	0	0	0	0	0	0	0	0	0	981.667	0	35.3333	0	1276.67	262.333	0	0	0	0	0	0	0	0	0	0	0	0	0	0	434	63	0	1896.33	0
92THR	0	0	0	0	0	0	0	2065.33	0	0	0	0	0	0	0	0	0	0	0	0	0	0	0	0	893.333	0	49.3333	0	1226.33	199	0	0	0	0	0	0	0	0	0	0	0	0	0	0	458.667	16	0	1954.67	0
92TRP	0	0	0	0	0	0	0	1676.33	0	0	0	0	0	0	0	0	0	0	0	0	0	0	0	0	891.667	0	74	0	1229.33	164.333	0	0	0	0	0	0	0	0	0	0	0	0	0	0	514	8.33333	0	1846	0
92TYR	0	0	0	0	0	0	0	1406	0	0	0	0	0	0	0	0	0	0	0	0	0	0	0	0	915	0	45	0	1247.67	194.333	0	0	0	0	0	0	0	0	0	0	0	0	0	0	575	8.66667	0	2066.33	0
92VAL	0	0	0	0	0	0	0	1289.33	0	0	0	0	0	0	0	0	0	0	0	0	0	0	0	0	710.667	0	124	0	1142	509.667	0	0	0	0	0	0	0	0	0	0	0	0	0	0	441.333	27.3333	0	2162	43.3333
93ALA	0	0	0	0	0	0	13.3333	1697.67	0	0	0	0	0	0	0	0	0	0	0	0	0	0	0	0	881	0	115.667	0	974	348.333	0	0	0	0	0	0	0	0	0	0	0	0	0	0	449.667	73.6667	0	1665	101
93ARG	0	0	0	0	0	0	0	1596.67	0	0	0	0	0	0	0	0	0	0	0	0	0	0	0	0	869.333	0	38	0	1229	189.667	0	0	0	0.666667	0	0	0	0	0	0	0	0	0	0	529.667	66.6667	0	1633	29.3333
93ASN	0	0	0	0	0	0	0	2167	0	0	0	0	0	0	0	0	0	0	0	0	0	0	0	0	927.333	0	45	0	1210.33	380.333	0	0	0	5.66667	0	0	0	0	0	0	0	0	0	0	635	5.66667	0	1629.33	14
93ASP	0	0	0	0	0	0	0	2040	0	0	0	0	0	0	0	0	0	0	0	0	23.6667	0	0	0	705.333	0	209.333	0	876.333	366.667	0	0	0	0	0	0	0	0	0	0	0	0	0	0	355.667	74	0	2138	145.333
93CYS	0	0	0	0	0	0	0	1825.67	0	0	0	0	0	0	0	0	0	0	0	0	0	0	0	0	845.333	0	53	0	1187	400	0	0	0	1.33333	0	0	0	0	0	0	0	0	0	0	481	7.33333	0	1747.67	9.33333
93GLN	0	0	0	0	0	0	0	2298	0	0	0	0	0	0	0	0	0	0	0	0	0	0	0	0	904.333	0	31.6667	0	1221.67	356	0	0	0	3.66667	0	0	0	0	0	0	0	0	0	0	482	3.66667	0	1576.33	0
93GLU	0	0	0	0	0	0	0	1694.33	0	0	0	0	0	0	0	0	0	0	0	0	0	0	0	0	979.333	0	89	0	1310	146.667	0	0	0	4.33333	0	0	0	0	0	0	0	0	0	0	411.667	11	0	1950.67	0
93GLY	0	0	0	0	0	0	0	2001.67	0	0	0	0	0	0	0	0	0	0	0	0	0	0	0	0	871.667	0	17.6667	0	1065.33	436.667	0	0	0	0	0	0	0	0	0	0	0	0	0	0	552	38	0	1578	9.66667
93HID	0	0	0	0	0	0	0	1741.67	0	0	0	0	0	0	0	0	0	0	0	0	0	0	0	0	893.333	0	29.6667	0	1169	368.333	0	0	0	0	0	0	0	0	0	0	0	0	0	0	418.333	4	0	1754.67	0
93HIE	0	0	0	0	0	0	0	1564.33	0	0	0	0	0	0	0	0	0	0	0	0	0	0	0	0	942.667	0	50	0	1038	422.333	0	0	0	0	0	0	0	0	0	0	0	0	0	0	475.667	10.6667	0	2033.67	0
93LEU	0	0	0	0	0	0	0	2187	0	0	0	0	0	0	0	0	0	0	0	0	0	0	0	0	892.333	0	111.333	0	940.667	387.667	0	0	0	0.333333	0	0	0	0	0	0	0	0	0	0	364	20.6667	0	1679.33	0
93LYS	0	0	0	0	0	0	0	1696.33	0	0	0	0	0	0	0	0	0	0	0	0	2.33333	0	0	0	890.333	0	70.6667	0	965.667	344.333	0	0	0	0	0	0	0	0	0	0	0	0	0	0	469.667	27.6667	0	2138	31.6667
93MET	0	0	0	0	0	0	0	2144	0	0	0	0	0	0	0	0	0	0	0	0	21.3333	0	0	0	1009.67	0	153.667	0	917.667	258	0	0	0	0	0	0	0	0	0	0	0	0	0	0	301.333	38.3333	0	1678.67	29.6667
93PHE	0	0	0	0	0	0	0	2148.67	0	0	0	0	0	0	0	0	0	0	0	0	0	0	0	0	855	0	80	0	1249.67	407.667	0	0	0	2.33333	0	0	0	0	0	0	0	0	0	0	688	5.66667	0	1553.33	0
93PRO	0	0	0	0	0	0	0	1961.33	0	0	0	0	0	0	0	0	0	0	0	0	0	0	0	0	977.333	0	23.6667	0	1122.33	362	0	0	0	0	0	0	0	0	0	0	0	0	0	0	562	3.66667	0	1758.67	29
93SER	0	0	0	0	0	0	0	1848	0	0	0	0	0	0	0	0	0	0	0	0	0	0	0	0	758	0	80	0	1134	396	0	0	0	0	0	0	0	0	0	0	0	0	0	0	391.667	39.3333	0	1884.67	183
93THR	0	0	0	0	0	0	0	1662.33	0	0	0	0	0	0	0	0	0	0	0	0	0	0	0	0	846	0	91.6667	0	1329	451.333	0	0	0	0	0	0	0	0	0	0	0	0	0	0	497	4	0	1626.67	0
93TRP	0	0	0	0	0	0	0	1901	0	0	0	0	0	0	0	0	0	0	0	0	2.66667	0	0	0	945	0	54	0	1213.33	138.667	0	0	0	1	0	0	0	0	0	0	0	0	0	0	657.667	22.6667	0	1915.67	0
93TYR	0	0	0	0	0	0	0	1567	0	0	0	0	0	0	0	0	0	0	0	0	15.3333	0	0	0	845.333	0	141.333	0	1078	177	0	0	0	0	0	0	0	0	0	0	0	0	0	0	452.333	116	0	1999.67	0
93VAL	0	0	0	0	0	0	0	1788.33	0	0	0	0	0	0	0	0	0	0	0	0	0	0	0	0	865.333	0	97.6667	0	1295.67	490	0	0	0	0.666667	0	0	0	0	0	0	0	0	0	0	618.667	9.33333	0	1989.67	1
94ALA	0	0	0	0	0	0	0	2111.67	0	0	0	0	0	0	0	0	0	0	0	0	0	0	0	0	923.667	0	34.3333	0	1177	395.667	0	0	0	0	0	0	0	0	0	0	0	0	0	0	396	7.33333	0	1627	0
94ARG	0	0	0	0	0	0	0	2070.33	0	0	0	0	0	0	0	0	0	0	0	0	0	0	0	0	979	0	64.3333	0	1067.67	284.667	0	0	0	0	0	0	0	0	0	0	0	0	0	0	474.333	43	0	1908.67	11
94ASN	0	0	0	0	0	0	0	1927	0	0	0	0	0	0	0	0	0	0	0	0	0	0	0	0	964.667	0	62	0	1038	197.667	0	0	0	0	0	0	0	0	0	0	0	0	0	0	437.667	14.3333	0	1648	12
94ASP	0	0	0	0	0	0	0	1792.67	0	0	0	0	0	0	0	0	0	0	0	0	0	0	0	0	1033.67	0	73.3333	0	1048	132	0	0	0	0.333333	0	0	0	0	0	0	0	0	0	0	408.333	53.3333	0	1867.67	0
94CYS	0	0	0	0	0	0	0	2140.33	0	0	0	0	0	0	0	0	0	0	0	0	0	0	0	0	775	0	115.667	0	854.667	341	0	0	0	0.333333	0	0	0	0	0	0	0	0	0	0	279	48	0	1557.67	236.667
94GLN	0	0	0	0	0	0	0	1924.67	0	0	0	0	0	0	0	0	0	0	0	0	0	0	0	0	881.667	0	81.6667	0	1099.33	585	0	0	0	0	0	0	0	0	0	0	0	0	0	0	656	44	0	1727	0
94GLU	0	0	0	0	0	0	0	1206	0	0	0	0	0	0	0	0	0	0	0	0	0	0	0	0	925.333	0	27	0	1255.67	368.667	0	0	0	0	0	0	0	0	0	0	0	0	0	0	538.667	56.3333	0	2171	8.33333
94HID	0	0	0	0	0	0	0	1883.67	0	0	0	0	0	0	0	0	0	0	0	0	0	0	0	0	908	0	44	0	1337	380.667	0	0	0	0	0	0	0	0	0	0	0	0	0	0	551.333	29.3333	0	1764.67	0
94HIE	0	0	0	0	0	0	0	1732.33	0	0	0	0	0	0	0	0	0	0	0	0	0	0	0	0	917.333	0	102	0	1154	343.333	0	0	0	0	0	0	0	0	0	0	0	0	0	0	451	21	0	1800	19
94ILE	0	0	0	0	0	0	0	1944	0	0	0	0	0	0	0	0	0	0	0	0	0	0	0	0	942	0	36.6667	0	1051	434	0	0	0	0	0	0	0	0	0	0	0	0	0	0	480.333	20.6667	0	1859	69
94LEU	0	0	0	0	0	0	0	1578	0	0	0	0	0	0	0	0	0	0	0	0	0	0	0	0	936	0	80.3333	0	1157	394.667	0	0	0	0	0	0	0	0	0	0	0	0	0	0	543	32.3333	0	1992.33	0
94LYS	0	0	0	0	0	0	0	1412.33	0	0	0	0	0	0	0	0	0	0	0	0	0	0	0	0	984.667	0	25	0	1100	554	0	0	0	0	0	0	0	0	0	0	0	0	0	0	551.333	29.3333	0	1957	159
94MET	0	0	0	0	0	0	0	1639	0	0	0	0	0	0	0	0	0	0	0	0	0	0	0	0	996	0	104	0	1024	264	0	0	0	0	0	0	0	0	0	0	0	0	0	0	491	16.6667	0	1760	96.3333
94PHE	0	0	0	0	0	0	0	2059.33	0	0	0	0	0	0	0	0	0	0	0	0	0	0	0	0	989.333	0	27	0	1203.67	496	0	0	0	5	0	0	0	0	0	0	0	0	0	0	710.667	4.66667	0	1531	0
94PRO	0	0	0	0	0	0	0	1602	0	0	0	0	0	0	0	0	0	0	0	0	0	0	0	0	612	0	95	0	1305	436.667	0	0	0	0	0	0	0	0	0	0	0	0	0	0	514.667	5.66667	0	1744.67	0
94SER	0	0	0	0	0	0	0	1252.33	0	0	0	0	0	0	0	0	0	0	0	0	0	0	0	0	762	0	34	0	1160	687.333	0	0	0	0	0	0	0	0	0	0	0	0	0	0	537.667	1	0	1925	27.3333
94THR	0	0	0	0	0	0	0	1632	0	0	0	0	0	0	0	0	0	0	0	0	0	0	0	0	999.667	0	45.3333	0	1156.33	266.333	0	0	0	0	0	0	0	0	0	0	0	0	0	0	739.333	30.6667	0	1994	10.6667
94TRP	0	0	0	0	0	0	0	1385	0	0	0	0	0	0	0	0	0	0	0	0	0	0	0	0	831.333	0	47.6667	0	1165.33	528.667	0	0	0	0	0	0	0	0	0	0	0	0	0	0	499	11	0	1916.67	0
94TYR	0	0	0	0	0	0	0	1832.67	0	0	0	0	0	0	0	0	0	0	0	0	0	0	0	0	917	0	45.3333	0	924.333	670	0	0	0	4.33333	0	0	0	0	0	0	0	0	0	0	498	0.333333	0	1838	0
94VAL	0	0	0	0	0	0	0	1578	0	0	0	0	0	0	0	0	0	0	0	0	0	0	0	0	774.667	0	48	0	1147	377	0	0	0	1	0	0	0	0	0	0	0	0	0	0	446.667	29.6667	0	1995	37
95ALA	0	0	0	0	0	0	0	1795	0	0	0	0	0	0	0	0	0	0	0	0	0	0	0	0	870.333	0	42	0	1077.33	459	0	0	0	1.33333	0	0	0	0	0	0	0	0	0	0	458	32	0	1750.33	2.66667
95ARG	0	0	0	0	0	0	0	1390.33	0	0	0	0	0	0	0	0	0	0	0	0	0	0	0	0	0.666667	0	416.333	0	695	685.333	0	0	0	0	0	0	0	0	0	0	0	0	0	0	376	21.6667	0	2023.33	246
95ASN	0	0	0	0	0	0	0	1810	0	0	0	0	0	0	0	0	0	0	0	0	0	0	0	0	998	0	126.333	0	1133	277	0	0	0	0	0	0	0	0	0	0	0	0	0	0	421.333	17.3333	0	1717.67	0
95ASP	0	0	0	0	0	0	0	1719	0	0	0	0	0	0	0	0	0	0	0	0	0	0	0	0	1076.33	0	46.6667	0	1267.33	384.667	0	0	0	0.666667	0	0	0	0	0	0	0	0	0	0	351.667	20	0	1808	5.33333
95GLN	0	0	0	0	0	0	0	1673	0	0	0	0	0	0	0	0	0	0	0	0	14.6667	0	0	0	1008.33	0	36.3333	0	1231.33	204.667	0	0	0	0	0	0	0	0	0	0	0	0	0	0	614.333	8	0	1851.67	0
95GLU	0	0	0	0	0	0	0	1661.67	0	0	0	0	0	0	0	0	0	0	0	0	0	0	0	0	1038.33	0	36	0	1427.33	298.667	0	0	0	0.333333	0	0	0	0	0	0	0	0	0	0	609.333	22.6667	0	2093.67	31.3333
95GLY	0	0	0	0	0	0	0	1706	0	0	0	0	0	0	0	0	0	0	0	0	0	0	0	0	487	0	176	0	873.333	522.333	0	0	0	0	0	0	0	0	0	0	0	0	0	0	456.333	36.3333	0	1577.67	242.333
95HID	0	0	0	0	0	0	0	1579.33	0	0	0	0	0	0	0	0	0	0	0	0	0	0	0	0	720.333	0	161	0	935.333	536.333	0	0	0	108.333	0	0	0	0	0	0	0	0	0	0	647.667	6.66667	0	1902.67	29
95HIE	0	0	0	0	0	0	0	2144.67	0	0	0	0	0	0	0	0	0	0	0	0	0	0	0	0	911.667	0	116.667	0	1065.67	383.333	0	0	0	1.33333	0	0	0	0	0	0	0	0	0	0	506	24.3333	0	1706.67	2.66667
95ILE	0	0	0	0	0	0	0	1608.33	0	0	0	0	0	0	0	0	0	0	0	0	0	0	0	0	919.667	0	51.3333	0	1234.33	475	0	0	0	2	0	0	0	0	0	0	0	0	0	0	570.667	80.3333	0	1906.67	115.667
95LEU	0	0	0	0	0	0	0	1854.67	0	0	0	0	0	0	0	0	0	0	0	0	0	0	0	0	1105.67	0	76.3333	0	1056.67	341.333	0	0	0	0	0	0	0	0	0	0	0	0	0	0	583.667	45.6667	0	1994.33	29
95LYS	0	0	0	0	0	0	0	1656.67	0	0	0	0	0	0	0	0	0	0	0	0	0	0	0	0	47.6667	0	488.333	0	527.667	524.333	0	0	0	0	0	0	0	0	0	0	0	0	0	0	404.333	19.3333	0	1884	305.667
95MET	0	0	0	0	0	0	0	1731	0	0	0	0	0	0	0	0	0	0	0	0	0	0	0	0	862	0	68.6667	0	1155.33	414.333	0	0	0	0	0	0	0	0	0	0	0	0	0	0	489.333	9	0	1881	81.3333
95PHE	0	0	0	0	0	0	0	1766	0	0	0	0	0	0	0	0	0	0	0	0	0	0	0	0	965	0	33.3333	0	1247.67	219.333	0	0	0	0.666667	0	0	0	0	0	0	0	0	0	0	409	17.3333	0	1681.67	0.333333
95PRO	0	0	0	0	0	0	0	1338.33	0	0	0	0	0	0	0	0	0	0	0	0	0	0	0	0	925.667	0	21.3333	0	1097.33	390	0	0	0	0	0	0	0	0	0	0	0	0	0	0	505	6.33333	0	1746	0
95SER	0	0	0	0	0	0	0	1451.33	0	0	0	0	0	0	0	0	0	0	0	0	0	0	0	0	929.333	0	68	0	1255.33	255	0	0	0	0	0	0	0	0	0	0	0	0	0	0	497.333	32.6667	0	2002.67	3
95THR	0	0	0	0	0	0	0	1736.33	0	0	0	0	0	0	0	0	0	0	0	0	0	0	0	0	889	0	47.3333	0	1186	396	0	0	0	0	0	0	0	0	0	0	0	0	0	0	506.333	98.6667	0	1809.33	0
95TRP	0	0	0	0	0	0	0	1828.67	0	0	0	0	0	0	0	0	0	0	0	0	0	0	0	0	1024	0	84.6667	0	1022.67	400	0	0	0	0	0	0	0	0	0	0	0	0	0	0	626.667	5.33333	0	1934	120.333
95TYR	0	0	0	0	0	0	0	1700	0	0	0	0	0	0	0	0	0	0	0	0	0	0	0	0	749	0	150	0	911	446.333	0	0	0	0	0	0	0	0	0	0	0	0	0	0	499	3.33333	0	1749.67	238.333
95VAL	0	0	0	0	0	0	0	1852.67	0	0	0	0	0	0	0	0	0	0	0	0	0	0	0	0	1030	0	26.3333	0	1259.67	243.667	0	0	0	0	0	0	0	0	0	0	0	0	0	0	671	3.66667	0	1748.33	0
96ALA	0	0	0	0	0	0	0	2110.33	0	0	0	0	0	0	0	0	0	0	0	0	0	0	0	0	965.667	0	182.667	0	1024	136.667	0	0	0	0	0	0	0	0	0	0	0	0	0	0	357	40.6667	0	1537.33	0
96ARG	0	0	0	0	0	0	0	1966.33	0	0	0	0	0	0	0	0	0	0	0	0	0	0	0	0	1032	0	24.3333	0	1076	226	0	0	0	0	0	0	0	0	0	0	0	0	0	0	516.333	37.6667	0	1803.33	4.33333
96ASN	0	0	0	0	0	0	0	2137.67	0	0	0	0	0	0	0	0	0	0	0	0	0	0	0	0	1010	0	56	0	1111	233.333	0	0	0	2	0	0	0	0	0	0	0	0	0	0	408.333	28.3333	0	1590.67	64.3333
96ASP	0	0	0	0	0	0	0	1477	0	0	0	0	0	0	0	0	0	0	0	0	0	0	0	0	926	0	32.6667	0	1222	199.333	0	0	0	0	0	0	0	0	0	0	0	0	0	0	551.333	43	0	1959.33	0
96CYS	0	0	0	0	0	0	0	2175	0	0	0	0	0	0	0	0	0	0	0	0	0	0	0	0	923.333	0	54.3333	0	1241.67	343.667	0	0	0	1.33333	0	0	0	0	0	0	0	0	0	0	640	25	0	1707.67	0
96GLN	0	0	0	0	0	0	0	2053	0	0	0	0	0	0	0	0	0	0	0	0	0	0	0	0	939	0	36.6667	0	992	479.333	0	0	0	0	0	0	0	0	0	0	0	0	0	0	605	16.3333	0	1736.33	46
96GLU	0	0	0	0	0	0	0	1814.67	0	0	0	0	0	0	0	0	0	0	0	0	0	0	0	0	1062.67	0	23	0	971.667	278.333	0	0	0	0	0	0	0	0	0	0	0	0	0	0	500	112.667	0	1585	0
96GLY	0	0	0	0	0	0	0	2057	0	0	0	0	0	0	0	0	0	0	0	0	0	0	0	0	989.333	0	65	0	1146.67	255.667	0	0	0	0	0	0	0	0	0	0	0	0	0	0	488.333	27.6667	0	1737.33	0
96HID	0	0	0	0	0	0	0	1946.33	0	0	0	0	0	0	0	0	0	0	0	0	0	0	0	0	942.333	0	24.6667	0	1081	426.667	0	0	0	1	0	0	0	0	0	0	0	0	0	0	417.333	6.33333	0	1696	0
96HIE	0	0	0	0	0	0	0	1705.67	0	0	0	0	0	0	0	0	0	0	0	0	0	0	0	0	891	0	35.3333	0	1025.67	621.333	0	0	0	0	0	0	0	0	0	0	0	0	0	0	506.667	30	0	1638	258
96ILE	0	0	0	0	0	0	0	1796	0	0	0	0	0	0	0	0	0	0	0	0	0	0	0	0	1001	0	89.3333	0	1168.33	307	0	0	0	0.333333	0	0	0	0	0	0	0	0	0	0	452.333	22	0	1978.33	121.667
96LEU	0	0	0	0	0	0	0	2126.33	0	0	0	0	0	0	0	0	0	0	0	0	0	0	0	0	714	0	41	0	1021.33	360	0	0	0	0	0	0	0	0	0	0	0	0	0	0	452.333	35.6667	0	1760.67	27
96LYS	0	0	0	0	0	0	0	1986.67	0	0	0	0	0	0	0	0	0	0	0	0	0	0	0	0	1056.67	0	32.3333	0	1213.33	261	0	0	0	1.33333	0	0	0	0	0	0	0	0	0	0	560.333	8	0	1640.67	0
96MET	0	0	0	0	0	0	0	2228.67	0	0	0	0	0	0	0	0	0	0	0	0	0	0	0	0	1017.33	0	38.3333	0	1135	457.667	0	0	0	8	0	0	0	0	0	0	0	0	0	0	526.667	3	0	1714.33	0.666667
96PHE	0	0	0	0	0	0	0	1629.33	0	0	0	0	0	0	0	0	0	0	0	0	0	0	0	0	959.333	0	84.3333	0	949.333	378.667	0	0	0	0	0	0	0	0	0	0	0	0	0	0	577.333	25	0	2220.33	0.333333
96PRO	0	0	0	0	0	0	0	2159	0	0	0	0	0	0	0	0	0	0	0	0	0	0	0	0	944.667	0	44.6667	0	1230.67	277.667	0	0	0	0	0	0	0	0	0	0	0	0	0	0	400.667	8.33333	0	1832.33	2.33333
96SER	0	0	0	0	0	0	0	2110.33	0	0	0	0	0	0	0	0	0	0	0	0	0	0	0	0	904.667	0	90.3333	0	1232.67	401	0	0	0	0.666667	0	0	0	0	0	0	0	0	0	0	783	8.66667	0	1607.67	0
96TRP	0	0	0	0	0	0	0	1573.33	0	0	0	0	0	0	0	0	0	0	0	0	0	0	0	0	986	0	216	0	830.333	273.333	0	0	0	0	0	0	0	0	0	0	0	0	0	0	214	53.6667	0	2325.67	35.3333
96TYR	0	0	0	0	0	0	0	1378.33	0	0	0	0	0	0	0	0	0	0	0	0	0	0	0	0	1028.67	0	114.667	0	1157.33	297.667	0	0	0	0.333333	0	0	0	0	0	0	0	0	0	0	467	28	0	1951.67	0
96VAL	0	0	0	0	0	0	0	1884.67	0	0	0	0	0	0	0	0	0	0	0	0	0	0	0	0	966.333	0	45.6667	0	1182.67	403	0	0	0	0	0	0	0	0	0	0	0	0	0	0	508.667	42	0	1827.33	0
97ALA	0	0	0	0	0	0	0	1886.33	0	0	0	0	0	0	0	0	0	0	0	0	0	0	0	0	1153.67	0	33	0	960	326	0	0	0	0	0	0	0	0	0	0	0	0	0	0	418.667	19.6667	0	1564.67	0
97ARG	0	0	0	0	0	0	0	1615	0	0	0	0	0	0	0	0	0	0	0	0	0	0	0	0	761.667	0	29	0	954.667	370	0	0	0	0.333333	0	0	0	0	0	0	0	0	0	0	509	32	0	2245	1.33333
97ASN	0	0	0	0	0	0	0	1963.33	0	0	0	0	0	0	0	0	0	0	0	0	0	0	0	0	899.333	0	140.667	0	975	411.333	0	0	0	0	0	0	0	0	0	0	0	0	0	0	457	21.6667	0	1702.33	167.333
97ASP	0	0	0	0	0	0	0	1982.33	0	0	0	0	0	0	0	0	0	0	0	0	0	0	0	0	1100	0	85.3333	0	1384.67	261.667	0	0	0	0.666667	0	0	0	0	0	0	0	0	0	0	521.333	8.66667	0	1512.67	0
97CYS	0	0	0	0	0	0	0	1550	0	0	0	0	0	0	0	0	0	0	0	0	0	0	0	0	994.667	0	77.3333	0	1158.67	466.667	0	0	0	4	0	0	0	0	0	0	0	0	0	0	441	39	0	1944.33	14
97GLN	0	0	0	0	0	0	0	1577.67	0	0	0	0	0	0	0	0	0	0	0	0	28.6667	0	0	0	915	0	13.3333	0	1286.33	398.667	0	0	0	0.333333	0	0	0	0	0	0	0	0	0	0	420.333	48.3333	0	1939.33	127.667
97GLU	0	0	0	0	0	0	0	1400	0	0	0	0	0	0	0	0	0	0	0	0	0	0	0	0	1137.67	0	95.6667	0	1396.33	145.333	0	0	0	0	0	0	0	0	0	0	0	0	0	0	563.667	9	0	2258.67	12.6667
97GLY	0	0	0	0	0	0	0	1489.67	0	0	0	0	0	0	0	0	0	0	0	0	0	0	0	0	1018	0	38.3333	0	1058.33	271.667	0	0	0	0	0	0	0	0	0	0	0	0	0	0	288	49.3333	0	1831.67	4.66667
97HID	0	0	0	0	0	0	0	1997.67	0	0	0	0	0	0	0	0	0	0	0	0	0	0	0	0	763.333	0	194.667	0	1077.67	363	0	0	0	0	0	0	0	0	0	0	0	0	0	0	278.333	0.333333	0	1697.33	0.333333
97HIE	0	0	0	0	0	0	0	1656	0	0	0	0	0	0	0	0	0	0	0	0	0	0	0	0	980.667	0	25.6667	0	1112	228	0	0	0	0	0	0	0	0	0	0	0	0	0	0	484.333	67	0	1707	0
97ILE	0	0	0	0	0	0	0	1366	0	0	0	0	0	0	0	0	0	0	0	0	0	0	0	0	1096.33	0	32.3333	0	1047.67	356	0	0	0	0.666667	0	0	0	0	0	0	0	0	0	0	632.333	5	0	1931	108
97LYS	0	0	0	0	0	0	0	1587	0	0	0	0	0	0	0	0	0	0	0	0	3.33333	0	0	0	1013	0	68.3333	0	1294	225	0	0	0	0	0	0	0	0	0	0	0	0	0	0	783.333	4	0	1779.33	0
97MET	0	0	0	0	0	0	0	1785	0	0	0	0	0	0	0	0	0	0	0	0	0	0	0	0	1008.33	0	31.3333	0	821.667	378.667	0	0	0	0	0	0	0	0	0	0	0	0	0	0	633.667	81	0	1786.67	110.667
97PHE	0	0	0	0	0	0	0	1673	0	0	0	0	0	0	0	0	0	0	0	0	0	0	0	0	1019.33	0	185.333	0	1076.33	205	0	0	0	0	0	0	0	0	0	0	0	0	0	0	456	3.66667	0	1662.33	0.333333
97PRO	0	0	0	0	0	0	0	1424.67	0	0	0	0	0	0	0	0	0	0	0	0	0	0	0	0	1041.67	0	28	0	1303	308.667	0	0	0	0	0	0	0	0	0	0	0	0	0	0	528.667	14.6667	0	1919.67	11
97SER	0	0	0	0	0	0	0	1556	0	0	0	0	0	0	0	0	0	0	0	0	0	0	0	0	1111.67	0	21	0	1412.67	209.333	0	0	0	0	0	0	0	0	0	0	0	0	0	0	492	0.666667	0	1901.67	0
97THR	0	0	0	0	0	0	0	1851.33	0	0	0	0	0	0	0	0	0	0	0	0	0	0	0	0	993.667	0	146.667	0	991.667	452.333	0	0	0	0.666667	0	0	0	0	0	0	0	0	0	0	425.667	14.6667	0	1573.67	18.3333
97TRP	0	0	0	0	0	0	0	1765	0	0	0	0	0	0	0	0	0	0	0	0	2	0	0	0	788	0	180	0	912.333	443.667	0	0	0	0	0	0	0	0	0	0	0	0	0	0	304	8	0	1841.67	0
97TYR	0	0	0	0	0	0	0	2012	0	0	0	0	0	0	0	0	0	0	0	0	0	0	0	0	1071.67	0	107.333	0	1219.33	283	0	0	0	0.333333	0	0	0	0	0	0	0	0	0	0	433.333	3	0	1677.67	0
97VAL	0	0	0	0	0	0	0	1404.33	0	0	0	0	0	0	0	0	0	0	0	0	0	0	0	0	1007.67	0	110	0	1143.67	524.667	0	0	0	0	0	0	0	0	0	0	0	0	0	0	534.333	29.3333	0	1809.67	178
98ALA	0	0	0	0	0	0	0	1796.67	0	0	0	0	0	0	0	0	0	0	0	0	0	0	0	0	902.667	0	59.6667	0	1012	364	0	0	0	0	0	0	0	0	0	0	0	0	0	0	499	45	0	1721.33	35
98ARG	0	0	0	0	0	0	0	1683.33	0	0	0	0	0	0	0	0	0	0	0	0	0	0	0	0	985	0	46	0	1038.67	349.333	0	0	0	4.33333	0	0	0	0	0	0	0	0	0	0	447	31.6667	0	1915.33	1.66667
98ASP	0	0	0	0	0	0	0	2025	0	0	0	0	0	0	0	0	0	0	0	0	1	0	0	0	1001	0	143.667	0	985.667	404.333	0	0	0	0	0	0	0	0	0	0	0	0	0	0	337.333	26.3333	0	1631.33	0
98CYS	0	0	0	0	0	0	0	1702	0	0	0	0	0	0	0	0	0	0	0	0	0	0	0	0	978.667	0	121.667	0	971	346.667	0	0	0	0	0	0	0	0	0	0	0	0	0	0	250.667	37.3333	0	1970	213
98GLN	0	0	0	0	0	0	0	1691.33	0	0	0	0	0	0	0	0	0	0	0	0	0	0	0	0	982.667	0	36.3333	0	1188.67	328.667	0	0	0	0	0	0	0	0	0	0	0	0	0	0	696.667	55	0	1786	1.66667
98GLU	0	0	0	0	0	0	0	1498.67	0	0	0	0	0	0	0	0	0	0	0	0	0	0	0	0	1002.67	0	33	0	1225	402.333	0	0	0	0.333333	0	0	0	0	0	0	0	0	0	0	710	10	0	2038.67	26
98GLY	0	0	0	0	0	0	0	1801.67	0	0	0	0	0	0	0	0	0	0	0	0	0	0	0	0	892.333	0	110	0	1208.67	439.667	0	0	0	2	0	0	0	0	0	0	0	0	0	0	652.333	23.6667	0	1733.33	0
98HID	0	0	0	0	0	0	0	1747.67	0	0	0	0	0	0	0	0	0	0	0	0	0	0	0	0	846	0	28	0	1217.33	417	0	0	0	0.333333	0	0	0	0	0	0	0	0	0	0	506	12	0	1891.33	25.6667
98HIE	0	0	0	0	0	0	0	1456.33	0	0	0	0	0	0	0	0	0	0	0	0	0	0	0	0	852	0	136	0	1099.67	325	0	0	0	0	0	0	0	0	0	0	0	0	0	0	508	17.3333	0	2173.33	43.3333
98ILE	0	0	0	0	0	0	0	1601.67	0	0	0	0	0	0	0	0	0	0	0	0	0	0	0	0	872.333	0	21	0	1267	291	0	0	0	0	0	0	0	0	0	0	0	0	0	0	666	8.33333	0	1597	12
98LEU	0	0	0	0	0	0	0	2131.33	0	0	0	0	0	0	0	0	0	0	0	0	70.6667	0	0	0	1004.67	0	197	0	896	317.667	0	0	0	0.666667	0	0	0	0	0	0	0	0	0	0	459.667	23	0	1661	0
98LYS	0	0	0	0	0	0	0	2101.67	0	0	0	0	0	0	0	0	0	0	0	0	0	0	0	0	941	0	68.6667	0	919.333	246.333	0	0	0	0	0	0	0	0	0	0	0	0	0	0	359	6	0	1492.67	0
98MET	0	0	0	0	0	0	0	2054	0	0	0	0	0	0	0	0	0	0	0	0	0	0	0	0	931	0	39.6667	0	1091.33	479.667	0	0	0	0	0	0	0	0	0	0	0	0	0	0	549.333	42	0	1760	0
98PHE	0	0	0	0	0	0	0	2315	0	0	0	0	0	0	0	0	0	0	0	0	0	0	0	0	903.333	0	162.667	0	1004.33	344	0	0	0	0	0	0	0	0	0	0	0	0	0	0	300	16.3333	0	1607.33	3.66667
98PRO	0	0	0	0	0	0	0	1287.67	0	0	0	0	0	0	0	0	0	0	0	0	0	0	0	0	1158	0	18.6667	0	1233.33	163.333	0	0	0	0	0	0	0	0	0	0	0	0	0	0	510.333	18	0	1620	47.3333
98SER	0	0	0	0	0	0	0	1947.33	0	0	0	0	0	0	0	0	0	0	0	0	0	0	0	0	936.333	0	29.6667	0	1163.33	392	0	0	0	0	0	0	0	0	0	0	0	0	0	0	621	16	0	1732.67	0
98THR	0	0	0	0	0	0	0	1570	0	0	0	0	0	0	0	0	0	0	0	0	0	0	0	0	894	0	66	0	1135.33	356.333	0	0	0	5	0	0	0	0	0	0	0	0	0	0	671	36.3333	0	1831.33	2
98TRP	0	0	0	0	0	0	0	1343	0	0	0	0	0	0	0	0	0	0	0	0	0	0	0	0	836.333	0	101.333	0	1035	341.333	0	0	0	0	0	0	0	0	0	0	0	0	0	0	497.333	36.6667	0	2067.33	0
98TYR	0	0	0	0	0	0	0	1836.33	0	0	0	0	0	0	0	0	0	0	0	0	0	0	0	0	877	0	61.3333	0	941	427.667	0	0	0	0.666667	0	0	0	0	0	0	0	0	0	0	585.333	33.6667	0	1796.33	17
98VAL	0	0	0	0	0	0	0	1962.67	0	0	0	0	0	0	0	0	0	0	0	0	0	0	0	0	887.333	0	13.6667	0	1174.67	404.667	0	0	0	0	0	0	0	0	0	0	0	0	0	0	512	0.666667	0	1574.67	1
99ALA	0	0	0	0	0	0	0	1792	0	0	0	0	0	0	0	0	0	0	0	0	0	0	0	0	892.333	0	54.3333	0	1184	299	0	0	0	0	0	0	0	0	0	0	0	0	0	0	683.667	45	0	1886.67	220
99ARG	0	0	0	0	0	0	0	2000.67	0	0	0	0	0	0	0	0	0	0	0	0	0	0	0	0	889.333	0	54	0	1161	427.667	0	0	0	2	0	0	0	0	0	0	0	0	0	0	765	23.3333	0	1742.33	1.33333
99ASN	0	0	0	0	0	0	0	1681	0	0	0	0	0	0	0	0	0	0	0	0	0	0	0	0	868.333	0	46.3333	0	1214.67	377.667	0	0	0	0	0	0	0	0	0	0	0	0	0	0	649	69.6667	0	1772.33	0.666667
99ASP	0	0	0	0	0	0	0	1982	0	0	0	0	0	0	0	0	0	0	0	0	0	0	0	0	1048	0	47	0	1162.67	214.333	0	0	0	7	0	0	0	0	0	0	0	0	0	0	596.333	1.66667	0	2083.33	0
99CYS	0	0	0	0	0	0	0	1821.67	0	0	0	0	0	0	0	0	0	0	0	0	0	0	0	0	884	0	23.6667	0	1267.67	259.333	0	0	0	0	0	0	0	0	0	0	0	0	0	0	544.667	9	0	1763.33	0
99GLN	0	0	0	0	0	0	0	1776.67	0	0	0	0	0	0	0	0	0	0	0	0	0	0	0	0	989.667	0	41.6667	0	1183.33	289.667	0	0	0	1.66667	0	0	0	0	0	0	0	0	0	0	490.667	6.66667	0	1627.67	67.3333
99GLU	0	0	0	0	0	0	0	1710.67	0	0	0	0	0	0	0	0	0	0	0	0	0	0	0	0	942.333	0	25.3333	0	1057	265.667	0	0	0	0	0	0	0	0	0	0	0	0	0	0	461	13	0	2067	0
99GLY	0	0	0	0	0	0	0	1598	0	0	0	0	0	0	0	0	0	0	0	0	0	0	0	0	937	0	44	0	1253.33	362	0	0	0	1.66667	0	0	0	0	0	0	0	0	0	0	583.667	16.3333	0	1931	2
99HID	0	0	0	0	0	0	0	1871	0	0	0	0	0	0	0	0	0	0	0	0	0	0	0	0	971	0	118.333	0	1103.33	345.667	0	0	0	0	0	0	0	0	0	0	0	0	0	0	390.333	29	0	1852.67	18.6667
99HIE	0	0	0	0	0	0	0	2194.67	0	0	0	0	0	0	0	0	0	0	0	0	0	0	0	0	947.333	0	60.6667	0	1292.67	313	0	0	0	0	0	0	0	0	0	0	0	0	0	0	600.667	4.33333	0	1567.33	0
99ILE	0	0	0	0	0	0	0	1648	0	0	0	0	0	0	0	0	0	0	0	0	0	0	0	0	871.333	0	90.3333	0	835.667	585.667	0	0	0	0	0	0	0	0	0	0	0	0	0	0	552.333	73.6667	0	2061	53
99LEU	0	0	0	0	0	0	0	1752.67	0	0	0	0	0	0	0	0	0	0	0	0	0	0	0	0	939.667	0	66.6667	0	1170.67	500	0	0	0	0.333333	0	0	0	0	0	0	0	0	0	0	643.333	22.3333	0	1856	1
99LYS	0	0	0	0	0	0	0	1703.67	0	0	0	0	0	0	0	0	0	0	0	0	0	0	0	0	849.667	0	38.3333	0	1200.67	435	0	0	0	0	0	0	0	0	0	0	0	0	0	0	585.667	55.3333	0	1838.67	4
99MET	0	0	0	0	0	0	0	1506.33	0	0	0	0	0	0	0	0	0	0	0	0	0	0	0	0	948	0	87.6667	0	1100	495.333	0	0	0	0	0	0	0	0	0	0	0	0	0	0	515.667	13.3333	0	2082.67	0.666667
99PRO	0	0	0	0	0	0	0	1495	0	0	0	0	0	0	0	0	0	0	0	0	0	0	0	0	579.333	0	41	0	905	635.333	0	0	0	8.66667	0	0	0	0	0	0	0	0	0	0	319.667	3.33333	0	2103	160.667
99SER	0	0	0	0	0	0	0	1923.67	0	0	0	0	0	0	0	0	0	0	0	0	0	0	0	0	925	0	111.333	0	926.333	460.333	0	0	0	3	0	0	0	0	0	0	0	0	0	0	447	44	0	1794.67	181.333
99THR	0	0	0	0	0	0	0	1709.67	0	0	0	0	0	0	0	0	0	0	0	0	0	0	0	0	628.333	0	81.3333	0	850	398.333	0	0	0	10.3333	0	0	0	0	0	0	0	0	0	0	429	56.3333	0	1868	149.333
99TRP	0	0	0	0	0	0	0	1625	0	0	0	0	0	0	0	0	0	0	0	0	0	0	0	0	852.667	0	61.6667	0	1267	350.333	0	0	0	0	0	0	0	0	0	0	0	0	0	0	601.667	29	0	1846.67	0.333333
99TYR	0	0	0	0	0	0	2.33333	2054.33	0	0	0	0	0	0	0	0	0	0	0	0	0	0	0	0	860	0	178.333	0	833.667	316.667	0	0	0	0.666667	0	0	0	0	0	0	0	0	0	0	294.333	48	0	1625.33	0.666667
99VAL	0	0	0	0	0	0	0	2021.67	0	0	0	0	0	0	0	0	0	0	0	0	0	0	0	0	958.667	0	78.6667	0	974	335.667	0	0	0	0	0	0	0	0	0	0	0	0	0	0	387.667	70.3333	0	1808.33	10
[truncated: 157 more columns]

## Sheet: Catalytic box size
AA \ Site	1	2	3	4	5	6	7	8	9	10	11	12	13	14	15	16	17	18	19	20	21	22	23	24	25	26	27	28	29	30	31	32	33	34	35	36	37	38	39	40	41	42	43	44	45	46	47	48	49
ALA	32.5715	33.1342	32.77	33.4091	32.7999	32.6491	32.6163	32.8231	33.0449	33.2932	32.7975	32.9518	33.097	32.9592	32.6069	32.926	32.6625	32.6824	32.829	32.709	32.9051	33.1854	33.3229	32.5386	33.8009	33.2099	32.7532	33.1854	33.5253	32.6293	33.2658	32.4369	32.5607	34.0869	32.7098	32.7158	33.2836	32.8987	33.2679	33.2136	33.3342	32.7687	32.7419	32.7857	32.8004	33.1575	33.0129	32.4624	35.3991
ARG	32.6511	32.7883	32.7809	32.7429	33.4251	32.5869	32.5196	33.1854	34.7487	32.9495	32.6342	33.0977	32.5159	33.1854	32.7392	32.8306	32.7111	32.6055	32.6879	32.5784	32.6771	33.9669	33.9039	34.0877	40.7616	36.379	43.4161	38.5609	33.3179	34.5056	32.9575	33.0982	33.562	32.8199	32.598	32.6251	32.9086	33.0496	32.7561	32.7739	32.7398	32.8357	33.0359	32.8428	32.69	32.9048	34.4734	32.8916	40.9521
ASN	32.7209	32.6235	32.6544	32.58	32.6566	32.9259	32.7768	32.877	33.6405	32.5903	33.6422	32.8171	32.8084	32.4005	32.5107	32.8195	32.7357	32.7167	32.69	33.0603	32.6513	32.7919	33.7803	32.6759	33.6343	34.1555	33.4776	35.4965	32.8035	33.0268	32.6746	32.7682	32.7619	32.777	32.8184	32.4456	33.1854	33.075	32.5604	33.5138	32.4388	32.7118	33.7213	32.8439	33.8763	32.9686	32.9048	32.7006	38.7777
ASP	32.5421	32.639	33.2387	32.571	32.9537	32.9992	32.9547	32.8782	33.0788	33.5605	33.0241	32.5635	33.1271	33.0725	32.6855	32.6249	32.6069	33.0789	32.687	32.5104	32.6801	33.3849	32.8509	32.8805	33.1854	34.3828	36.1707	35.6894	33.1854	33.1854	32.5715	35.8554	32.543	32.836	33.028	33.466	32.8328	32.5942	32.764	32.6137	33.3165	32.7734	32.6778	32.6672	32.4692	33.42	33.3878	32.9167	40.2916
CYS	32.8895	32.9317	32.5861	33.0107	32.6445	33.2353	32.5677	32.5717	32.9363	33.191	32.7025	32.5719	32.6949	32.6911	32.5695	32.5628	32.8459	32.6973	32.7455	32.8086	32.4843	32.5656	33.3205	32.9844	34.2106	33.7738	33.782	33.7648	33.1022	32.662	32.8277	32.464	32.7796	32.8761	32.7527	33.3715	33.1513	32.7535	33.0531	32.7461	33.2766	32.7833	32.5543	33.1826	32.6536	33.3834	32.5926	32.6443	37.5716
GLN	32.6421	33.1854	32.9545	32.712	33.2334	32.4834	32.7053	32.4927	33.2392	32.9399	33.1201	33.1985	32.5502	33.1322	32.5868	32.5906	32.6957	33.1854	32.6462	33.0935	32.5199	32.5823	33.4042	33.0237	35.5579	34.1734	37.5864	36.7718	32.7999	32.643	32.7178	32.7413	32.8284	32.8808	32.7748	33.1693	32.7651	32.526	32.6794	32.8134	32.8146	32.8471	32.5854	33.2219	32.7821	32.9023	33.3927	32.8599	38.7563
GLU	32.9446	32.6019	33.2671	32.7423	32.7956	32.6263	32.5416	33.7242	32.6838	32.8513	33.0211	32.8203	32.8961	33.0445	32.8623	33.0284	32.7587	32.8829	32.7619	33.1703	33.1854	33.2052	33.7378	32.7154	34.3168	33.5538	37.8246	35.1241	33.3929	32.5893	32.7351	33.5776	33.6283	33.1854	33.1854	32.8154	33.3144	32.827	32.7505	32.6174	32.6661	32.7581	33.0089	32.8138	33.1186	32.7015	33.7946	33.6606	41.0515
GLY	32.646	32.86	32.6045	32.723	33.1446	32.9797	33.1841	33.078	32.9845	32.9563	34.0392	32.8573	32.5726	32.6973	32.7956	33.1854	33.1854	33.0412	32.4996	32.769	32.5451	33.4373	34.1979	33.1548	34.5897	33.8378	33.1854	33.1459	33.4348	32.9167	32.778	32.6755	32.9586	33.376	32.956	32.8836	32.8153	32.9877	32.6956	33.1854	32.8708	33.6425	32.8491	33.1218	32.8465	32.6053	32.4706	33.1854	33.1854
HID	32.7874	32.5936	32.8153	32.5387	32.6579	32.9309	32.5756	32.6582	33.4764	32.782	33.2486	33.05	32.7947	32.7427	32.6974	33.4541	32.6904	33.2581	33.016	32.547	32.5253	32.6399	33.5184	32.7354	35.1729	34.4314	34.8943	37.8525	33.7452	32.9971	32.7324	32.5391	32.8854	32.8555	32.6182	32.7367	32.6178	33.1231	32.615	32.7569	32.9202	32.8252	33.0674	32.6711	33.1165	33.8812	32.9781	32.7187	38.3522
HIE	32.6292	32.9601	32.6449	32.6971	32.6579	32.9607	33.0431	33.0893	33.248	32.7548	33.1526	32.4873	32.5607	33.1754	32.8801	32.802	32.7533	32.8483	32.6291	32.8659	32.6679	32.8638	33.4322	32.9549	36.4629	33.8566	34.0621	38.0458	33.6298	32.61	32.9371	32.5976	32.952	33.409	32.7566	32.8584	32.7902	32.6615	32.5083	32.7523	32.7745	33.1407	32.6145	32.7937	32.7391	32.7334	32.5563	33.467	38.4156
ILE	33.6759	32.7605	33.1854	32.7465	32.774	32.8817	32.6783	32.5872	33.3998	32.9566	34.0159	32.775	33.1854	32.9417	33.1854	33.5087	32.8255	32.6024	32.6341	32.7006	32.8067	32.6518	33.8027	32.7194	35.2482	33.6451	33.3388	39.2229	33.5781	32.6622	32.8491	32.7343	32.558	33.1538	32.9665	32.8873	32.7299	32.9161	32.7466	33.0376	32.9683	33.9473	32.6849	33.3517	33.0766	33.1109	33.1854	32.8848	39.0409
LEU	32.8142	32.8055	33.0349	32.9482	33.1854	33.3858	32.6555	32.9033	33.2123	33.1854	32.8214	32.5581	33.6021	32.7566	32.5608	32.5486	32.546	33.2171	33.1854	32.6698	32.8174	32.5748	33.1854	33.1854	35.5351	33.1342	34.0613	36.8098	33.4656	32.7684	32.8937	32.834	33.1854	32.6062	32.9489	32.933	32.5586	33.1854	32.9262	32.7847	33.567	32.8007	32.6801	32.8992	33.3111	33.3276	33.8098	32.9616	38.2806
LYS	32.5543	33.2389	32.7367	32.7851	33.2276	32.4938	33.1854	32.3852	32.9323	32.6084	32.6497	32.8623	32.5457	32.6684	32.9861	32.7845	32.7794	33.0725	32.8984	33.1854	32.5043	33.0849	34.2871	33.5455	41.2335	34.7162	37.0457	38.371	32.994	32.6868	32.7748	33.0863	32.7074	33.1395	32.6024	32.7968	33.1824	33.1736	32.9212	32.533	33.1854	33.1933	33.1854	33.3616	33.1854	32.8401	32.9376	32.9138	42.2577
MET	33.2221	32.5402	33.4307	33.2733	32.6224	32.9893	32.553	32.4682	33.0916	32.8207	32.9544	32.6336	33.4068	33.3611	32.653	33.0524	32.7961	32.7615	32.7544	32.546	32.5806	33.1251	32.8905	32.6529	35.1331	33.8937	35.1028	36.9075	32.9818	32.6568	32.6246	32.4612	32.8113	32.6957	32.7894	33.1854	33.1699	32.6562	32.5787	32.9261	33.9091	33.1765	32.7571	32.6245	33.0608	33.1854	33.1589	32.6928	40.3233
PHE	33.0089	32.696	32.8187	32.7354	33.2833	33.0745	32.564	32.7639	33.0702	32.7421	32.6128	33.1803	32.4433	32.7572	33.2447	32.8227	33.0067	32.8535	33.1528	32.6127	33.5616	32.6309	32.9337	32.5769	38.3584	33.6951	33.4143	37.0597	34.0109	32.5423	32.6966	32.8717	32.6965	32.7132	32.6464	32.5505	32.9556	32.5791	32.8428	32.5324	32.8637	32.6281	33.0074	32.8556	33.1621	32.9943	33.1672	33.5974	40.2569
PRO	33.1854	32.8879	33.0677	32.7494	32.8757	33.1966	32.6699	32.9029	33.1854	32.7914	33.1213	33.2586	32.7895	32.9802	33.0465	32.6559	33.4149	32.728	32.9241	33.2355	33.0525	32.6935	34.2899	32.745	32.8546	32.9622	34.1485	34.8524	33.3176	32.974	32.76	32.8181	32.9652	32.6361	32.6472	33.5665	32.7716	32.8573	33.1854	32.8276	32.8399	32.4282	32.9622	33.1854	32.9083	33.2416	32.4734	33.2141	34.267
SER	32.9796	32.7861	32.7524	32.6575	32.7949	33.1784	32.8274	32.5449	33.0681	32.6338	32.9086	33.1671	32.6723	32.9413	32.7394	33.3738	32.5263	32.6743	32.8244	32.9423	32.6925	33.4544	33.5405	33.1045	33.6797	33.7065	34.1489	33.3932	33.1846	32.711	32.9905	32.8421	32.6716	32.6485	32.8291	32.6004	32.528	32.832	32.5576	32.5999	32.6069	32.7504	32.8309	32.9506	33.0124	32.8486	32.8081	32.4038	35.9989
THR	32.5941	32.6569	33.1515	33.1854	32.9179	32.9262	32.8644	32.9947	33.0955	32.5377	32.8795	33.1854	32.6993	32.8305	32.6636	32.9812	33.2892	32.6338	32.8359	32.6128	32.8112	32.703	33.2892	33.3494	34.0736	33.1854	33.8364	33.163	32.9706	32.7692	33.1854	32.9439	33.4636	33.1535	32.9363	32.8452	34.0058	32.7832	32.8283	33.6031	33.3855	32.9342	32.8906	33.0283	32.7965	32.784	32.4545	32.8838	36.9842
TRP	32.674	32.6301	33.5631	32.5344	33.3377	33.1854	32.6502	33.0776	33.0832	32.7936	33.2218	33.7456	32.9158	33.3991	32.8242	33.1041	32.815	32.5145	32.9153	33.3885	33.159	34.5685	32.9467	33.5589	37.3311	33.1242	33.5471	36.7694	33.2623	32.8028	32.5853	36.7332	32.8816	32.5638	32.7611	33.3067	33.3722	33.502	32.8955	32.7604	32.452	33.1854	32.7904	32.6503	33.2389	33.5661	35.6757	32.5498	41.5246
TYR	32.8084	32.5162	32.8274	32.9922	32.9686	32.7981	33.2253	32.6817	32.9192	33.1481	32.9655	32.5645	32.685	32.7483	32.6012	33.2304	32.8708	33.0786	32.9411	32.8172	32.6466	34.0701	33.2698	33.1842	39.32	33.8184	34.5022	36.945	33.0756	32.7338	32.8232	33.6381	33.0115	33.4616	32.7833	32.5415	33.0079	32.4262	32.8182	33.1273	33.1367	32.5365	32.6625	33.1248	32.7081	33.4016	35.6448	32.6208	40.2327
VAL	32.6193	32.7647	32.5985	32.6387	32.7318	32.6005	32.9	32.5933	33.2113	32.8389	33.1854	33.5132	32.5652	33.4153	32.4591	33.1612	32.8844	33.0329	32.9178	33.3256	32.7403	33.8095	33.0588	33.0419	35.1709	33.6827	35.04	35.7937	33.0518	32.7316	33.0409	33.1854	32.6915	32.7346	32.7468	33.3983	32.8311	32.5881	33.5124	32.7068	33.1547	32.5045	32.8961	33.309	33.0802	33.2332	32.8923	32.7222	39.8196
Mean	32.8172	32.7905	32.9278	32.8082	32.9375	32.9089	32.7742	32.8229	33.2071	32.9012	33.0818	32.9457	32.8156	32.9476	32.757	32.9547	32.8286	32.865	32.8179	32.8642	32.7721	33.1424	33.4744	33.0198	35.6967	33.8723	35.0161	36.044	33.2776	32.8478	32.8296	33.1858	32.9097	32.9814	32.8026	32.938	32.9894	32.8569	32.8316	32.8774	33.0105	32.9129	32.8669	32.966	32.9825	33.1044	33.3225	32.9025	38.6543
SD	0.280109	0.206827	0.287172	0.242083	0.259598	0.257795	0.228651	0.30973	0.409533	0.255681	0.398536	0.337957	0.310071	0.267976	0.214194	0.291133	0.228203	0.227758	0.173548	0.279091	0.271865	0.574029	0.447032	0.383481	2.39967	0.736394	2.4022	1.91326	0.313348	0.414413	0.183204	1.09151	0.3138	0.374364	0.153596	0.334014	0.341722	0.26569	0.252905	0.299824	0.371622	0.366057	0.261913	0.241008	0.302621	0.322124	0.924692	0.348112	2.40169
[truncated: 50 more columns]

## Sheet: SASA
AA \ Site	1	2	3	4	5	6	7	8	9	10	11	12	13	14	15	16	17	18	19	20	21	22	23	24	25	26	27	28	29	30	31	32	33	34	35	36	37	38	39	40	41	42	43	44	45	46	47	48	49
ALA	-47.4065	11.3771	7.4514	12.8124	5.7636	9.2169	12.473	8.8487	4.8296	7.2182	6.1828	11.7096	2.9063	2.5723	2.8284	9.7366	18.344	12.2268	10.3182	8.8146	11.9728	18.1416	3.1376	0.0975	0.5736	2.6321	-3.0703	18.1416	0.6993	2.6953	1.4944	-1.3031	1.3103	3.8574	7.6568	7.6766	16.7298	5.0743	17.6478	20.1685	22.8991	7.6447	8.1467	12.7897	8.6195	8.8292	1.6712	-0.4107	4.2284
ARG	-51.4426	7.6222	2.7102	6.3442	2.2699	3.9683	5.4584	18.1416	7.4462	3.0208	1.0843	5.7906	-0.6973	18.1416	3.1096	10.4756	11.2896	6.1931	6.2202	3.8157	6.8934	0.8244	0.4947	-1.7382	-1.1679	1.2941	-3.6152	0.4196	0.651	0.777	-0.8203	-3.7051	-0.3897	0.1831	0.9811	5.8526	9.9946	3.687	11.1346	13.1173	15.514	6.1069	3.2275	8.2178	6.1785	6.1086	0.1523	-1.4523	4.1301
ASN	-54.4791	7.6287	1.2935	5.7855	0.5989	3.5491	4.413	4.2832	5.6076	2.5658	3.1564	5.3199	0.306	-0.5134	2.1365	7.9314	10.3722	5.2417	5.2042	3.2155	6.6382	-1.2611	-0.6529	-3.2335	-0.3418	0.2176	-3.7111	-1.1542	-2.3105	-0.8528	-0.209	-4.1381	-2.4451	-0.2629	-0.577	3.923	18.1416	3.1451	9.7696	12.8249	14.4238	4.5004	1.2103	6.8416	4.5198	3.9182	-0.8574	-2.7069	3.6387
ASP	-63.7959	5.6419	2.898	5.2169	2.8987	5.0334	5.7003	2.895	7.7807	-0.0039	3.6112	4.2174	2.4606	-0.6641	4.0383	9.7278	9.7734	4.5598	3.1915	4.6403	4.3573	-1.1891	-0.6301	-2.3695	18.1416	4.2317	-4.3052	1.8991	18.1416	18.1416	0.3285	-4.4615	-0.5948	-0.4	3.1737	4.7661	9.402	3.5938	10.2619	10.8854	14.8972	2.3412	1.099	7.0111	3.9433	3.1531	-0.6566	-2.3105	1.4164
CYS	-52.637	10.191	4.9762	9.5123	4.2776	7.1877	9.0007	7.2006	5.7581	5.2357	4.9917	9.8322	2.4127	1.4079	0.5276	10.1332	14.96	10.8863	8.9723	6.6672	10.2724	0.2634	1.374	-0.6326	-0.1347	2.3763	-2.0783	-0.3432	-0.9055	2.0178	0.8852	-2.3992	0.1954	2.4428	4.1537	5.7755	12.4353	3.37	13.9198	16.4802	18.9901	8.3148	6.261	10.651	7.7388	7.2042	0.9855	-0.4543	5.6358
GLN	-51.6247	18.1416	1.7641	5.5258	-0.4149	2.0465	3.286	2.8694	4.9882	2.3604	1.7137	5.7011	1.3282	-1.0472	1.575	7.5215	9.3801	18.1416	5.0352	2.7208	5.9736	-0.8189	-0.5446	-3.241	-0.5055	-2.38	-3.2447	0.3177	-1.6613	-1.3454	-0.7489	-3.521	-3.0219	0.4372	-0.4952	4.1643	8.976	0.3999	8.9991	11.43	14.5874	4.8371	1.7575	6.6126	3.7958	4.5824	-1.5887	-2.022	3.7885
GLU	-51.4868	4.6627	1.1253	4.1882	2.3001	4.044	4.1346	3.4688	6.5571	1.7196	1.7441	3.9067	-0.4991	-0.8574	1.7103	7.9946	8.869	5.1729	4.2706	2.6359	18.1416	-2.1102	-0.3087	-3.5075	-1.3573	1.6106	-2.9841	-0.893	-3.0613	-1.3538	1.5982	-2.9874	-0.8287	18.1416	18.1416	2.4581	7.433	3.661	9.4051	9.4154	13.0621	-0.2293	1.1374	6.4269	3.0473	4.1285	0.5019	1.6972	3.5177
GLY	-35.1036	15.389	14.317	19.642	9.6225	23.9211	25.7359	14.8213	9.5132	11.8965	10.8573	23.0393	5.0222	6.5504	9.8035	18.1416	18.1416	23.9592	19.1409	18.4036	23.1876	-2.0325	5.1851	1.1905	-2.6564	4.3449	18.1416	-3.425	7.7009	4.822	0.7407	-0.5275	-0.9177	7.575	19.9669	19.9933	31.9071	8.9046	34.5912	18.1416	38.7335	3.4137	18.7047	26.4449	16.5684	8.1069	2.5045	18.1416	18.1416
HID	-58.4959	6.1366	-0.1302	7.3731	-1.1132	2.177	6.1498	2.1151	8.4482	0.707	0.4993	4.7207	-1.055	-0.9723	3.2902	8.0605	8.8276	6.3103	2.221	2.1941	4.7972	-1.5111	-0.5227	-3.9524	-0.4449	-1.335	-4.4596	2.0663	-0.7986	-1.9243	0.3339	-3.6282	-2.8551	-0.9508	-0.3341	3.4651	12.1837	3.0486	9.5711	11.96	13.2594	5.0214	2.3552	8.1878	3.1264	1.5038	-1.5893	-1.4926	2.9372
HIE	-69.1801	4.4506	0.5483	6.0256	0.0217	2.2065	5.6466	2.4353	8.2609	2.3757	2.3398	4.1925	-1.3064	0.1334	1.3045	5.4732	9.0132	5.2399	3.2408	3.5745	5.83	-0.6531	0.0558	-4.1366	-0.9082	-2.7384	-4.1362	2.0832	0.5924	-2.4221	0.1877	-3.7983	-2.821	0.5715	-1.0113	3.1574	10.8058	3.918	9.2765	13.6186	14.8075	2.7577	2.3385	6.3057	5.2479	3.3719	-0.7371	-1.9488	3.9082
ILE	-52.3812	7.089	18.1416	5.9498	1.1376	2.6919	4.9493	4.1843	5.0584	2.6678	2.8379	5.7755	18.1416	-0.5489	18.1416	3.7724	10.3716	6.1603	4.7747	3.8947	6.3713	-0.6219	0.0138	-2.3955	-1.0429	0.6053	-3.1342	-0.5331	-0.5701	-0.0809	0.1956	-3.2572	-1.7944	-0.2846	2.6065	4.9718	8.7444	2.4068	10.0536	12.0492	14.3089	6.677	1.8865	6.9084	4.1252	4.5759	18.1416	-1.2801	3.8577
LEU	-52.1097	7.4579	1.7656	6.0632	18.1416	2.9017	4.8454	5.0022	5.0963	18.1416	2.3234	5.9572	-0.139	-0.3758	0.0743	7.9191	9.6944	6.1815	18.1416	3.3277	6.3866	-0.8232	18.1416	18.1416	-1.395	-1.173	-4.295	-1.3338	-2.324	-0.4016	0.0353	-4.15	18.1416	0.4805	0.0275	3.489	9.0288	18.1416	8.0042	12.2797	14.5358	5.3215	1.5302	6.8955	4.7551	4.932	-1.3562	-1.6168	1.7582
LYS	-55.0181	7.8594	1.836	6.774	3.4266	3.652	18.1416	3.9597	9.3258	3.1669	1.699	5.9399	-1.3458	-0.4707	3.3583	10.1527	12.6863	6.5562	5.4365	18.1416	6.9603	-0.028	0.0586	-2.4901	-0.7115	-0.4186	-2.7928	1.6624	0.1377	-0.2746	-0.4148	-3.3063	-1.0318	1.1003	4.7221	6.0522	10.4438	3.6854	10.8945	13.9234	18.1416	4.1947	18.1416	7.9234	18.1416	5.9835	-0.2444	-1.5962	7.4926
MET	-46.7556	8.0805	2.9142	7.005	0.9813	3.6614	5.3242	4.0661	8.079	3.5498	2.7398	7.1163	-0.1504	0.685	1.2032	6.2191	11.5538	7.9501	6.2241	5.5638	7.6826	-1.0216	-0.4969	-2.5162	-1.2495	-0.6358	-3.8889	-0.0784	1.0918	-0.5623	0.0696	-3.795	-2.2958	0.874	2.6376	18.1416	10.7965	3.0673	10.1215	13.783	16.4812	5.4879	3.7687	8.3218	6.0042	18.1416	-0.7582	-2.1762	3.2188
PHE	-56.2345	3.7295	0.3492	4.9495	-0.8062	1.8316	2.894	3.8761	7.3712	2.0769	0.5431	3.7307	-0.8491	0.533	0.5729	6.8045	8.7352	5.8011	2.8067	2.4037	4.5735	-0.7526	-1.875	-3.7544	-0.5448	-2.8047	-4.0605	1.2471	-1.6461	-2.1646	-0.1248	-4.3269	-3.7521	0.4746	-0.1178	4.1155	11.4701	2.4365	7.0777	14.5914	15.1681	2.3902	1.7903	5.8494	4.5342	1.8968	-0.9286	-1.3704	2.8166
PRO	18.1416	1.6411	4.7406	2.8363	1.9301	5.4111	5.7687	1.6145	18.1416	2.6323	5.6294	2.5128	1.2931	1.685	0.8585	7.2247	7.5414	6.4315	1.8854	4.6614	2.7522	0.4117	0.2115	-0.0342	-0.3341	0.3069	-0.799	0.4987	0.9276	0.5276	0.4715	-0.2562	0.3448	1.4129	3.8014	3.755	5.1563	2.3366	18.1416	5.9428	7.2921	0.6064	4.5785	18.1416	5.3436	1.4567	1.1546	1.0182	0.5477
SER	-50.6141	9.3816	5.0314	10.8756	3.6689	7.0856	9.2759	7.1441	5.149	4.7116	5.0771	8.7351	1.9375	1.1548	3.9346	10.1198	15.4163	9.7939	8.6737	6.838	9.604	-0.7479	0.3396	-1.2496	-1.1113	0.5085	-3.3261	-1.2252	-1.4835	1.0847	0.9101	-2.7218	-0.0882	1.0116	4.6361	6.41	14.3105	5.4663	13.9833	17.6997	19.6382	6.2983	5.7029	10.8015	7.1706	6.3474	-0.0806	-0.3131	3.7331
THR	-54.6462	7.9985	2.7481	18.1416	2.3439	4.5499	6.6733	5.5303	3.1685	3.6367	4.0495	18.1416	1.1743	1.0398	0.3978	7.3964	12.1141	7.3701	6.5395	5.3415	7.4657	-0.5096	0.2054	-1.5962	-0.9717	18.1416	-2.4734	1.1453	0.1968	-0.1501	18.1416	-3.4443	-1.1356	0.8753	0.9882	4.7233	10.663	4.8037	10.8416	15.0819	15.764	7.368	3.9595	8.1143	6.172	5.0137	0.2597	-0.7006	4.3085
TRP	-53.6378	3.8688	0.0449	4.9654	1.2597	18.1416	5.1906	1.7319	6.3575	1.7455	0.8622	5.6299	0.4781	0.0701	0.9517	6.5325	10.5448	4.6214	3.0877	3.0307	2.6905	2.2985	0.8011	-3.1234	0.1868	-1.0734	-3.9266	2.0326	3.6593	-1.9387	-0.843	-3.3252	1.4613	0.6571	5.039	3.2508	10.7844	3.9413	7.238	12.1259	14.6125	18.1416	2.5355	2.8427	4.2532	1.0887	4.1268	-1.5748	3.9127
TYR	-59.2028	4.2441	0.7117	4.6975	-0.0216	4.186	5.6202	3.7155	8.1999	1.9137	0.9296	3.3052	-1.2552	0.3259	2.8062	5.9951	7.0577	4.4371	2.9177	2.4891	4.7099	2.3184	-1.8144	-3.0402	-0.7808	-1.3483	-4.6307	1.8665	0.7012	-2.266	-0.2434	-4.1021	-3.349	0.0443	1.0276	4.2169	12.7095	2.3478	8.0663	13.205	12.2595	2.6117	2.1044	9.5656	4.8193	2.1328	1.9172	-1.5544	3.6585
VAL	-52.1141	8.1638	3.1131	7.4697	2.6012	4.5033	6.5394	5.5107	5.8268	3.7431	18.1416	6.7178	1.5803	0.6768	0.6542	7.0826	11.4419	6.869	6.1806	5.2285	7.6735	0.6127	0.5238	-1.0522	-0.0853	0.961	-2.5521	1.2339	-0.5577	0.7072	0.5282	18.1416	-0.7576	0.5738	2.815	5.4547	10.6855	4.2095	11.3293	12.9295	16.5138	6.6997	4.0732	8.1291	5.7265	5.4043	0.6027	-0.9658	6.5592
Mean	-50.0107	7.65503	3.73096	7.7216	2.89943	5.80793	7.48671	5.40069	7.18875	4.05151	3.85777	7.23771	1.5116	1.40601	3.0132	8.30547	11.2442	8.10018	6.40396	5.60014	7.85401	0.513805	1.12844	-1.17303	0.1504	1.11064	-2.34964	1.22039	0.913381	0.716	1.0722	-2.14347	-0.315481	1.84832	3.80188	5.99109	12.0382	4.36405	11.9204	13.4121	16.4709	5.26217	4.58615	9.18964	6.37291	5.13715	1.10576	-0.242357	4.43839
SD	16.9489	3.85446	4.60876	4.34525	4.26019	5.46424	5.38598	4.15323	3.01724	4.08023	4.0811	4.99968	4.15796	4.18241	4.06175	2.86167	3.13218	4.84657	4.65291	4.54121	4.88433	4.20707	4.18872	4.65436	4.17725	4.39471	4.78334	4.14065	4.57183	4.37949	3.96837	4.79137	4.47779	4.14939	5.56883	4.53409	5.38528	3.55022	5.97471	3.08319	5.9498	3.73165	4.95617	4.98528	3.92741	3.68737	4.16128	4.34107	3.49949
[truncated: 50 more columns]

## Sheet: RGs
AA \ Site	1	2	3	4	5	6	7	8	9	10	11	12	13	14	15	16	17	18	19	20	21	22	23	24	25	26	27	28	29	30	31	32	33	34	35	36	37	38	39	40	41	42	43	44	45	46	47	48	49
ALA	50.7158	50.8004	51.0762	50.6526	51.1455	50.8022	50.7975	50.5614	50.6191	50.7599	50.4951	51.1467	50.6918	50.4706	50.9575	50.9801	50.8056	50.8357	50.3627	51.4876	51.0889	51.1449	50.3907	51.1498	50.8082	50.8949	51.1164	51.1449	51.0621	50.5023	50.3853	50.1987	50.8999	50.8988	50.9194	50.4402	50.7792	50.703	50.5905	50.8451	45.4218	50.8974	50.2182	51.0225	51.025	51.2168	50.5829	50.43	50.587
ARG	50.5211	50.6747	50.7634	50.6668	51.76	50.996	50.4798	51.1449	51.0769	50.8879	50.9106	51.0573	50.8546	51.1449	50.4064	51.0369	51.3045	51.0549	50.8007	51.0734	50.6346	50.4496	50.6291	50.9049	50.5153	50.7921	50.677	50.4682	51.1531	51.2802	51.0194	50.8077	50.654	50.8058	50.9534	50.6268	50.6084	50.871	50.9454	51.4719	51.1293	50.2381	50.9539	50.4038	50.8142	50.6096	50.741	50.3852	50.358
ASN	50.9581	50.9392	50.9956	50.2298	50.7579	50.5134	50.5457	50.3173	50.3691	50.7343	50.9809	50.4611	50.7824	51.1583	50.8774	50.5419	50.9992	50.9029	50.6752	50.6739	50.8402	51.1399	50.4544	50.8958	50.5908	50.8423	50.7966	50.6252	50.5583	51.034	51.0913	50.5288	50.5932	50.9456	50.3927	50.5732	51.1449	50.5812	50.2249	50.7177	47.9967	50.7679	50.1286	50.9009	50.9128	50.5606	50.7011	50.7227	50.6902
ASP	51.089	50.9424	50.5842	50.7019	50.5817	51.0551	50.3982	50.7407	50.8587	51.1364	50.8797	50.8904	50.7487	50.5502	50.9643	50.8518	50.6492	50.9755	50.4918	50.6813	50.8338	50.5892	50.5789	50.6175	51.1449	51.1889	50.8873	50.3585	51.1449	51.1449	51.966	50.201	50.6668	50.9056	50.6962	50.6719	50.4971	50.5019	50.423	50.0063	46.8015	50.8086	50.3293	50.9381	50.055	50.2461	50.7768	50.8459	50.7186
CYS	51.0026	50.3003	50.7922	50.4032	50.5606	50.5036	50.5012	50.6091	50.9197	50.6752	50.4331	50.3903	50.7844	50.9116	50.4878	50.9659	50.8189	50.6829	50.9601	51.0143	50.4006	50.821	50.6617	51.1602	50.7786	51.1598	50.6739	50.6433	50.46	51.2492	50.8441	50.8024	50.9784	50.2046	50.5401	50.9069	50.5907	50.7086	50.3572	50.2995	46.138	50.7257	49.9338	50.6305	50.9169	51.0894	50.4696	50.5709	51.0342
GLN	50.5484	51.1449	50.6998	50.7802	50.8371	50.8229	50.9273	50.4383	50.9875	50.9954	50.6847	50.637	51.0033	50.6666	50.5739	50.7446	50.5483	51.1449	50.7088	50.8395	50.5966	50.5724	50.9592	50.9233	50.7819	50.6807	50.6097	50.2782	51.1111	50.9666	51.0617	50.0727	50.8586	51.3389	50.4836	50.6955	50.2078	50.743	50.6197	50.8496	48.443	50.0857	50.4366	51.0958	50.3999	51.0504	51.2165	50.6953	50.7268
GLU	50.7818	50.6962	50.7178	50.9641	51.2938	50.5802	50.6382	50.5402	50.9416	50.8338	50.8728	50.9966	51.092	50.5522	50.9817	50.8692	50.8514	50.5768	50.9742	50.7258	51.1449	50.7843	49.96	50.8895	51.2095	51.4063	51.3518	50.7354	50.394	50.916	51.5286	50.262	50.807	51.1449	51.1449	50.5873	50.9361	50.5548	50.4935	50.7631	47.5357	49.9531	49.2608	51.0092	50.6412	50.4465	50.115	49.985	50.2871
GLY	50.9964	50.328	50.7222	50.7305	51.0274	50.592	50.4693	50.6367	50.9299	50.944	50.4335	50.9196	51.1008	50.7324	51.0204	51.1449	51.1449	50.9855	51.1575	50.8757	50.4686	51.1317	50.7553	50.722	50.6153	50.2524	51.1449	50.9162	50.7129	50.9537	50.7652	50.0135	50.0678	50.8068	50.9039	49.9875	50.6953	50.9626	50.4984	51.1449	44.9536	49.8963	50.1299	51.0617	51.1844	51.0352	51.0451	51.1449	51.1449
HID	50.8571	50.6922	51.0243	50.9193	50.4748	51.1251	50.9343	50.5514	51.0055	51.1032	51.032	50.4699	50.8158	51.3101	50.4214	51.1291	50.743	51.047	50.9782	50.6255	50.5559	50.6402	50.998	50.8529	50.7614	50.593	50.6452	49.9168	50.7135	50.9437	50.6078	50.304	50.4134	50.9074	50.8936	50.944	51.0489	50.2748	50.5494	50.9617	47.6947	50.5274	50.3632	51.0391	50.7274	50.1007	50.7601	50.7001	50.1704
HIE	50.7891	50.7804	50.8956	50.7796	51.1375	50.8023	50.8251	50.5961	50.6118	51.1214	50.9983	50.5306	50.5201	50.3367	50.8663	50.7246	50.907	51.0346	50.7759	51.0015	50.6903	50.9148	50.7976	50.3302	50.7237	51.1135	51.0538	50.0886	50.7717	51.0395	51.0246	50.5943	50.6536	50.659	50.5665	50.5007	50.1569	50.6354	50.8565	51.2987	46.9367	50.8396	49.9447	50.9133	50.7341	50.7777	51.0224	50.7526	51.0566
ILE	51.1138	50.7591	51.1449	50.9323	50.9598	50.9501	50.0658	50.9812	50.8666	50.816	50.7105	50.3298	51.1449	50.4346	51.1449	50.7764	51.1045	50.6038	50.3632	50.7854	51.1347	50.5694	50.5708	50.3601	50.8152	49.9574	51.1608	49.7178	50.8994	50.9187	51.3862	50.3687	50.9052	50.8168	50.7561	51.0129	50.8678	51.0411	50.7648	50.4886	48.2558	49.8528	50.4821	51.0757	50.3261	51.1248	51.1449	50.8153	50.3317
LEU	50.57	50.4909	50.5492	50.6699	51.1449	50.5462	50.6268	51.0547	50.2132	51.1449	50.502	50.9769	50.8152	50.8957	50.9251	50.7427	51.0141	51.1403	51.1449	50.3554	50.9698	50.8841	51.1449	51.1449	51.4632	50.8739	50.7559	50.4581	51.0076	50.7735	51.0329	50.2812	51.1449	50.7365	50.8904	50.326	50.3816	51.1449	50.2556	50.8606	48.5298	49.8144	50.6542	50.4149	50.7522	50.4859	50.7625	50.4202	50.7209
LYS	50.2816	50.6175	51.0984	51.0793	52.0136	50.9045	51.1449	50.6684	50.9957	50.7484	50.2019	50.9528	50.2774	50.948	50.875	50.3493	51.1692	50.4748	50.9205	51.1449	50.6573	50.7728	50.2597	50.8616	51.2576	50.343	50.2055	50.7042	50.7843	50.5299	50.7623	50.9939	50.6519	50.858	50.4466	50.6412	50.5443	50.5339	51.2728	51.0662	51.1449	49.1813	51.1449	51.1594	51.1449	51.1487	51.2564	50.8967	51.1768
MET	50.5316	50.5611	50.9042	51.023	50.6762	50.9133	50.4182	50.6614	50.2969	51.0405	50.4547	50.8854	50.7103	50.7733	50.8746	50.4469	50.9356	50.9625	50.731	50.9313	50.1754	50.8887	50.8777	50.9619	50.648	51.2383	51.2865	50.5112	51.0371	51.2605	50.6277	50.4947	50.9596	50.7896	51.1745	51.1449	50.8063	50.7006	50.7866	50.7986	48.3629	50.1913	50.3597	51.1138	50.7044	51.1449	50.8209	50.4666	50.5754
PHE	51.1651	50.9486	50.664	50.7525	50.8111	50.9086	50.4472	50.4411	50.3231	51.0689	50.9153	50.7467	50.6659	51.133	50.2648	50.7707	50.9663	50.4264	51.0962	50.7068	50.1972	50.0057	50.5601	50.6582	50.4125	51.0487	50.9993	50.8163	50.3867	50.224	51.2846	50.1485	51.0711	51.0649	50.8267	50.7502	51.0213	50.266	50.5339	51.1906	48.9017	51.0754	50.6725	50.3034	50.6706	50.9978	50.603	50.8201	50.8377
PRO	51.1449	51.1712	50.8488	50.6514	50.3193	50.9884	50.9421	50.9389	51.1449	50.7314	50.2283	50.6688	50.7308	51.0319	50.7308	50.861	50.9749	50.4937	50.4618	50.3941	50.8691	51.2913	50.3281	51.0577	51.1977	50.8835	51.2412	50.8458	50.4458	51.5644	50.8368	51.3013	50.685	50.4489	51.206	51.0357	50.5892	50.4258	51.1449	49.7006	45.972	50.5821	51.1135	51.1449	50.6202	50.6248	50.9717	50.8158	50.447
SER	51.2053	50.6059	50.1264	50.7913	50.7755	50.7537	50.4199	50.7207	50.9969	50.7284	50.759	50.6691	50.6579	50.6064	50.519	51.0787	50.6427	50.9107	50.8582	51.1583	50.4971	50.9254	50.7426	50.7428	50.5196	50.5022	50.7354	50.4867	50.8708	50.8193	50.7299	50.9934	50.7892	50.9692	50.3389	50.5591	50.7643	50.5861	50.3646	50.3666	45.7724	50.6843	50.0921	50.9519	50.3753	50.9918	50.8124	51.2721	51.1258
THR	50.806	50.4692	50.474	51.1449	50.491	50.4951	51.0008	50.8199	50.8852	50.9391	50.7766	51.1449	50.9283	50.6184	50.5786	50.3798	50.3716	50.6593	50.85	50.7336	50.635	51.0003	50.3227	50.9772	50.3453	51.1449	50.9678	50.6331	51.043	50.707	51.1449	50.5337	50.4449	50.84	50.5981	50.7171	50.5855	50.2155	50.7323	51.0457	46.6742	50.7963	50.7428	50.8484	50.3114	50.8406	50.8678	50.2361	50.9189
TRP	50.8031	51.031	50.9399	50.9012	50.7524	51.1449	50.5494	50.7519	50.6399	50.8957	50.8984	50.7746	50.8424	50.4636	50.6364	51.0326	50.8967	50.5403	50.8471	50.7135	50.7967	51.3531	50.3191	50.9663	50.9965	50.8012	50.2005	50.4068	51.0627	50.9504	51.4365	50.191	50.5821	50.873	50.4797	50.886	51.1063	50.5224	51.5366	52.3229	47.5119	51.1449	50.5619	50.7337	50.7069	50.8842	50.167	50.5652	50.5097
TYR	51.088	50.6797	50.6375	50.4884	50.8816	50.6108	50.4976	50.5024	50.4895	50.6135	50.8522	50.9312	50.6121	50.9084	50.6636	50.8372	50.9317	50.5853	50.34	50.8639	50.3742	51.0892	50.9719	51.0265	50.9073	51.0323	50.3104	50.0079	51.3732	51.0466	50.8422	50.3053	50.8163	50.9783	50.8605	50.7279	50.6371	50.6212	50.893	51.3504	50.2129	51.0774	50.1125	51.0232	50.3364	50.584	50.4223	50.7428	50.5204
VAL	50.65	50.7715	50.368	50.778	50.3441	50.5929	50.8829	50.7738	50.8094	50.996	51.1449	50.7733	50.6249	50.964	50.8192	50.8295	51.1017	50.8246	50.6641	50.6795	50.0152	50.6756	50.5289	50.7769	50.9408	50.6559	51.029	50.6984	50.7243	50.9227	51.008	51.1449	50.6407	50.784	50.7497	50.5167	51.3075	50.3331	50.3241	50.5977	46.688	49.3043	50.6136	50.6929	50.1272	50.9389	50.873	51.05	51.1834
Mean	50.839	50.7335	50.7632	50.7638	50.8927	50.7905	50.6434	50.6881	50.761	50.9007	50.7221	50.7787	50.7811	50.791	50.7423	50.814	50.8991	50.803	50.7696	50.8317	50.6465	50.8402	50.6101	50.8562	50.8302	50.8288	50.8499	50.4982	50.8436	50.9403	51.0184	50.502	50.7278	50.8465	50.7534	50.6787	50.7275	50.6156	50.6747	50.8641	47.6704	50.4021	50.3928	50.8799	50.6422	50.8047	50.7682	50.6825	50.7201
SD	0.257124	0.238751	0.256084	0.219583	0.427826	0.214493	0.264381	0.211534	0.281547	0.165585	0.268801	0.243575	0.204158	0.277474	0.23786	0.231182	0.222289	0.235207	0.252604	0.26006	0.3127	0.313932	0.292735	0.227511	0.297562	0.358087	0.337261	0.349529	0.28257	0.295581	0.360009	0.371406	0.243732	0.230315	0.258118	0.263259	0.300044	0.248528	0.344266	0.552087	1.71534	0.572549	0.435517	0.255822	0.312368	0.31748	0.304427	0.301132	0.316502
[truncated: 50 more columns]

## Sheet: RMSD
AA \ Site	1	2	3	4	5	6	7	8	9	10	11	12	13	14	15	16	17	18	19	20	21	22	23	24	25	26	27	28	29	30	31	32	33	34	35	36	37	38	39	40	41	42	43	44	45	46	47	48	49
ALA	1.0587	1.0447	1.0246	1.0474	0.9925	1.014	1.0369	0.9643	1.0643	1.0424	1.0202	1.0439	1.0512	1.1436	0.9979	1.0426	1.0295	0.9614	1.0071	1.0216	1.1268	1.0434	1.0656	1.0034	1.0812	1.0629	1.1103	1.0434	1.0974	0.9896	1.0873	0.998	1.0203	1.0934	1.0756	1.2178	1.1044	1.1046	1.1027	1.1016	1.0583	1.0462	0.9905	1.0174	1.107	1.0801	1.0571	1.1348	1.205
ARG	1.1309	1.077	1.2217	1.0105	1.3326	1.0436	1.0022	1.0434	1.2447	1.152	1.0944	1.0846	1.183	1.0434	1.2826	0.9348	1.0064	1.0881	1.0192	0.9791	1.0761	1.4713	1.1975	1.2285	1.4183	1.5536	1.3541	1.2156	1.1299	1.0969	1.5922	1.241	1.1183	0.9968	0.9809	1.1271	1.0272	1.2401	1.0171	1.0594	1.0163	1.0458	1.057	1.0846	1.1055	1.0098	1.0839	1.055	1.4846
ASN	1.0176	1.0431	1.0991	0.976	1.0829	0.9737	1.0386	1.0216	1.0902	0.9837	1.0626	1.1018	1.1231	1.0617	1.0471	1.0436	1.1215	1.142	0.9889	1.0149	1.0954	1.176	1.0629	0.9956	1.0934	1.0817	1.0464	1.0553	1.0128	1.0353	1.2217	1.1016	1.0137	1.1287	1.0773	1.0693	1.0434	1.1199	1.1124	1.0938	0.9778	0.9561	1.0733	1.0572	1.0792	1.0917	1.079	1.0203	1.1242
ASP	1.0193	1.0692	1.1944	1.0338	1.2243	0.9648	1.097	1.0334	1.1729	1.0918	1.0966	1.1177	1.3139	1.0877	1.3885	1.0217	1.0699	1.0779	1.1397	1.0482	1.041	1.2045	1.0762	1.4088	1.0434	1.3305	1.374	1.2234	1.0434	1.0434	1.433	1.2343	1.0861	0.9856	1.0925	1.0979	1.0906	1.3817	1.0953	1.1021	1.0997	0.9664	1.0056	1.0989	1.0765	1.0701	1.1107	0.9698	1.1745
CYS	1.0303	1.0666	1.0412	1.0091	1.0466	1.0778	1.0539	0.982	1.0449	1.0915	1.0918	1.0873	1.0816	1.0614	1.0139	1.0032	0.9664	0.9625	1.0522	1.0412	1.0774	1.0205	1.0642	1.1521	1.0309	1.0294	1.0749	1.0648	1.0988	0.9575	1.1071	1.0124	1.0336	1.069	1.055	1.0646	1.0505	1.0471	1.059	1.1036	0.974	0.9946	1.0695	1.091	0.9894	1.1274	1.0612	1.0511	1.4271
GLN	0.9724	1.0434	1.0339	1.0335	1.0692	0.9927	1.0516	1.0308	1.1501	1.0929	1.0107	1.0487	1.0778	1.1526	1.0674	1.0108	1.0917	1.0434	1.0342	1.0165	1.0711	1.1669	1.042	1.0682	1.0914	1.1369	1.4407	1.1669	1.0734	1.0108	1.1898	1.1154	1.123	1.074	1.0332	1.1212	1.0857	1.1535	1.0445	1.0495	1.0053	1.0759	1.0601	1.0492	1.1191	1.0494	1.0728	1.1081	1.1342
GLU	1.0395	1.0935	1.1355	1.0382	1.3199	1.0956	0.9739	1.0016	1.201	1.0586	1.0948	1.0932	1.3147	1.0395	1.1451	1.0925	1.1008	1.0358	1.1265	1.0039	1.0434	1.1258	1.1434	1.4038	1.1038	1.6273	1.4632	1.2145	1.1308	1.096	1.2955	1.317	1.1381	1.0434	1.0434	1.0426	1.0459	1.3299	1.0161	1.108	1.1135	1.043	1.0225	1.1068	1.0683	1.0454	1.2592	1.0805	1.2315
GLY	1.0051	1.1246	1.0461	1.0462	1.062	0.9997	1.153	1.0638	1.1731	1.0357	1.1181	0.9739	1.1273	1.0839	1.0933	1.0434	1.0434	1.0519	1.059	1.0248	1.0746	1.1062	1.1225	1.1475	1.0659	1.0504	1.0434	1.0474	1.1047	1.0987	1.1424	0.9773	1.1584	1.0853	1.0025	1.1641	1.0288	1.204	1.0216	1.0434	0.9157	1.2143	1.0291	1.0598	1.0372	1.049	1.071	1.0434	1.0434
HID	1.0166	0.9872	1.0127	1.0002	0.9829	1.0668	0.9774	0.9933	1.1108	1.0301	1.0301	1.1593	1.0687	1.1115	1.0991	0.9832	1.0633	1.0556	1.0878	1.0881	1.1849	1.1553	1.0529	1.0665	1.1408	1.1128	1.1705	1.2256	1.13	1.0683	1.0684	1.1179	1.0546	1.0496	1.0793	1.0623	1.0745	1.1141	1.0538	1.0844	0.9832	1.0898	0.996	1.0598	1.0201	1.0848	1.061	1.0746	1.1023
HIE	0.9834	1.0259	1.0717	0.9341	1.1004	1.079	1.1322	1.0077	1.1317	1.0393	1.0624	1.0209	1.1257	1.178	1.168	1.0074	0.9576	1.0151	1.0388	1.083	1.101	1.0812	1.0669	1.064	1.0608	1.0711	1.1496	1.2531	1.1199	0.9979	1.1001	0.9543	1.1132	1.1226	1.071	1.1002	1.051	1.0881	1.1387	1.0657	0.9721	1.1281	1.0074	0.9669	1.007	1.0779	1.1462	1.0931	1.064
ILE	1.1123	1.155	1.0434	1.001	0.98	1.0446	1.0674	0.9656	1.067	1.0665	1.1031	1.0492	1.0434	1.1076	1.0434	1.0346	1.065	1.0181	1.0081	1.0546	1.1283	1.1579	1.0343	1.0541	1.127	1.086	1.0919	1.1525	1.0865	1.0189	1.0518	1.0682	1.0493	1.0946	1.1108	0.992	0.9749	1.1007	1.0753	1.024	0.9842	1.065	1.0221	1.0465	1.0532	1.0685	1.0434	1.1058	1.1928
LEU	1.0577	0.9886	1.0197	1.0445	1.0434	1.0499	1.1051	1.04	1.0463	1.0434	1.0903	0.9887	1.1878	1.0248	1.0942	1.0135	1.0894	1.0942	1.0434	0.9992	1.0716	1.166	1.0434	1.0434	1.0845	1.046	1.1969	1.1392	1.1388	0.9956	1.2678	1.0495	1.0434	1.0766	1.0991	1.0529	1.013	1.0434	1.1633	1.0914	1.0027	1.064	1.0899	1.0545	1.0595	1.0799	1.0587	1.0754	1.2464
LYS	1.03	1.1023	1.1383	1.0143	1.3294	0.9642	1.0434	1.1027	1.2465	1.2239	1.0986	1.0772	1.1593	1.0628	1.1735	1.0673	0.9566	1.0329	1.0451	1.0434	0.9666	1.2755	1.1872	1.2932	1.5334	1.4083	1.242	1.3531	1.0703	1.0305	1.5818	1.1954	1.1314	0.9864	1.0164	1.2114	1.0551	1.3386	1.0417	0.9811	1.0434	1.0325	1.0434	1.0558	1.0434	1.0252	1.1046	1.0964	1.4729
MET	1.1304	1.0011	1.0982	0.9955	1.0362	1.06	1.0614	0.9624	1.1529	1.0916	1.1012	1.0445	1.1041	1.1012	1.076	1.0453	1.0491	1.0485	0.9623	0.9665	1.1181	1.1737	1.0597	1.0373	1.091	1.0645	1.2099	1.1246	1.1189	1.0083	1.0625	1.0157	1.0344	1.0861	1.1062	1.0434	1.1269	1.0799	1.031	1.1051	0.9608	1.142	1.0245	1.0489	1.0932	1.0434	1.0178	1.0468	1.1978
PHE	1.1078	1.006	1.0836	1.0152	1.0881	1.0347	1.0148	1.0361	1.1207	1.0812	1.0907	1.0054	1.0195	1.0623	1.1614	0.9727	1.0439	1.0261	1.0326	0.9919	1.1587	1.1047	1.0049	1.0849	1.228	1.108	1.2559	1.2267	1.0855	0.9613	1.2322	1.0285	1.0718	1.0477	1.0721	1.0859	1.0868	1.105	1.0913	1.0255	1.025	0.9999	1.0438	1.0439	1.0794	1.0359	1.1859	1.0636	1.2034
PRO	1.0434	1.0955	1.0173	1.0152	1.0608	0.9816	1.0946	1.0433	1.0434	1.0644	1.1442	1.0585	1.1352	1.2073	1.0519	0.9968	1.0536	1.0635	1.1229	0.9746	1.1053	1.1323	1.1775	1.2088	1.0929	1.0324	1.0922	1.1376	1.1025	0.9525	1.0815	1.056	1.0054	1.082	1.016	1.1415	1.0379	1.0492	1.0434	1.1383	1.0088	1.0602	1.0197	1.0434	1.064	1.1507	1.0496	1.0645	1.0776
SER	1.0441	1.0109	1.1197	1.0407	1.0485	1.0002	0.9746	1.0152	0.9972	1.0601	1.0033	1.0368	1.064	1.1185	1.0458	1.107	1.0273	1.0771	1.0118	1.0502	1.1482	1.0934	1.1386	1.0549	1.0216	1.0807	1.0758	1.0315	1.1	0.9893	1.065	1.0748	0.9452	1.0995	1.0996	1.1119	1.059	1.1896	0.9926	1.0818	1.027	1.1041	0.9939	1.1275	1.0778	1.0899	1.0177	1.1608	1.1222
THR	1.0089	1.0451	1.0296	1.0434	1.0672	1.0648	1.0045	1.0813	1.0283	1.0508	1.0108	1.0434	1.0342	1.1762	1.0707	1.0494	1.114	1.0028	0.9879	1.0443	1.1071	1.0439	1.0747	1.0243	1.0242	1.0434	1.0392	1.0534	1.1582	0.989	1.0434	1.0592	1.1059	1.0531	1.0841	1.0624	1.1301	1.1027	1.0339	1.0925	1.0733	1.0969	1.0458	1.0367	1.0292	1.0575	1.032	1.0851	1.2264
TRP	1.1415	0.9991	1.1294	1.0294	1.1803	1.0434	1.0722	1.1585	1.1793	1.0407	1.1988	1.1703	1.1943	1.0432	1.383	1.0474	1.0394	1.0364	1.0103	1.0808	1.119	1.4895	1.1263	1.059	1.3959	1.1488	1.0892	1.1959	1.1036	0.9808	1.5161	1.1989	1.1064	1.0765	1	1.0438	1.0405	1.1266	1.0531	1.0925	0.9941	1.0434	0.9751	1.0949	1.0496	1.0309	1.0666	1.0765	1.2261
TYR	1.0343	1.0512	1.0288	1.0189	1.1444	1.0959	1.1082	1.0235	1.1189	1.0443	1.0813	1.0256	1.1325	1.0114	1.1284	1.1121	1.026	1.0908	1.0452	1.0343	1.1135	1.2386	1.0023	1.1864	1.2321	1.1825	1.2805	1.2179	1.1309	0.9637	1.2785	1.1089	0.9984	1.0979	1.0832	1.1073	1.0585	1.1293	1.0745	1.0607	1.0139	0.99	0.9562	1.0487	0.9894	1.0231	1.1572	1.0623	1.209
VAL	1.0747	1.0897	1.0777	1.027	1.1075	1.0575	1.0499	0.9748	1.001	1.0121	1.0434	1.0494	1.1173	1.0856	0.9962	1.0175	1.0408	1.0397	1.0424	1.0451	1.1338	1.1389	1.0289	1.0729	1.1135	1.0328	1.1443	1.0947	1.1521	0.9808	1.0684	1.0434	0.9817	1.0606	1.1494	1.1256	0.9862	1.07	1.0783	1.0876	1.0203	1.0682	1.0642	1.0483	1.0838	1.0785	1.0535	1.0551	1.3959
Mean	1.05042	1.05332	1.07936	1.01781	1.10948	1.03355	1.05299	1.02597	1.11358	1.06652	1.07845	1.06097	1.1266	1.09353	1.12035	1.0308	1.0455	1.0459	1.04121	1.02887	1.09819	1.16979	1.08438	1.12655	1.14638	1.15667	1.18785	1.15415	1.10421	1.01262	1.21364	1.0937	1.06346	1.06711	1.06417	1.09739	1.05576	1.14848	1.06379	1.07581	1.01283	1.0584	1.02808	1.05908	1.05866	1.0652	1.0852	1.07252	1.2172
SD	0.0489072	0.0463099	0.0595329	0.0271214	0.108399	0.0423269	0.0507096	0.04853	0.0741562	0.0501742	0.0477078	0.049847	0.0800157	0.0537131	0.11114	0.0430958	0.0465876	0.0425922	0.0462557	0.0347277	0.0471115	0.12063	0.0579121	0.121299	0.139887	0.173543	0.131302	0.0864411	0.0350176	0.0459624	0.178649	0.0952039	0.0580881	0.0393984	0.0429043	0.0560277	0.0399978	0.0983279	0.0426508	0.035936	0.0466458	0.0607166	0.0347934	0.0341531	0.0368037	0.0343526	0.0590304	0.0396202	0.128107
[truncated: 50 more columns]
